# Supplementary material for: Artificial selection on anther exsertion in wild radish, Raphanus raphanistrum
Source: Sci Data. 2014 Sep 2;1:140027. doi: 10.1038/sdata.2014.27 (PMC4322571; doi:10.1038/sdata.2014.27)
Supplement: Supplementary file 1 [file sdata201427-isa1.zip]

Archive with 3 entries (3 files):
- i_Investigation.txt
- s_conner.txt
- a_conner.txt
