# Supplementary material for: Artificial selection on anther exsertion in wild radish, Raphanus raphanistrum
Source: Sci Data. 2014 Sep 2;1:140027. doi: 10.1038/sdata.2014.27 (PMC4322571; doi:10.1038/sdata.2014.27)
Supplement: Supplementary file 1 [file sdata201427-isa1.zip › s_conner.txt]

Source Name	Comment[Generation number]	Comment[Treatment]	Comment[Replicate line]	Comment[Matriline]	Comment[Offspring]	Comment[ID]	Comment[MomID]	Comment[DadID]	Comment[Cross type]	Comment[Octet]	Comment[Family]	Comment[F2]	Comment[Block]	Comment[Field row]	Comment[Field column]	Characteristics[organism]	Term Source REF	Term Accession Number	Characteristics[organism part]	Term Source REF	Term Accession Number	Protocol REF	Sample Name	Factor Value[Generation number]	Factor Value[Treatment]	Factor Value[Matriline]
Plant1	1	High	1	50												Raphanus raphanistrum	NCBITAXON	NCBITaxon:109996	multi-cellular organism	UBERON	UBERON:0000468	Plant strains	Plant1	1	High	50
Plant2	1	High	1	50												Raphanus raphanistrum	NCBITAXON	NCBITaxon:109996	multi-cellular organism	UBERON	UBERON:0000468	Plant strains	Plant2	1	High	50
Plant3	1	High	1	201												Raphanus raphanistrum	NCBITAXON	NCBITaxon:109996	multi-cellular organism	UBERON	UBERON:0000468	Plant strains	Plant3	1	High	201
Plant4	1	High	1	201												Raphanus raphanistrum	NCBITAXON	NCBITaxon:109996	multi-cellular organism	UBERON	UBERON:0000468	Plant strains	Plant4	1	High	201
Plant5	1	High	1	204												Raphanus raphanistrum	NCBITAXON	NCBITaxon:109996	multi-cellular organism	UBERON	UBERON:0000468	Plant strains	Plant5	1	High	204
Plant6	1	High	1	204												Raphanus raphanistrum	NCBITAXON	NCBITaxon:109996	multi-cellular organism	UBERON	UBERON:0000468	Plant strains	Plant6	1	High	204
Plant7	1	High	1	204												Raphanus raphanistrum	NCBITAXON	NCBITaxon:109996	multi-cellular organism	UBERON	UBERON:0000468	Plant strains	Plant7	1	High	204
Plant8	1	High	1	204												Raphanus raphanistrum	NCBITAXON	NCBITaxon:109996	multi-cellular organism	UBERON	UBERON:0000468	Plant strains	Plant8	1	High	204
Plant9	1	High	1	50a												Raphanus raphanistrum	NCBITAXON	NCBITaxon:109996	multi-cellular organism	UBERON	UBERON:0000468	Plant strains	Plant9	1	High	50a
Plant10	1	High	1	50c												Raphanus raphanistrum	NCBITAXON	NCBITaxon:109996	multi-cellular organism	UBERON	UBERON:0000468	Plant strains	Plant10	1	High	50c
Plant11	1	High	1	A209												Raphanus raphanistrum	NCBITAXON	NCBITaxon:109996	multi-cellular organism	UBERON	UBERON:0000468	Plant strains	Plant11	1	High	A209
Plant12	1	High	1	A209												Raphanus raphanistrum	NCBITAXON	NCBITaxon:109996	multi-cellular organism	UBERON	UBERON:0000468	Plant strains	Plant12	1	High	A209
Plant13	1	High	1	A209a												Raphanus raphanistrum	NCBITAXON	NCBITaxon:109996	multi-cellular organism	UBERON	UBERON:0000468	Plant strains	Plant13	1	High	A209a
Plant14	1	High	1	A209d												Raphanus raphanistrum	NCBITAXON	NCBITaxon:109996	multi-cellular organism	UBERON	UBERON:0000468	Plant strains	Plant14	1	High	A209d
Plant15	1	High	1	B381.2												Raphanus raphanistrum	NCBITAXON	NCBITaxon:109996	multi-cellular organism	UBERON	UBERON:0000468	Plant strains	Plant15	1	High	B381.2
Plant16	1	High	1	C113												Raphanus raphanistrum	NCBITAXON	NCBITaxon:109996	multi-cellular organism	UBERON	UBERON:0000468	Plant strains	Plant16	1	High	C113
Plant17	1	High	1	C113												Raphanus raphanistrum	NCBITAXON	NCBITaxon:109996	multi-cellular organism	UBERON	UBERON:0000468	Plant strains	Plant17	1	High	C113
Plant18	1	High	1	C180												Raphanus raphanistrum	NCBITAXON	NCBITaxon:109996	multi-cellular organism	UBERON	UBERON:0000468	Plant strains	Plant18	1	High	C180
Plant19	1	High	1	C180a												Raphanus raphanistrum	NCBITAXON	NCBITaxon:109996	multi-cellular organism	UBERON	UBERON:0000468	Plant strains	Plant19	1	High	C180a
Plant20	1	High	1	C180b												Raphanus raphanistrum	NCBITAXON	NCBITaxon:109996	multi-cellular organism	UBERON	UBERON:0000468	Plant strains	Plant20	1	High	C180b
Plant21	1	High	1	C304.1												Raphanus raphanistrum	NCBITAXON	NCBITaxon:109996	multi-cellular organism	UBERON	UBERON:0000468	Plant strains	Plant21	1	High	C304.1
Plant22	1	High	1	C304.1												Raphanus raphanistrum	NCBITAXON	NCBITaxon:109996	multi-cellular organism	UBERON	UBERON:0000468	Plant strains	Plant22	1	High	C304.1
Plant23	1	High	1	C304.1												Raphanus raphanistrum	NCBITAXON	NCBITaxon:109996	multi-cellular organism	UBERON	UBERON:0000468	Plant strains	Plant23	1	High	C304.1
Plant24	1	High	1	C304.1												Raphanus raphanistrum	NCBITAXON	NCBITaxon:109996	multi-cellular organism	UBERON	UBERON:0000468	Plant strains	Plant24	1	High	C304.1
Plant25	1	High	1	C88.2a												Raphanus raphanistrum	NCBITAXON	NCBITaxon:109996	multi-cellular organism	UBERON	UBERON:0000468	Plant strains	Plant25	1	High	C88.2a
Plant26	1	High	1	C88.2b												Raphanus raphanistrum	NCBITAXON	NCBITaxon:109996	multi-cellular organism	UBERON	UBERON:0000468	Plant strains	Plant26	1	High	C88.2b
Plant27	1	High	1	C97												Raphanus raphanistrum	NCBITAXON	NCBITaxon:109996	multi-cellular organism	UBERON	UBERON:0000468	Plant strains	Plant27	1	High	C97
Plant28	1	High	1	D301												Raphanus raphanistrum	NCBITAXON	NCBITaxon:109996	multi-cellular organism	UBERON	UBERON:0000468	Plant strains	Plant28	1	High	D301
Plant29	1	High	2	C214												Raphanus raphanistrum	NCBITAXON	NCBITaxon:109996	multi-cellular organism	UBERON	UBERON:0000468	Plant strains	Plant29	1	High	C214
Plant30	1	High	2	C214												Raphanus raphanistrum	NCBITAXON	NCBITaxon:109996	multi-cellular organism	UBERON	UBERON:0000468	Plant strains	Plant30	1	High	C214
Plant31	1	High	2	C214												Raphanus raphanistrum	NCBITAXON	NCBITaxon:109996	multi-cellular organism	UBERON	UBERON:0000468	Plant strains	Plant31	1	High	C214
Plant32	1	High	2	C214												Raphanus raphanistrum	NCBITAXON	NCBITaxon:109996	multi-cellular organism	UBERON	UBERON:0000468	Plant strains	Plant32	1	High	C214
Plant33	1	High	2	C135												Raphanus raphanistrum	NCBITAXON	NCBITaxon:109996	multi-cellular organism	UBERON	UBERON:0000468	Plant strains	Plant33	1	High	C135
Plant34	1	High	2	C135												Raphanus raphanistrum	NCBITAXON	NCBITaxon:109996	multi-cellular organism	UBERON	UBERON:0000468	Plant strains	Plant34	1	High	C135
Plant35	1	High	2	C135												Raphanus raphanistrum	NCBITAXON	NCBITaxon:109996	multi-cellular organism	UBERON	UBERON:0000468	Plant strains	Plant35	1	High	C135
Plant36	1	High	2	C135												Raphanus raphanistrum	NCBITAXON	NCBITaxon:109996	multi-cellular organism	UBERON	UBERON:0000468	Plant strains	Plant36	1	High	C135
Plant37	1	High	2	B358												Raphanus raphanistrum	NCBITAXON	NCBITaxon:109996	multi-cellular organism	UBERON	UBERON:0000468	Plant strains	Plant37	1	High	B358
Plant38	1	High	2	B358												Raphanus raphanistrum	NCBITAXON	NCBITaxon:109996	multi-cellular organism	UBERON	UBERON:0000468	Plant strains	Plant38	1	High	B358
Plant39	1	High	2	B358												Raphanus raphanistrum	NCBITAXON	NCBITaxon:109996	multi-cellular organism	UBERON	UBERON:0000468	Plant strains	Plant39	1	High	B358
Plant40	1	High	2	B358												Raphanus raphanistrum	NCBITAXON	NCBITaxon:109996	multi-cellular organism	UBERON	UBERON:0000468	Plant strains	Plant40	1	High	B358
Plant41	1	High	2	C314												Raphanus raphanistrum	NCBITAXON	NCBITaxon:109996	multi-cellular organism	UBERON	UBERON:0000468	Plant strains	Plant41	1	High	C314
Plant42	1	High	2	C314												Raphanus raphanistrum	NCBITAXON	NCBITaxon:109996	multi-cellular organism	UBERON	UBERON:0000468	Plant strains	Plant42	1	High	C314
Plant43	1	High	2	C314												Raphanus raphanistrum	NCBITAXON	NCBITaxon:109996	multi-cellular organism	UBERON	UBERON:0000468	Plant strains	Plant43	1	High	C314
Plant44	1	High	2	C314												Raphanus raphanistrum	NCBITAXON	NCBITaxon:109996	multi-cellular organism	UBERON	UBERON:0000468	Plant strains	Plant44	1	High	C314
Plant45	1	High	2	A196												Raphanus raphanistrum	NCBITAXON	NCBITaxon:109996	multi-cellular organism	UBERON	UBERON:0000468	Plant strains	Plant45	1	High	A196
Plant46	1	High	2	A196b												Raphanus raphanistrum	NCBITAXON	NCBITaxon:109996	multi-cellular organism	UBERON	UBERON:0000468	Plant strains	Plant46	1	High	A196b
Plant47	1	High	2	A196c												Raphanus raphanistrum	NCBITAXON	NCBITaxon:109996	multi-cellular organism	UBERON	UBERON:0000468	Plant strains	Plant47	1	High	A196c
Plant48	1	High	2	A196												Raphanus raphanistrum	NCBITAXON	NCBITaxon:109996	multi-cellular organism	UBERON	UBERON:0000468	Plant strains	Plant48	1	High	A196
Plant49	1	High	2	A244												Raphanus raphanistrum	NCBITAXON	NCBITaxon:109996	multi-cellular organism	UBERON	UBERON:0000468	Plant strains	Plant49	1	High	A244
Plant50	1	High	2	A244												Raphanus raphanistrum	NCBITAXON	NCBITaxon:109996	multi-cellular organism	UBERON	UBERON:0000468	Plant strains	Plant50	1	High	A244
Plant51	1	High	2	A343												Raphanus raphanistrum	NCBITAXON	NCBITaxon:109996	multi-cellular organism	UBERON	UBERON:0000468	Plant strains	Plant51	1	High	A343
Plant52	1	High	2	A343												Raphanus raphanistrum	NCBITAXON	NCBITaxon:109996	multi-cellular organism	UBERON	UBERON:0000468	Plant strains	Plant52	1	High	A343
Plant53	1	High	2	A343												Raphanus raphanistrum	NCBITAXON	NCBITaxon:109996	multi-cellular organism	UBERON	UBERON:0000468	Plant strains	Plant53	1	High	A343
Plant54	1	High	2	A343												Raphanus raphanistrum	NCBITAXON	NCBITaxon:109996	multi-cellular organism	UBERON	UBERON:0000468	Plant strains	Plant54	1	High	A343
Plant55	1	High	2	A117												Raphanus raphanistrum	NCBITAXON	NCBITaxon:109996	multi-cellular organism	UBERON	UBERON:0000468	Plant strains	Plant55	1	High	A117
Plant56	1	High	2	A117												Raphanus raphanistrum	NCBITAXON	NCBITaxon:109996	multi-cellular organism	UBERON	UBERON:0000468	Plant strains	Plant56	1	High	A117
Plant57	1	High	2	A117												Raphanus raphanistrum	NCBITAXON	NCBITaxon:109996	multi-cellular organism	UBERON	UBERON:0000468	Plant strains	Plant57	1	High	A117
Plant58	1	High	2	A117												Raphanus raphanistrum	NCBITAXON	NCBITaxon:109996	multi-cellular organism	UBERON	UBERON:0000468	Plant strains	Plant58	1	High	A117
Plant59	1	High	2	D466												Raphanus raphanistrum	NCBITAXON	NCBITaxon:109996	multi-cellular organism	UBERON	UBERON:0000468	Plant strains	Plant59	1	High	D466
Plant60	1	High	2	D466												Raphanus raphanistrum	NCBITAXON	NCBITaxon:109996	multi-cellular organism	UBERON	UBERON:0000468	Plant strains	Plant60	1	High	D466
Plant61	1	High	2	D466												Raphanus raphanistrum	NCBITAXON	NCBITaxon:109996	multi-cellular organism	UBERON	UBERON:0000468	Plant strains	Plant61	1	High	D466
Plant62	1	High	2	D466												Raphanus raphanistrum	NCBITAXON	NCBITaxon:109996	multi-cellular organism	UBERON	UBERON:0000468	Plant strains	Plant62	1	High	D466
Plant63	1	High	2	D171												Raphanus raphanistrum	NCBITAXON	NCBITaxon:109996	multi-cellular organism	UBERON	UBERON:0000468	Plant strains	Plant63	1	High	D171
Plant64	1	High	2	D171												Raphanus raphanistrum	NCBITAXON	NCBITaxon:109996	multi-cellular organism	UBERON	UBERON:0000468	Plant strains	Plant64	1	High	D171
Plant65	1	High	2	D171												Raphanus raphanistrum	NCBITAXON	NCBITaxon:109996	multi-cellular organism	UBERON	UBERON:0000468	Plant strains	Plant65	1	High	D171
Plant66	1	High	2	C90												Raphanus raphanistrum	NCBITAXON	NCBITaxon:109996	multi-cellular organism	UBERON	UBERON:0000468	Plant strains	Plant66	1	High	C90
Plant67	1	High	2	C90												Raphanus raphanistrum	NCBITAXON	NCBITaxon:109996	multi-cellular organism	UBERON	UBERON:0000468	Plant strains	Plant67	1	High	C90
Plant68	1	Low	1	E74.1												Raphanus raphanistrum	NCBITAXON	NCBITaxon:109996	multi-cellular organism	UBERON	UBERON:0000468	Plant strains	Plant68	1	Low	E74.1
Plant69	1	Low	1	E74.1												Raphanus raphanistrum	NCBITAXON	NCBITaxon:109996	multi-cellular organism	UBERON	UBERON:0000468	Plant strains	Plant69	1	Low	E74.1
Plant70	1	Low	1	E74.1												Raphanus raphanistrum	NCBITAXON	NCBITaxon:109996	multi-cellular organism	UBERON	UBERON:0000468	Plant strains	Plant70	1	Low	E74.1
Plant71	1	Low	1	C127.1												Raphanus raphanistrum	NCBITAXON	NCBITaxon:109996	multi-cellular organism	UBERON	UBERON:0000468	Plant strains	Plant71	1	Low	C127.1
Plant72	1	Low	1	C127.1												Raphanus raphanistrum	NCBITAXON	NCBITaxon:109996	multi-cellular organism	UBERON	UBERON:0000468	Plant strains	Plant72	1	Low	C127.1
Plant73	1	Low	1	C127.1												Raphanus raphanistrum	NCBITAXON	NCBITaxon:109996	multi-cellular organism	UBERON	UBERON:0000468	Plant strains	Plant73	1	Low	C127.1
Plant74	1	Low	1	C127.1												Raphanus raphanistrum	NCBITAXON	NCBITaxon:109996	multi-cellular organism	UBERON	UBERON:0000468	Plant strains	Plant74	1	Low	C127.1
Plant75	1	Low	1	B66.1												Raphanus raphanistrum	NCBITAXON	NCBITaxon:109996	multi-cellular organism	UBERON	UBERON:0000468	Plant strains	Plant75	1	Low	B66.1
Plant76	1	Low	1	B66.1												Raphanus raphanistrum	NCBITAXON	NCBITaxon:109996	multi-cellular organism	UBERON	UBERON:0000468	Plant strains	Plant76	1	Low	B66.1
Plant77	1	Low	1	B66.1												Raphanus raphanistrum	NCBITAXON	NCBITaxon:109996	multi-cellular organism	UBERON	UBERON:0000468	Plant strains	Plant77	1	Low	B66.1
Plant78	1	Low	1	B66.1												Raphanus raphanistrum	NCBITAXON	NCBITaxon:109996	multi-cellular organism	UBERON	UBERON:0000468	Plant strains	Plant78	1	Low	B66.1
Plant79	1	Low	1	E93												Raphanus raphanistrum	NCBITAXON	NCBITaxon:109996	multi-cellular organism	UBERON	UBERON:0000468	Plant strains	Plant79	1	Low	E93
Plant80	1	Low	1	E93												Raphanus raphanistrum	NCBITAXON	NCBITaxon:109996	multi-cellular organism	UBERON	UBERON:0000468	Plant strains	Plant80	1	Low	E93
Plant81	1	Low	1	E93												Raphanus raphanistrum	NCBITAXON	NCBITaxon:109996	multi-cellular organism	UBERON	UBERON:0000468	Plant strains	Plant81	1	Low	E93
Plant82	1	Low	1	E93												Raphanus raphanistrum	NCBITAXON	NCBITaxon:109996	multi-cellular organism	UBERON	UBERON:0000468	Plant strains	Plant82	1	Low	E93
Plant83	1	Low	1	D367												Raphanus raphanistrum	NCBITAXON	NCBITaxon:109996	multi-cellular organism	UBERON	UBERON:0000468	Plant strains	Plant83	1	Low	D367
Plant84	1	Low	1	D367												Raphanus raphanistrum	NCBITAXON	NCBITaxon:109996	multi-cellular organism	UBERON	UBERON:0000468	Plant strains	Plant84	1	Low	D367
Plant85	1	Low	1	D367												Raphanus raphanistrum	NCBITAXON	NCBITaxon:109996	multi-cellular organism	UBERON	UBERON:0000468	Plant strains	Plant85	1	Low	D367
Plant86	1	Low	1	D367												Raphanus raphanistrum	NCBITAXON	NCBITaxon:109996	multi-cellular organism	UBERON	UBERON:0000468	Plant strains	Plant86	1	Low	D367
Plant87	1	Low	1	36												Raphanus raphanistrum	NCBITAXON	NCBITaxon:109996	multi-cellular organism	UBERON	UBERON:0000468	Plant strains	Plant87	1	Low	36
Plant88	1	Low	1	36b												Raphanus raphanistrum	NCBITAXON	NCBITaxon:109996	multi-cellular organism	UBERON	UBERON:0000468	Plant strains	Plant88	1	Low	36b
Plant89	1	Low	1	36												Raphanus raphanistrum	NCBITAXON	NCBITaxon:109996	multi-cellular organism	UBERON	UBERON:0000468	Plant strains	Plant89	1	Low	36
Plant90	1	Low	1	36d												Raphanus raphanistrum	NCBITAXON	NCBITaxon:109996	multi-cellular organism	UBERON	UBERON:0000468	Plant strains	Plant90	1	Low	36d
Plant91	1	Low	1	47												Raphanus raphanistrum	NCBITAXON	NCBITaxon:109996	multi-cellular organism	UBERON	UBERON:0000468	Plant strains	Plant91	1	Low	47
Plant92	1	Low	1	47												Raphanus raphanistrum	NCBITAXON	NCBITaxon:109996	multi-cellular organism	UBERON	UBERON:0000468	Plant strains	Plant92	1	Low	47
Plant93	1	Low	1	47												Raphanus raphanistrum	NCBITAXON	NCBITaxon:109996	multi-cellular organism	UBERON	UBERON:0000468	Plant strains	Plant93	1	Low	47
Plant94	1	Low	1	47												Raphanus raphanistrum	NCBITAXON	NCBITaxon:109996	multi-cellular organism	UBERON	UBERON:0000468	Plant strains	Plant94	1	Low	47
Plant95	1	Low	1	1												Raphanus raphanistrum	NCBITAXON	NCBITaxon:109996	multi-cellular organism	UBERON	UBERON:0000468	Plant strains	Plant95	1	Low	1
Plant96	1	Low	1	1												Raphanus raphanistrum	NCBITAXON	NCBITaxon:109996	multi-cellular organism	UBERON	UBERON:0000468	Plant strains	Plant96	1	Low	1
Plant97	1	Low	1	7												Raphanus raphanistrum	NCBITAXON	NCBITaxon:109996	multi-cellular organism	UBERON	UBERON:0000468	Plant strains	Plant97	1	Low	7
Plant98	1	Low	1	14												Raphanus raphanistrum	NCBITAXON	NCBITaxon:109996	multi-cellular organism	UBERON	UBERON:0000468	Plant strains	Plant98	1	Low	14
Plant99	1	Low	1	14												Raphanus raphanistrum	NCBITAXON	NCBITaxon:109996	multi-cellular organism	UBERON	UBERON:0000468	Plant strains	Plant99	1	Low	14
Plant100	1	Low	1	14												Raphanus raphanistrum	NCBITAXON	NCBITaxon:109996	multi-cellular organism	UBERON	UBERON:0000468	Plant strains	Plant100	1	Low	14
Plant101	1	Low	1	14												Raphanus raphanistrum	NCBITAXON	NCBITaxon:109996	multi-cellular organism	UBERON	UBERON:0000468	Plant strains	Plant101	1	Low	14
Plant102	1	Low	1	E72												Raphanus raphanistrum	NCBITAXON	NCBITaxon:109996	multi-cellular organism	UBERON	UBERON:0000468	Plant strains	Plant102	1	Low	E72
Plant103	1	Low	2	C46.1												Raphanus raphanistrum	NCBITAXON	NCBITaxon:109996	multi-cellular organism	UBERON	UBERON:0000468	Plant strains	Plant103	1	Low	C46.1
Plant104	1	Low	2	C46.1												Raphanus raphanistrum	NCBITAXON	NCBITaxon:109996	multi-cellular organism	UBERON	UBERON:0000468	Plant strains	Plant104	1	Low	C46.1
Plant105	1	Low	2	C46.1												Raphanus raphanistrum	NCBITAXON	NCBITaxon:109996	multi-cellular organism	UBERON	UBERON:0000468	Plant strains	Plant105	1	Low	C46.1
Plant106	1	Low	2	C46.1												Raphanus raphanistrum	NCBITAXON	NCBITaxon:109996	multi-cellular organism	UBERON	UBERON:0000468	Plant strains	Plant106	1	Low	C46.1
Plant107	1	Low	2	A313												Raphanus raphanistrum	NCBITAXON	NCBITaxon:109996	multi-cellular organism	UBERON	UBERON:0000468	Plant strains	Plant107	1	Low	A313
Plant108	1	Low	2	A313												Raphanus raphanistrum	NCBITAXON	NCBITaxon:109996	multi-cellular organism	UBERON	UBERON:0000468	Plant strains	Plant108	1	Low	A313
Plant109	1	Low	2	A313												Raphanus raphanistrum	NCBITAXON	NCBITaxon:109996	multi-cellular organism	UBERON	UBERON:0000468	Plant strains	Plant109	1	Low	A313
Plant110	1	Low	2	A313												Raphanus raphanistrum	NCBITAXON	NCBITaxon:109996	multi-cellular organism	UBERON	UBERON:0000468	Plant strains	Plant110	1	Low	A313
Plant111	1	Low	2	A342.2												Raphanus raphanistrum	NCBITAXON	NCBITaxon:109996	multi-cellular organism	UBERON	UBERON:0000468	Plant strains	Plant111	1	Low	A342.2
Plant112	1	Low	2	D30												Raphanus raphanistrum	NCBITAXON	NCBITaxon:109996	multi-cellular organism	UBERON	UBERON:0000468	Plant strains	Plant112	1	Low	D30
Plant113	1	Low	2	C47.1a												Raphanus raphanistrum	NCBITAXON	NCBITaxon:109996	multi-cellular organism	UBERON	UBERON:0000468	Plant strains	Plant113	1	Low	C47.1a
Plant114	1	Low	2	C47.1b												Raphanus raphanistrum	NCBITAXON	NCBITaxon:109996	multi-cellular organism	UBERON	UBERON:0000468	Plant strains	Plant114	1	Low	C47.1b
Plant115	1	Low	2	C47.1c												Raphanus raphanistrum	NCBITAXON	NCBITaxon:109996	multi-cellular organism	UBERON	UBERON:0000468	Plant strains	Plant115	1	Low	C47.1c
Plant116	1	Low	2	C47.1d												Raphanus raphanistrum	NCBITAXON	NCBITaxon:109996	multi-cellular organism	UBERON	UBERON:0000468	Plant strains	Plant116	1	Low	C47.1d
Plant117	1	Low	2	B189.1a												Raphanus raphanistrum	NCBITAXON	NCBITaxon:109996	multi-cellular organism	UBERON	UBERON:0000468	Plant strains	Plant117	1	Low	B189.1a
Plant118	1	Low	2	B189.1b												Raphanus raphanistrum	NCBITAXON	NCBITaxon:109996	multi-cellular organism	UBERON	UBERON:0000468	Plant strains	Plant118	1	Low	B189.1b
Plant119	1	Low	2	B189.1c												Raphanus raphanistrum	NCBITAXON	NCBITaxon:109996	multi-cellular organism	UBERON	UBERON:0000468	Plant strains	Plant119	1	Low	B189.1c
Plant120	1	Low	2	B189.1d												Raphanus raphanistrum	NCBITAXON	NCBITaxon:109996	multi-cellular organism	UBERON	UBERON:0000468	Plant strains	Plant120	1	Low	B189.1d
Plant121	1	Low	2	E62.1												Raphanus raphanistrum	NCBITAXON	NCBITaxon:109996	multi-cellular organism	UBERON	UBERON:0000468	Plant strains	Plant121	1	Low	E62.1
Plant122	1	Low	2	E62.1												Raphanus raphanistrum	NCBITAXON	NCBITaxon:109996	multi-cellular organism	UBERON	UBERON:0000468	Plant strains	Plant122	1	Low	E62.1
Plant123	1	Low	2	D402												Raphanus raphanistrum	NCBITAXON	NCBITaxon:109996	multi-cellular organism	UBERON	UBERON:0000468	Plant strains	Plant123	1	Low	D402
Plant124	1	Low	2	D402												Raphanus raphanistrum	NCBITAXON	NCBITaxon:109996	multi-cellular organism	UBERON	UBERON:0000468	Plant strains	Plant124	1	Low	D402
Plant125	1	Low	2	D402												Raphanus raphanistrum	NCBITAXON	NCBITaxon:109996	multi-cellular organism	UBERON	UBERON:0000468	Plant strains	Plant125	1	Low	D402
Plant126	1	Low	2	D402												Raphanus raphanistrum	NCBITAXON	NCBITaxon:109996	multi-cellular organism	UBERON	UBERON:0000468	Plant strains	Plant126	1	Low	D402
Plant127	1	Low	2	A327												Raphanus raphanistrum	NCBITAXON	NCBITaxon:109996	multi-cellular organism	UBERON	UBERON:0000468	Plant strains	Plant127	1	Low	A327
Plant128	1	Low	2	A327												Raphanus raphanistrum	NCBITAXON	NCBITaxon:109996	multi-cellular organism	UBERON	UBERON:0000468	Plant strains	Plant128	1	Low	A327
Plant129	1	Low	2	A327												Raphanus raphanistrum	NCBITAXON	NCBITaxon:109996	multi-cellular organism	UBERON	UBERON:0000468	Plant strains	Plant129	1	Low	A327
Plant130	1	Low	2	A327												Raphanus raphanistrum	NCBITAXON	NCBITaxon:109996	multi-cellular organism	UBERON	UBERON:0000468	Plant strains	Plant130	1	Low	A327
Plant131	2	High	1	50a												Raphanus raphanistrum	NCBITAXON	NCBITaxon:109996	multi-cellular organism	UBERON	UBERON:0000468	Plant strains	Plant131	2	High	50a
Plant132	2	High	1	50a												Raphanus raphanistrum	NCBITAXON	NCBITaxon:109996	multi-cellular organism	UBERON	UBERON:0000468	Plant strains	Plant132	2	High	50a
Plant133	2	High	1	50a												Raphanus raphanistrum	NCBITAXON	NCBITaxon:109996	multi-cellular organism	UBERON	UBERON:0000468	Plant strains	Plant133	2	High	50a
Plant134	2	High	1	50c												Raphanus raphanistrum	NCBITAXON	NCBITaxon:109996	multi-cellular organism	UBERON	UBERON:0000468	Plant strains	Plant134	2	High	50c
Plant135	2	High	1	50c												Raphanus raphanistrum	NCBITAXON	NCBITaxon:109996	multi-cellular organism	UBERON	UBERON:0000468	Plant strains	Plant135	2	High	50c
Plant136	2	High	1	A209a												Raphanus raphanistrum	NCBITAXON	NCBITaxon:109996	multi-cellular organism	UBERON	UBERON:0000468	Plant strains	Plant136	2	High	A209a
Plant137	2	High	1	A209a												Raphanus raphanistrum	NCBITAXON	NCBITaxon:109996	multi-cellular organism	UBERON	UBERON:0000468	Plant strains	Plant137	2	High	A209a
Plant138	2	High	1	A209a												Raphanus raphanistrum	NCBITAXON	NCBITaxon:109996	multi-cellular organism	UBERON	UBERON:0000468	Plant strains	Plant138	2	High	A209a
Plant139	2	High	1	A209a												Raphanus raphanistrum	NCBITAXON	NCBITaxon:109996	multi-cellular organism	UBERON	UBERON:0000468	Plant strains	Plant139	2	High	A209a
Plant140	2	High	1	A209d												Raphanus raphanistrum	NCBITAXON	NCBITaxon:109996	multi-cellular organism	UBERON	UBERON:0000468	Plant strains	Plant140	2	High	A209d
Plant141	2	High	1	A209d												Raphanus raphanistrum	NCBITAXON	NCBITaxon:109996	multi-cellular organism	UBERON	UBERON:0000468	Plant strains	Plant141	2	High	A209d
Plant142	2	High	1	A209d												Raphanus raphanistrum	NCBITAXON	NCBITaxon:109996	multi-cellular organism	UBERON	UBERON:0000468	Plant strains	Plant142	2	High	A209d
Plant143	2	High	1	A209d												Raphanus raphanistrum	NCBITAXON	NCBITaxon:109996	multi-cellular organism	UBERON	UBERON:0000468	Plant strains	Plant143	2	High	A209d
Plant144	2	High	1	C113												Raphanus raphanistrum	NCBITAXON	NCBITaxon:109996	multi-cellular organism	UBERON	UBERON:0000468	Plant strains	Plant144	2	High	C113
Plant145	2	High	1	C113												Raphanus raphanistrum	NCBITAXON	NCBITaxon:109996	multi-cellular organism	UBERON	UBERON:0000468	Plant strains	Plant145	2	High	C113
Plant146	2	High	1	C113												Raphanus raphanistrum	NCBITAXON	NCBITaxon:109996	multi-cellular organism	UBERON	UBERON:0000468	Plant strains	Plant146	2	High	C113
Plant147	2	High	1	C113												Raphanus raphanistrum	NCBITAXON	NCBITaxon:109996	multi-cellular organism	UBERON	UBERON:0000468	Plant strains	Plant147	2	High	C113
Plant148	2	High	1	C180a												Raphanus raphanistrum	NCBITAXON	NCBITaxon:109996	multi-cellular organism	UBERON	UBERON:0000468	Plant strains	Plant148	2	High	C180a
Plant149	2	High	1	C180a												Raphanus raphanistrum	NCBITAXON	NCBITaxon:109996	multi-cellular organism	UBERON	UBERON:0000468	Plant strains	Plant149	2	High	C180a
Plant150	2	High	1	C180a												Raphanus raphanistrum	NCBITAXON	NCBITaxon:109996	multi-cellular organism	UBERON	UBERON:0000468	Plant strains	Plant150	2	High	C180a
Plant151	2	High	1	C180b												Raphanus raphanistrum	NCBITAXON	NCBITaxon:109996	multi-cellular organism	UBERON	UBERON:0000468	Plant strains	Plant151	2	High	C180b
Plant152	2	High	1	C180b												Raphanus raphanistrum	NCBITAXON	NCBITaxon:109996	multi-cellular organism	UBERON	UBERON:0000468	Plant strains	Plant152	2	High	C180b
Plant153	2	High	1	C180b												Raphanus raphanistrum	NCBITAXON	NCBITaxon:109996	multi-cellular organism	UBERON	UBERON:0000468	Plant strains	Plant153	2	High	C180b
Plant154	2	High	1	C180b												Raphanus raphanistrum	NCBITAXON	NCBITaxon:109996	multi-cellular organism	UBERON	UBERON:0000468	Plant strains	Plant154	2	High	C180b
Plant155	2	High	1	C304d												Raphanus raphanistrum	NCBITAXON	NCBITaxon:109996	multi-cellular organism	UBERON	UBERON:0000468	Plant strains	Plant155	2	High	C304d
Plant156	2	High	1	C304d												Raphanus raphanistrum	NCBITAXON	NCBITaxon:109996	multi-cellular organism	UBERON	UBERON:0000468	Plant strains	Plant156	2	High	C304d
Plant157	2	High	1	C304d												Raphanus raphanistrum	NCBITAXON	NCBITaxon:109996	multi-cellular organism	UBERON	UBERON:0000468	Plant strains	Plant157	2	High	C304d
Plant158	2	High	1	C88.2a												Raphanus raphanistrum	NCBITAXON	NCBITaxon:109996	multi-cellular organism	UBERON	UBERON:0000468	Plant strains	Plant158	2	High	C88.2a
Plant159	2	High	1	C88.2a												Raphanus raphanistrum	NCBITAXON	NCBITaxon:109996	multi-cellular organism	UBERON	UBERON:0000468	Plant strains	Plant159	2	High	C88.2a
Plant160	2	High	1	C88.2a												Raphanus raphanistrum	NCBITAXON	NCBITaxon:109996	multi-cellular organism	UBERON	UBERON:0000468	Plant strains	Plant160	2	High	C88.2a
Plant161	2	High	1	C88.2a												Raphanus raphanistrum	NCBITAXON	NCBITaxon:109996	multi-cellular organism	UBERON	UBERON:0000468	Plant strains	Plant161	2	High	C88.2a
Plant162	2	High	1	C88.2b												Raphanus raphanistrum	NCBITAXON	NCBITaxon:109996	multi-cellular organism	UBERON	UBERON:0000468	Plant strains	Plant162	2	High	C88.2b
Plant163	2	High	1	C88.2b												Raphanus raphanistrum	NCBITAXON	NCBITaxon:109996	multi-cellular organism	UBERON	UBERON:0000468	Plant strains	Plant163	2	High	C88.2b
Plant164	2	High	1	C88.2b												Raphanus raphanistrum	NCBITAXON	NCBITaxon:109996	multi-cellular organism	UBERON	UBERON:0000468	Plant strains	Plant164	2	High	C88.2b
Plant165	2	High	1	C88.2b												Raphanus raphanistrum	NCBITAXON	NCBITaxon:109996	multi-cellular organism	UBERON	UBERON:0000468	Plant strains	Plant165	2	High	C88.2b
Plant166	2	High	1	C97												Raphanus raphanistrum	NCBITAXON	NCBITaxon:109996	multi-cellular organism	UBERON	UBERON:0000468	Plant strains	Plant166	2	High	C97
Plant167	2	High	1	C97												Raphanus raphanistrum	NCBITAXON	NCBITaxon:109996	multi-cellular organism	UBERON	UBERON:0000468	Plant strains	Plant167	2	High	C97
Plant168	2	High	1	C97												Raphanus raphanistrum	NCBITAXON	NCBITaxon:109996	multi-cellular organism	UBERON	UBERON:0000468	Plant strains	Plant168	2	High	C97
Plant169	2	High	1	C97												Raphanus raphanistrum	NCBITAXON	NCBITaxon:109996	multi-cellular organism	UBERON	UBERON:0000468	Plant strains	Plant169	2	High	C97
Plant170	2	High	1	D301												Raphanus raphanistrum	NCBITAXON	NCBITaxon:109996	multi-cellular organism	UBERON	UBERON:0000468	Plant strains	Plant170	2	High	D301
Plant171	2	High	1	D301												Raphanus raphanistrum	NCBITAXON	NCBITaxon:109996	multi-cellular organism	UBERON	UBERON:0000468	Plant strains	Plant171	2	High	D301
Plant172	2	High	1	D301												Raphanus raphanistrum	NCBITAXON	NCBITaxon:109996	multi-cellular organism	UBERON	UBERON:0000468	Plant strains	Plant172	2	High	D301
Plant173	2	High	1	D301												Raphanus raphanistrum	NCBITAXON	NCBITaxon:109996	multi-cellular organism	UBERON	UBERON:0000468	Plant strains	Plant173	2	High	D301
Plant174	2	High	2	C214												Raphanus raphanistrum	NCBITAXON	NCBITaxon:109996	multi-cellular organism	UBERON	UBERON:0000468	Plant strains	Plant174	2	High	C214
Plant175	2	High	2	C214												Raphanus raphanistrum	NCBITAXON	NCBITaxon:109996	multi-cellular organism	UBERON	UBERON:0000468	Plant strains	Plant175	2	High	C214
Plant176	2	High	2	C214												Raphanus raphanistrum	NCBITAXON	NCBITaxon:109996	multi-cellular organism	UBERON	UBERON:0000468	Plant strains	Plant176	2	High	C214
Plant177	2	High	2	C214												Raphanus raphanistrum	NCBITAXON	NCBITaxon:109996	multi-cellular organism	UBERON	UBERON:0000468	Plant strains	Plant177	2	High	C214
Plant178	2	High	2	C135												Raphanus raphanistrum	NCBITAXON	NCBITaxon:109996	multi-cellular organism	UBERON	UBERON:0000468	Plant strains	Plant178	2	High	C135
Plant179	2	High	2	C135												Raphanus raphanistrum	NCBITAXON	NCBITaxon:109996	multi-cellular organism	UBERON	UBERON:0000468	Plant strains	Plant179	2	High	C135
Plant180	2	High	2	C135												Raphanus raphanistrum	NCBITAXON	NCBITaxon:109996	multi-cellular organism	UBERON	UBERON:0000468	Plant strains	Plant180	2	High	C135
Plant181	2	High	2	C135												Raphanus raphanistrum	NCBITAXON	NCBITaxon:109996	multi-cellular organism	UBERON	UBERON:0000468	Plant strains	Plant181	2	High	C135
Plant182	2	High	2	B358												Raphanus raphanistrum	NCBITAXON	NCBITaxon:109996	multi-cellular organism	UBERON	UBERON:0000468	Plant strains	Plant182	2	High	B358
Plant183	2	High	2	B358												Raphanus raphanistrum	NCBITAXON	NCBITaxon:109996	multi-cellular organism	UBERON	UBERON:0000468	Plant strains	Plant183	2	High	B358
Plant184	2	High	2	B358												Raphanus raphanistrum	NCBITAXON	NCBITaxon:109996	multi-cellular organism	UBERON	UBERON:0000468	Plant strains	Plant184	2	High	B358
Plant185	2	High	2	B358												Raphanus raphanistrum	NCBITAXON	NCBITaxon:109996	multi-cellular organism	UBERON	UBERON:0000468	Plant strains	Plant185	2	High	B358
Plant186	2	High	2	A196b												Raphanus raphanistrum	NCBITAXON	NCBITaxon:109996	multi-cellular organism	UBERON	UBERON:0000468	Plant strains	Plant186	2	High	A196b
Plant187	2	High	2	A196b												Raphanus raphanistrum	NCBITAXON	NCBITaxon:109996	multi-cellular organism	UBERON	UBERON:0000468	Plant strains	Plant187	2	High	A196b
Plant188	2	High	2	A196b												Raphanus raphanistrum	NCBITAXON	NCBITaxon:109996	multi-cellular organism	UBERON	UBERON:0000468	Plant strains	Plant188	2	High	A196b
Plant189	2	High	2	A196b												Raphanus raphanistrum	NCBITAXON	NCBITaxon:109996	multi-cellular organism	UBERON	UBERON:0000468	Plant strains	Plant189	2	High	A196b
Plant190	2	High	2	A196c												Raphanus raphanistrum	NCBITAXON	NCBITaxon:109996	multi-cellular organism	UBERON	UBERON:0000468	Plant strains	Plant190	2	High	A196c
Plant191	2	High	2	A196c												Raphanus raphanistrum	NCBITAXON	NCBITaxon:109996	multi-cellular organism	UBERON	UBERON:0000468	Plant strains	Plant191	2	High	A196c
Plant192	2	High	2	A196c												Raphanus raphanistrum	NCBITAXON	NCBITaxon:109996	multi-cellular organism	UBERON	UBERON:0000468	Plant strains	Plant192	2	High	A196c
Plant193	2	High	2	A196c												Raphanus raphanistrum	NCBITAXON	NCBITaxon:109996	multi-cellular organism	UBERON	UBERON:0000468	Plant strains	Plant193	2	High	A196c
Plant194	2	High	2	A244												Raphanus raphanistrum	NCBITAXON	NCBITaxon:109996	multi-cellular organism	UBERON	UBERON:0000468	Plant strains	Plant194	2	High	A244
Plant195	2	High	2	A244												Raphanus raphanistrum	NCBITAXON	NCBITaxon:109996	multi-cellular organism	UBERON	UBERON:0000468	Plant strains	Plant195	2	High	A244
Plant196	2	High	2	A244												Raphanus raphanistrum	NCBITAXON	NCBITaxon:109996	multi-cellular organism	UBERON	UBERON:0000468	Plant strains	Plant196	2	High	A244
Plant197	2	High	2	A244												Raphanus raphanistrum	NCBITAXON	NCBITaxon:109996	multi-cellular organism	UBERON	UBERON:0000468	Plant strains	Plant197	2	High	A244
Plant198	2	High	2	A343												Raphanus raphanistrum	NCBITAXON	NCBITaxon:109996	multi-cellular organism	UBERON	UBERON:0000468	Plant strains	Plant198	2	High	A343
Plant199	2	High	2	A343												Raphanus raphanistrum	NCBITAXON	NCBITaxon:109996	multi-cellular organism	UBERON	UBERON:0000468	Plant strains	Plant199	2	High	A343
Plant200	2	High	2	A343												Raphanus raphanistrum	NCBITAXON	NCBITaxon:109996	multi-cellular organism	UBERON	UBERON:0000468	Plant strains	Plant200	2	High	A343
Plant201	2	High	2	D466												Raphanus raphanistrum	NCBITAXON	NCBITaxon:109996	multi-cellular organism	UBERON	UBERON:0000468	Plant strains	Plant201	2	High	D466
Plant202	2	High	2	D466												Raphanus raphanistrum	NCBITAXON	NCBITaxon:109996	multi-cellular organism	UBERON	UBERON:0000468	Plant strains	Plant202	2	High	D466
Plant203	2	High	2	D466												Raphanus raphanistrum	NCBITAXON	NCBITaxon:109996	multi-cellular organism	UBERON	UBERON:0000468	Plant strains	Plant203	2	High	D466
Plant204	2	High	2	D466												Raphanus raphanistrum	NCBITAXON	NCBITaxon:109996	multi-cellular organism	UBERON	UBERON:0000468	Plant strains	Plant204	2	High	D466
Plant205	2	High	2	D171												Raphanus raphanistrum	NCBITAXON	NCBITaxon:109996	multi-cellular organism	UBERON	UBERON:0000468	Plant strains	Plant205	2	High	D171
Plant206	2	High	2	C90												Raphanus raphanistrum	NCBITAXON	NCBITaxon:109996	multi-cellular organism	UBERON	UBERON:0000468	Plant strains	Plant206	2	High	C90
Plant207	2	High	2	C90												Raphanus raphanistrum	NCBITAXON	NCBITaxon:109996	multi-cellular organism	UBERON	UBERON:0000468	Plant strains	Plant207	2	High	C90
Plant208	2	High	2	C90												Raphanus raphanistrum	NCBITAXON	NCBITaxon:109996	multi-cellular organism	UBERON	UBERON:0000468	Plant strains	Plant208	2	High	C90
Plant209	2	High	2	C90												Raphanus raphanistrum	NCBITAXON	NCBITaxon:109996	multi-cellular organism	UBERON	UBERON:0000468	Plant strains	Plant209	2	High	C90
Plant210	2	Low	1	E74.1												Raphanus raphanistrum	NCBITAXON	NCBITaxon:109996	multi-cellular organism	UBERON	UBERON:0000468	Plant strains	Plant210	2	Low	E74.1
Plant211	2	Low	1	E74.1												Raphanus raphanistrum	NCBITAXON	NCBITaxon:109996	multi-cellular organism	UBERON	UBERON:0000468	Plant strains	Plant211	2	Low	E74.1
Plant212	2	Low	1	E74.1												Raphanus raphanistrum	NCBITAXON	NCBITaxon:109996	multi-cellular organism	UBERON	UBERON:0000468	Plant strains	Plant212	2	Low	E74.1
Plant213	2	Low	1	E74.1												Raphanus raphanistrum	NCBITAXON	NCBITaxon:109996	multi-cellular organism	UBERON	UBERON:0000468	Plant strains	Plant213	2	Low	E74.1
Plant214	2	Low	1	C127.1												Raphanus raphanistrum	NCBITAXON	NCBITaxon:109996	multi-cellular organism	UBERON	UBERON:0000468	Plant strains	Plant214	2	Low	C127.1
Plant215	2	Low	1	C127.1												Raphanus raphanistrum	NCBITAXON	NCBITaxon:109996	multi-cellular organism	UBERON	UBERON:0000468	Plant strains	Plant215	2	Low	C127.1
Plant216	2	Low	1	C127.1												Raphanus raphanistrum	NCBITAXON	NCBITaxon:109996	multi-cellular organism	UBERON	UBERON:0000468	Plant strains	Plant216	2	Low	C127.1
Plant217	2	Low	1	C127.1												Raphanus raphanistrum	NCBITAXON	NCBITaxon:109996	multi-cellular organism	UBERON	UBERON:0000468	Plant strains	Plant217	2	Low	C127.1
Plant218	2	Low	1	B66.1												Raphanus raphanistrum	NCBITAXON	NCBITaxon:109996	multi-cellular organism	UBERON	UBERON:0000468	Plant strains	Plant218	2	Low	B66.1
Plant219	2	Low	1	B66.1												Raphanus raphanistrum	NCBITAXON	NCBITaxon:109996	multi-cellular organism	UBERON	UBERON:0000468	Plant strains	Plant219	2	Low	B66.1
Plant220	2	Low	1	B66.1												Raphanus raphanistrum	NCBITAXON	NCBITaxon:109996	multi-cellular organism	UBERON	UBERON:0000468	Plant strains	Plant220	2	Low	B66.1
Plant221	2	Low	1	B66.1												Raphanus raphanistrum	NCBITAXON	NCBITaxon:109996	multi-cellular organism	UBERON	UBERON:0000468	Plant strains	Plant221	2	Low	B66.1
Plant222	2	Low	1	E93												Raphanus raphanistrum	NCBITAXON	NCBITaxon:109996	multi-cellular organism	UBERON	UBERON:0000468	Plant strains	Plant222	2	Low	E93
Plant223	2	Low	1	E93												Raphanus raphanistrum	NCBITAXON	NCBITaxon:109996	multi-cellular organism	UBERON	UBERON:0000468	Plant strains	Plant223	2	Low	E93
Plant224	2	Low	1	E93												Raphanus raphanistrum	NCBITAXON	NCBITaxon:109996	multi-cellular organism	UBERON	UBERON:0000468	Plant strains	Plant224	2	Low	E93
Plant225	2	Low	1	E93												Raphanus raphanistrum	NCBITAXON	NCBITaxon:109996	multi-cellular organism	UBERON	UBERON:0000468	Plant strains	Plant225	2	Low	E93
Plant226	2	Low	1	E72												Raphanus raphanistrum	NCBITAXON	NCBITaxon:109996	multi-cellular organism	UBERON	UBERON:0000468	Plant strains	Plant226	2	Low	E72
Plant227	2	Low	1	E72												Raphanus raphanistrum	NCBITAXON	NCBITaxon:109996	multi-cellular organism	UBERON	UBERON:0000468	Plant strains	Plant227	2	Low	E72
Plant228	2	Low	1	E72												Raphanus raphanistrum	NCBITAXON	NCBITaxon:109996	multi-cellular organism	UBERON	UBERON:0000468	Plant strains	Plant228	2	Low	E72
Plant229	2	Low	1	E72												Raphanus raphanistrum	NCBITAXON	NCBITaxon:109996	multi-cellular organism	UBERON	UBERON:0000468	Plant strains	Plant229	2	Low	E72
Plant230	2	Low	1	D367												Raphanus raphanistrum	NCBITAXON	NCBITaxon:109996	multi-cellular organism	UBERON	UBERON:0000468	Plant strains	Plant230	2	Low	D367
Plant231	2	Low	1	D367												Raphanus raphanistrum	NCBITAXON	NCBITaxon:109996	multi-cellular organism	UBERON	UBERON:0000468	Plant strains	Plant231	2	Low	D367
Plant232	2	Low	1	D367												Raphanus raphanistrum	NCBITAXON	NCBITaxon:109996	multi-cellular organism	UBERON	UBERON:0000468	Plant strains	Plant232	2	Low	D367
Plant233	2	Low	1	36b												Raphanus raphanistrum	NCBITAXON	NCBITaxon:109996	multi-cellular organism	UBERON	UBERON:0000468	Plant strains	Plant233	2	Low	36b
Plant234	2	Low	1	36b												Raphanus raphanistrum	NCBITAXON	NCBITaxon:109996	multi-cellular organism	UBERON	UBERON:0000468	Plant strains	Plant234	2	Low	36b
Plant235	2	Low	1	36b												Raphanus raphanistrum	NCBITAXON	NCBITaxon:109996	multi-cellular organism	UBERON	UBERON:0000468	Plant strains	Plant235	2	Low	36b
Plant236	2	Low	1	36b												Raphanus raphanistrum	NCBITAXON	NCBITaxon:109996	multi-cellular organism	UBERON	UBERON:0000468	Plant strains	Plant236	2	Low	36b
Plant237	2	Low	1	36d												Raphanus raphanistrum	NCBITAXON	NCBITaxon:109996	multi-cellular organism	UBERON	UBERON:0000468	Plant strains	Plant237	2	Low	36d
Plant238	2	Low	1	36d												Raphanus raphanistrum	NCBITAXON	NCBITaxon:109996	multi-cellular organism	UBERON	UBERON:0000468	Plant strains	Plant238	2	Low	36d
Plant239	2	Low	1	47												Raphanus raphanistrum	NCBITAXON	NCBITaxon:109996	multi-cellular organism	UBERON	UBERON:0000468	Plant strains	Plant239	2	Low	47
Plant240	2	Low	1	47												Raphanus raphanistrum	NCBITAXON	NCBITaxon:109996	multi-cellular organism	UBERON	UBERON:0000468	Plant strains	Plant240	2	Low	47
Plant241	2	Low	1	47												Raphanus raphanistrum	NCBITAXON	NCBITaxon:109996	multi-cellular organism	UBERON	UBERON:0000468	Plant strains	Plant241	2	Low	47
Plant242	2	Low	1	47												Raphanus raphanistrum	NCBITAXON	NCBITaxon:109996	multi-cellular organism	UBERON	UBERON:0000468	Plant strains	Plant242	2	Low	47
Plant243	2	Low	1	1												Raphanus raphanistrum	NCBITAXON	NCBITaxon:109996	multi-cellular organism	UBERON	UBERON:0000468	Plant strains	Plant243	2	Low	1
Plant244	2	Low	1	1												Raphanus raphanistrum	NCBITAXON	NCBITaxon:109996	multi-cellular organism	UBERON	UBERON:0000468	Plant strains	Plant244	2	Low	1
Plant245	2	Low	1	1												Raphanus raphanistrum	NCBITAXON	NCBITaxon:109996	multi-cellular organism	UBERON	UBERON:0000468	Plant strains	Plant245	2	Low	1
Plant246	2	Low	1	1												Raphanus raphanistrum	NCBITAXON	NCBITaxon:109996	multi-cellular organism	UBERON	UBERON:0000468	Plant strains	Plant246	2	Low	1
Plant247	2	Low	1	7												Raphanus raphanistrum	NCBITAXON	NCBITaxon:109996	multi-cellular organism	UBERON	UBERON:0000468	Plant strains	Plant247	2	Low	7
Plant248	2	Low	1	7												Raphanus raphanistrum	NCBITAXON	NCBITaxon:109996	multi-cellular organism	UBERON	UBERON:0000468	Plant strains	Plant248	2	Low	7
Plant249	2	Low	1	7												Raphanus raphanistrum	NCBITAXON	NCBITaxon:109996	multi-cellular organism	UBERON	UBERON:0000468	Plant strains	Plant249	2	Low	7
Plant250	2	Low	1	14												Raphanus raphanistrum	NCBITAXON	NCBITaxon:109996	multi-cellular organism	UBERON	UBERON:0000468	Plant strains	Plant250	2	Low	14
Plant251	2	Low	1	14												Raphanus raphanistrum	NCBITAXON	NCBITaxon:109996	multi-cellular organism	UBERON	UBERON:0000468	Plant strains	Plant251	2	Low	14
Plant252	2	Low	1	14												Raphanus raphanistrum	NCBITAXON	NCBITaxon:109996	multi-cellular organism	UBERON	UBERON:0000468	Plant strains	Plant252	2	Low	14
Plant253	2	Low	1	14												Raphanus raphanistrum	NCBITAXON	NCBITaxon:109996	multi-cellular organism	UBERON	UBERON:0000468	Plant strains	Plant253	2	Low	14
Plant254	2	Low	2	C46.1												Raphanus raphanistrum	NCBITAXON	NCBITaxon:109996	multi-cellular organism	UBERON	UBERON:0000468	Plant strains	Plant254	2	Low	C46.1
Plant255	2	Low	2	C46.1												Raphanus raphanistrum	NCBITAXON	NCBITaxon:109996	multi-cellular organism	UBERON	UBERON:0000468	Plant strains	Plant255	2	Low	C46.1
Plant256	2	Low	2	C46.1												Raphanus raphanistrum	NCBITAXON	NCBITaxon:109996	multi-cellular organism	UBERON	UBERON:0000468	Plant strains	Plant256	2	Low	C46.1
Plant257	2	Low	2	C46.1												Raphanus raphanistrum	NCBITAXON	NCBITaxon:109996	multi-cellular organism	UBERON	UBERON:0000468	Plant strains	Plant257	2	Low	C46.1
Plant258	2	Low	2	A313												Raphanus raphanistrum	NCBITAXON	NCBITaxon:109996	multi-cellular organism	UBERON	UBERON:0000468	Plant strains	Plant258	2	Low	A313
Plant259	2	Low	2	A313												Raphanus raphanistrum	NCBITAXON	NCBITaxon:109996	multi-cellular organism	UBERON	UBERON:0000468	Plant strains	Plant259	2	Low	A313
Plant260	2	Low	2	A313												Raphanus raphanistrum	NCBITAXON	NCBITaxon:109996	multi-cellular organism	UBERON	UBERON:0000468	Plant strains	Plant260	2	Low	A313
Plant261	2	Low	2	A313												Raphanus raphanistrum	NCBITAXON	NCBITaxon:109996	multi-cellular organism	UBERON	UBERON:0000468	Plant strains	Plant261	2	Low	A313
Plant262	2	Low	2	A342.2												Raphanus raphanistrum	NCBITAXON	NCBITaxon:109996	multi-cellular organism	UBERON	UBERON:0000468	Plant strains	Plant262	2	Low	A342.2
Plant263	2	Low	2	A342.2												Raphanus raphanistrum	NCBITAXON	NCBITaxon:109996	multi-cellular organism	UBERON	UBERON:0000468	Plant strains	Plant263	2	Low	A342.2
Plant264	2	Low	2	D30												Raphanus raphanistrum	NCBITAXON	NCBITaxon:109996	multi-cellular organism	UBERON	UBERON:0000468	Plant strains	Plant264	2	Low	D30
Plant265	2	Low	2	D30												Raphanus raphanistrum	NCBITAXON	NCBITaxon:109996	multi-cellular organism	UBERON	UBERON:0000468	Plant strains	Plant265	2	Low	D30
Plant266	2	Low	2	D30												Raphanus raphanistrum	NCBITAXON	NCBITaxon:109996	multi-cellular organism	UBERON	UBERON:0000468	Plant strains	Plant266	2	Low	D30
Plant267	2	Low	2	D30												Raphanus raphanistrum	NCBITAXON	NCBITaxon:109996	multi-cellular organism	UBERON	UBERON:0000468	Plant strains	Plant267	2	Low	D30
Plant268	2	Low	2	C47.1a												Raphanus raphanistrum	NCBITAXON	NCBITaxon:109996	multi-cellular organism	UBERON	UBERON:0000468	Plant strains	Plant268	2	Low	C47.1a
Plant269	2	Low	2	C47.1a												Raphanus raphanistrum	NCBITAXON	NCBITaxon:109996	multi-cellular organism	UBERON	UBERON:0000468	Plant strains	Plant269	2	Low	C47.1a
Plant270	2	Low	2	C47.1a												Raphanus raphanistrum	NCBITAXON	NCBITaxon:109996	multi-cellular organism	UBERON	UBERON:0000468	Plant strains	Plant270	2	Low	C47.1a
Plant271	2	Low	2	C47.1a												Raphanus raphanistrum	NCBITAXON	NCBITaxon:109996	multi-cellular organism	UBERON	UBERON:0000468	Plant strains	Plant271	2	Low	C47.1a
Plant272	2	Low	2	C47.1b												Raphanus raphanistrum	NCBITAXON	NCBITaxon:109996	multi-cellular organism	UBERON	UBERON:0000468	Plant strains	Plant272	2	Low	C47.1b
Plant273	2	Low	2	C47.1b												Raphanus raphanistrum	NCBITAXON	NCBITaxon:109996	multi-cellular organism	UBERON	UBERON:0000468	Plant strains	Plant273	2	Low	C47.1b
Plant274	2	Low	2	C47.1b												Raphanus raphanistrum	NCBITAXON	NCBITaxon:109996	multi-cellular organism	UBERON	UBERON:0000468	Plant strains	Plant274	2	Low	C47.1b
Plant275	2	Low	2	C47.1b												Raphanus raphanistrum	NCBITAXON	NCBITaxon:109996	multi-cellular organism	UBERON	UBERON:0000468	Plant strains	Plant275	2	Low	C47.1b
Plant276	2	Low	2	C47.1d												Raphanus raphanistrum	NCBITAXON	NCBITaxon:109996	multi-cellular organism	UBERON	UBERON:0000468	Plant strains	Plant276	2	Low	C47.1d
Plant277	2	Low	2	C47.1d												Raphanus raphanistrum	NCBITAXON	NCBITaxon:109996	multi-cellular organism	UBERON	UBERON:0000468	Plant strains	Plant277	2	Low	C47.1d
Plant278	2	Low	2	C47.1d												Raphanus raphanistrum	NCBITAXON	NCBITaxon:109996	multi-cellular organism	UBERON	UBERON:0000468	Plant strains	Plant278	2	Low	C47.1d
Plant279	2	Low	2	B189.1a												Raphanus raphanistrum	NCBITAXON	NCBITaxon:109996	multi-cellular organism	UBERON	UBERON:0000468	Plant strains	Plant279	2	Low	B189.1a
Plant280	2	Low	2	B189.1a												Raphanus raphanistrum	NCBITAXON	NCBITaxon:109996	multi-cellular organism	UBERON	UBERON:0000468	Plant strains	Plant280	2	Low	B189.1a
Plant281	2	Low	2	B189.1a												Raphanus raphanistrum	NCBITAXON	NCBITaxon:109996	multi-cellular organism	UBERON	UBERON:0000468	Plant strains	Plant281	2	Low	B189.1a
Plant282	2	Low	2	B189.1a												Raphanus raphanistrum	NCBITAXON	NCBITaxon:109996	multi-cellular organism	UBERON	UBERON:0000468	Plant strains	Plant282	2	Low	B189.1a
Plant283	2	Low	2	B189.1b												Raphanus raphanistrum	NCBITAXON	NCBITaxon:109996	multi-cellular organism	UBERON	UBERON:0000468	Plant strains	Plant283	2	Low	B189.1b
Plant284	2	Low	2	B189.1b												Raphanus raphanistrum	NCBITAXON	NCBITaxon:109996	multi-cellular organism	UBERON	UBERON:0000468	Plant strains	Plant284	2	Low	B189.1b
Plant285	2	Low	2	B189.1b												Raphanus raphanistrum	NCBITAXON	NCBITaxon:109996	multi-cellular organism	UBERON	UBERON:0000468	Plant strains	Plant285	2	Low	B189.1b
Plant286	2	Low	2	B189.1b												Raphanus raphanistrum	NCBITAXON	NCBITaxon:109996	multi-cellular organism	UBERON	UBERON:0000468	Plant strains	Plant286	2	Low	B189.1b
Plant287	2	Low	2	B189.1d												Raphanus raphanistrum	NCBITAXON	NCBITaxon:109996	multi-cellular organism	UBERON	UBERON:0000468	Plant strains	Plant287	2	Low	B189.1d
Plant288	2	Low	2	B189.1d												Raphanus raphanistrum	NCBITAXON	NCBITaxon:109996	multi-cellular organism	UBERON	UBERON:0000468	Plant strains	Plant288	2	Low	B189.1d
Plant289	2	Low	2	E62.1												Raphanus raphanistrum	NCBITAXON	NCBITaxon:109996	multi-cellular organism	UBERON	UBERON:0000468	Plant strains	Plant289	2	Low	E62.1
Plant290	2	Low	2	E62.1												Raphanus raphanistrum	NCBITAXON	NCBITaxon:109996	multi-cellular organism	UBERON	UBERON:0000468	Plant strains	Plant290	2	Low	E62.1
Plant291	2	Low	2	E62.1												Raphanus raphanistrum	NCBITAXON	NCBITaxon:109996	multi-cellular organism	UBERON	UBERON:0000468	Plant strains	Plant291	2	Low	E62.1
Plant292	2	Low	2	E62.1												Raphanus raphanistrum	NCBITAXON	NCBITaxon:109996	multi-cellular organism	UBERON	UBERON:0000468	Plant strains	Plant292	2	Low	E62.1
Plant293	2	Low	2	A327												Raphanus raphanistrum	NCBITAXON	NCBITaxon:109996	multi-cellular organism	UBERON	UBERON:0000468	Plant strains	Plant293	2	Low	A327
Plant294	2	Low	2	A327												Raphanus raphanistrum	NCBITAXON	NCBITaxon:109996	multi-cellular organism	UBERON	UBERON:0000468	Plant strains	Plant294	2	Low	A327
Plant295	2	Low	2	A327												Raphanus raphanistrum	NCBITAXON	NCBITaxon:109996	multi-cellular organism	UBERON	UBERON:0000468	Plant strains	Plant295	2	Low	A327
Plant296	2	Low	2	A327												Raphanus raphanistrum	NCBITAXON	NCBITaxon:109996	multi-cellular organism	UBERON	UBERON:0000468	Plant strains	Plant296	2	Low	A327
Plant297	3	High	1	50a												Raphanus raphanistrum	NCBITAXON	NCBITaxon:109996	multi-cellular organism	UBERON	UBERON:0000468	Plant strains	Plant297	3	High	50a
Plant298	3	High	1	50a												Raphanus raphanistrum	NCBITAXON	NCBITaxon:109996	multi-cellular organism	UBERON	UBERON:0000468	Plant strains	Plant298	3	High	50a
Plant299	3	High	1	50a												Raphanus raphanistrum	NCBITAXON	NCBITaxon:109996	multi-cellular organism	UBERON	UBERON:0000468	Plant strains	Plant299	3	High	50a
Plant300	3	High	1	50a												Raphanus raphanistrum	NCBITAXON	NCBITaxon:109996	multi-cellular organism	UBERON	UBERON:0000468	Plant strains	Plant300	3	High	50a
Plant301	3	High	1	50c												Raphanus raphanistrum	NCBITAXON	NCBITaxon:109996	multi-cellular organism	UBERON	UBERON:0000468	Plant strains	Plant301	3	High	50c
Plant302	3	High	1	50c												Raphanus raphanistrum	NCBITAXON	NCBITaxon:109996	multi-cellular organism	UBERON	UBERON:0000468	Plant strains	Plant302	3	High	50c
Plant303	3	High	1	50c												Raphanus raphanistrum	NCBITAXON	NCBITaxon:109996	multi-cellular organism	UBERON	UBERON:0000468	Plant strains	Plant303	3	High	50c
Plant304	3	High	1	50c												Raphanus raphanistrum	NCBITAXON	NCBITaxon:109996	multi-cellular organism	UBERON	UBERON:0000468	Plant strains	Plant304	3	High	50c
Plant305	3	High	1	A209a												Raphanus raphanistrum	NCBITAXON	NCBITaxon:109996	multi-cellular organism	UBERON	UBERON:0000468	Plant strains	Plant305	3	High	A209a
Plant306	3	High	1	A209a												Raphanus raphanistrum	NCBITAXON	NCBITaxon:109996	multi-cellular organism	UBERON	UBERON:0000468	Plant strains	Plant306	3	High	A209a
Plant307	3	High	1	A209a												Raphanus raphanistrum	NCBITAXON	NCBITaxon:109996	multi-cellular organism	UBERON	UBERON:0000468	Plant strains	Plant307	3	High	A209a
Plant308	3	High	1	A209a												Raphanus raphanistrum	NCBITAXON	NCBITaxon:109996	multi-cellular organism	UBERON	UBERON:0000468	Plant strains	Plant308	3	High	A209a
Plant309	3	High	1	A209d												Raphanus raphanistrum	NCBITAXON	NCBITaxon:109996	multi-cellular organism	UBERON	UBERON:0000468	Plant strains	Plant309	3	High	A209d
Plant310	3	High	1	A209d												Raphanus raphanistrum	NCBITAXON	NCBITaxon:109996	multi-cellular organism	UBERON	UBERON:0000468	Plant strains	Plant310	3	High	A209d
Plant311	3	High	1	C180a												Raphanus raphanistrum	NCBITAXON	NCBITaxon:109996	multi-cellular organism	UBERON	UBERON:0000468	Plant strains	Plant311	3	High	C180a
Plant312	3	High	1	C180a												Raphanus raphanistrum	NCBITAXON	NCBITaxon:109996	multi-cellular organism	UBERON	UBERON:0000468	Plant strains	Plant312	3	High	C180a
Plant313	3	High	1	C180a												Raphanus raphanistrum	NCBITAXON	NCBITaxon:109996	multi-cellular organism	UBERON	UBERON:0000468	Plant strains	Plant313	3	High	C180a
Plant314	3	High	1	C180a												Raphanus raphanistrum	NCBITAXON	NCBITaxon:109996	multi-cellular organism	UBERON	UBERON:0000468	Plant strains	Plant314	3	High	C180a
Plant315	3	High	1	C180b												Raphanus raphanistrum	NCBITAXON	NCBITaxon:109996	multi-cellular organism	UBERON	UBERON:0000468	Plant strains	Plant315	3	High	C180b
Plant316	3	High	1	C180b												Raphanus raphanistrum	NCBITAXON	NCBITaxon:109996	multi-cellular organism	UBERON	UBERON:0000468	Plant strains	Plant316	3	High	C180b
Plant317	3	High	1	C180b												Raphanus raphanistrum	NCBITAXON	NCBITaxon:109996	multi-cellular organism	UBERON	UBERON:0000468	Plant strains	Plant317	3	High	C180b
Plant318	3	High	1	C180b												Raphanus raphanistrum	NCBITAXON	NCBITaxon:109996	multi-cellular organism	UBERON	UBERON:0000468	Plant strains	Plant318	3	High	C180b
Plant319	3	High	1	C88.2a												Raphanus raphanistrum	NCBITAXON	NCBITaxon:109996	multi-cellular organism	UBERON	UBERON:0000468	Plant strains	Plant319	3	High	C88.2a
Plant320	3	High	1	C88.2a												Raphanus raphanistrum	NCBITAXON	NCBITaxon:109996	multi-cellular organism	UBERON	UBERON:0000468	Plant strains	Plant320	3	High	C88.2a
Plant321	3	High	1	C88.2a												Raphanus raphanistrum	NCBITAXON	NCBITaxon:109996	multi-cellular organism	UBERON	UBERON:0000468	Plant strains	Plant321	3	High	C88.2a
Plant322	3	High	1	C88.2a												Raphanus raphanistrum	NCBITAXON	NCBITaxon:109996	multi-cellular organism	UBERON	UBERON:0000468	Plant strains	Plant322	3	High	C88.2a
Plant323	3	High	1	C88.2b												Raphanus raphanistrum	NCBITAXON	NCBITaxon:109996	multi-cellular organism	UBERON	UBERON:0000468	Plant strains	Plant323	3	High	C88.2b
Plant324	3	High	1	C97												Raphanus raphanistrum	NCBITAXON	NCBITaxon:109996	multi-cellular organism	UBERON	UBERON:0000468	Plant strains	Plant324	3	High	C97
Plant325	3	High	1	C97												Raphanus raphanistrum	NCBITAXON	NCBITaxon:109996	multi-cellular organism	UBERON	UBERON:0000468	Plant strains	Plant325	3	High	C97
Plant326	3	High	1	D301												Raphanus raphanistrum	NCBITAXON	NCBITaxon:109996	multi-cellular organism	UBERON	UBERON:0000468	Plant strains	Plant326	3	High	D301
Plant327	3	High	1	D301												Raphanus raphanistrum	NCBITAXON	NCBITaxon:109996	multi-cellular organism	UBERON	UBERON:0000468	Plant strains	Plant327	3	High	D301
Plant328	3	High	1	D301												Raphanus raphanistrum	NCBITAXON	NCBITaxon:109996	multi-cellular organism	UBERON	UBERON:0000468	Plant strains	Plant328	3	High	D301
Plant329	3	High	1	D301												Raphanus raphanistrum	NCBITAXON	NCBITaxon:109996	multi-cellular organism	UBERON	UBERON:0000468	Plant strains	Plant329	3	High	D301
Plant330	3	High	2	A196b												Raphanus raphanistrum	NCBITAXON	NCBITaxon:109996	multi-cellular organism	UBERON	UBERON:0000468	Plant strains	Plant330	3	High	A196b
Plant331	3	High	2	A196b												Raphanus raphanistrum	NCBITAXON	NCBITaxon:109996	multi-cellular organism	UBERON	UBERON:0000468	Plant strains	Plant331	3	High	A196b
Plant332	3	High	2	A196b												Raphanus raphanistrum	NCBITAXON	NCBITaxon:109996	multi-cellular organism	UBERON	UBERON:0000468	Plant strains	Plant332	3	High	A196b
Plant333	3	High	2	A196b												Raphanus raphanistrum	NCBITAXON	NCBITaxon:109996	multi-cellular organism	UBERON	UBERON:0000468	Plant strains	Plant333	3	High	A196b
Plant334	3	High	2	A196b												Raphanus raphanistrum	NCBITAXON	NCBITaxon:109996	multi-cellular organism	UBERON	UBERON:0000468	Plant strains	Plant334	3	High	A196b
Plant335	3	High	2	A196b												Raphanus raphanistrum	NCBITAXON	NCBITaxon:109996	multi-cellular organism	UBERON	UBERON:0000468	Plant strains	Plant335	3	High	A196b
Plant336	3	High	2	A196b												Raphanus raphanistrum	NCBITAXON	NCBITaxon:109996	multi-cellular organism	UBERON	UBERON:0000468	Plant strains	Plant336	3	High	A196b
Plant337	3	High	2	A196b												Raphanus raphanistrum	NCBITAXON	NCBITaxon:109996	multi-cellular organism	UBERON	UBERON:0000468	Plant strains	Plant337	3	High	A196b
Plant338	3	High	2	A196b												Raphanus raphanistrum	NCBITAXON	NCBITaxon:109996	multi-cellular organism	UBERON	UBERON:0000468	Plant strains	Plant338	3	High	A196b
Plant339	3	High	2	A196b												Raphanus raphanistrum	NCBITAXON	NCBITaxon:109996	multi-cellular organism	UBERON	UBERON:0000468	Plant strains	Plant339	3	High	A196b
Plant340	3	High	2	A196c												Raphanus raphanistrum	NCBITAXON	NCBITaxon:109996	multi-cellular organism	UBERON	UBERON:0000468	Plant strains	Plant340	3	High	A196c
Plant341	3	High	2	A196c												Raphanus raphanistrum	NCBITAXON	NCBITaxon:109996	multi-cellular organism	UBERON	UBERON:0000468	Plant strains	Plant341	3	High	A196c
Plant342	3	High	2	A196c												Raphanus raphanistrum	NCBITAXON	NCBITaxon:109996	multi-cellular organism	UBERON	UBERON:0000468	Plant strains	Plant342	3	High	A196c
Plant343	3	High	2	A196c												Raphanus raphanistrum	NCBITAXON	NCBITaxon:109996	multi-cellular organism	UBERON	UBERON:0000468	Plant strains	Plant343	3	High	A196c
Plant344	3	High	2	A196c												Raphanus raphanistrum	NCBITAXON	NCBITaxon:109996	multi-cellular organism	UBERON	UBERON:0000468	Plant strains	Plant344	3	High	A196c
Plant345	3	High	2	A196c												Raphanus raphanistrum	NCBITAXON	NCBITaxon:109996	multi-cellular organism	UBERON	UBERON:0000468	Plant strains	Plant345	3	High	A196c
Plant346	3	High	2	A196c												Raphanus raphanistrum	NCBITAXON	NCBITaxon:109996	multi-cellular organism	UBERON	UBERON:0000468	Plant strains	Plant346	3	High	A196c
Plant347	3	High	2	A196c												Raphanus raphanistrum	NCBITAXON	NCBITaxon:109996	multi-cellular organism	UBERON	UBERON:0000468	Plant strains	Plant347	3	High	A196c
Plant348	3	High	2	A196c												Raphanus raphanistrum	NCBITAXON	NCBITaxon:109996	multi-cellular organism	UBERON	UBERON:0000468	Plant strains	Plant348	3	High	A196c
Plant349	3	High	2	A196c												Raphanus raphanistrum	NCBITAXON	NCBITaxon:109996	multi-cellular organism	UBERON	UBERON:0000468	Plant strains	Plant349	3	High	A196c
Plant350	3	High	2	A244												Raphanus raphanistrum	NCBITAXON	NCBITaxon:109996	multi-cellular organism	UBERON	UBERON:0000468	Plant strains	Plant350	3	High	A244
Plant351	3	High	2	A244												Raphanus raphanistrum	NCBITAXON	NCBITaxon:109996	multi-cellular organism	UBERON	UBERON:0000468	Plant strains	Plant351	3	High	A244
Plant352	3	High	2	A244												Raphanus raphanistrum	NCBITAXON	NCBITaxon:109996	multi-cellular organism	UBERON	UBERON:0000468	Plant strains	Plant352	3	High	A244
Plant353	3	High	2	A244												Raphanus raphanistrum	NCBITAXON	NCBITaxon:109996	multi-cellular organism	UBERON	UBERON:0000468	Plant strains	Plant353	3	High	A244
Plant354	3	High	2	A244												Raphanus raphanistrum	NCBITAXON	NCBITaxon:109996	multi-cellular organism	UBERON	UBERON:0000468	Plant strains	Plant354	3	High	A244
Plant355	3	High	2	A244												Raphanus raphanistrum	NCBITAXON	NCBITaxon:109996	multi-cellular organism	UBERON	UBERON:0000468	Plant strains	Plant355	3	High	A244
Plant356	3	High	2	A244												Raphanus raphanistrum	NCBITAXON	NCBITaxon:109996	multi-cellular organism	UBERON	UBERON:0000468	Plant strains	Plant356	3	High	A244
Plant357	3	High	2	A244												Raphanus raphanistrum	NCBITAXON	NCBITaxon:109996	multi-cellular organism	UBERON	UBERON:0000468	Plant strains	Plant357	3	High	A244
Plant358	3	High	2	A244												Raphanus raphanistrum	NCBITAXON	NCBITaxon:109996	multi-cellular organism	UBERON	UBERON:0000468	Plant strains	Plant358	3	High	A244
Plant359	3	High	2	A244												Raphanus raphanistrum	NCBITAXON	NCBITaxon:109996	multi-cellular organism	UBERON	UBERON:0000468	Plant strains	Plant359	3	High	A244
Plant360	3	High	2	A343												Raphanus raphanistrum	NCBITAXON	NCBITaxon:109996	multi-cellular organism	UBERON	UBERON:0000468	Plant strains	Plant360	3	High	A343
Plant361	3	High	2	A343												Raphanus raphanistrum	NCBITAXON	NCBITaxon:109996	multi-cellular organism	UBERON	UBERON:0000468	Plant strains	Plant361	3	High	A343
Plant362	3	High	2	A343												Raphanus raphanistrum	NCBITAXON	NCBITaxon:109996	multi-cellular organism	UBERON	UBERON:0000468	Plant strains	Plant362	3	High	A343
Plant363	3	High	2	A343												Raphanus raphanistrum	NCBITAXON	NCBITaxon:109996	multi-cellular organism	UBERON	UBERON:0000468	Plant strains	Plant363	3	High	A343
Plant364	3	High	2	A343												Raphanus raphanistrum	NCBITAXON	NCBITaxon:109996	multi-cellular organism	UBERON	UBERON:0000468	Plant strains	Plant364	3	High	A343
Plant365	3	High	2	A343												Raphanus raphanistrum	NCBITAXON	NCBITaxon:109996	multi-cellular organism	UBERON	UBERON:0000468	Plant strains	Plant365	3	High	A343
Plant366	3	High	2	A343												Raphanus raphanistrum	NCBITAXON	NCBITaxon:109996	multi-cellular organism	UBERON	UBERON:0000468	Plant strains	Plant366	3	High	A343
Plant367	3	High	2	A343												Raphanus raphanistrum	NCBITAXON	NCBITaxon:109996	multi-cellular organism	UBERON	UBERON:0000468	Plant strains	Plant367	3	High	A343
Plant368	3	High	2	A343												Raphanus raphanistrum	NCBITAXON	NCBITaxon:109996	multi-cellular organism	UBERON	UBERON:0000468	Plant strains	Plant368	3	High	A343
Plant369	3	High	2	A343												Raphanus raphanistrum	NCBITAXON	NCBITaxon:109996	multi-cellular organism	UBERON	UBERON:0000468	Plant strains	Plant369	3	High	A343
Plant370	3	High	2	B358a												Raphanus raphanistrum	NCBITAXON	NCBITaxon:109996	multi-cellular organism	UBERON	UBERON:0000468	Plant strains	Plant370	3	High	B358a
Plant371	3	High	2	B358a												Raphanus raphanistrum	NCBITAXON	NCBITaxon:109996	multi-cellular organism	UBERON	UBERON:0000468	Plant strains	Plant371	3	High	B358a
Plant372	3	High	2	B358a												Raphanus raphanistrum	NCBITAXON	NCBITaxon:109996	multi-cellular organism	UBERON	UBERON:0000468	Plant strains	Plant372	3	High	B358a
Plant373	3	High	2	B358a												Raphanus raphanistrum	NCBITAXON	NCBITaxon:109996	multi-cellular organism	UBERON	UBERON:0000468	Plant strains	Plant373	3	High	B358a
Plant374	3	High	2	B358a												Raphanus raphanistrum	NCBITAXON	NCBITaxon:109996	multi-cellular organism	UBERON	UBERON:0000468	Plant strains	Plant374	3	High	B358a
Plant375	3	High	2	B358a												Raphanus raphanistrum	NCBITAXON	NCBITaxon:109996	multi-cellular organism	UBERON	UBERON:0000468	Plant strains	Plant375	3	High	B358a
Plant376	3	High	2	B358a												Raphanus raphanistrum	NCBITAXON	NCBITaxon:109996	multi-cellular organism	UBERON	UBERON:0000468	Plant strains	Plant376	3	High	B358a
Plant377	3	High	2	B358a												Raphanus raphanistrum	NCBITAXON	NCBITaxon:109996	multi-cellular organism	UBERON	UBERON:0000468	Plant strains	Plant377	3	High	B358a
Plant378	3	High	2	B358a												Raphanus raphanistrum	NCBITAXON	NCBITaxon:109996	multi-cellular organism	UBERON	UBERON:0000468	Plant strains	Plant378	3	High	B358a
Plant379	3	High	2	B358a												Raphanus raphanistrum	NCBITAXON	NCBITaxon:109996	multi-cellular organism	UBERON	UBERON:0000468	Plant strains	Plant379	3	High	B358a
Plant380	3	High	2	B358b												Raphanus raphanistrum	NCBITAXON	NCBITaxon:109996	multi-cellular organism	UBERON	UBERON:0000468	Plant strains	Plant380	3	High	B358b
Plant381	3	High	2	B358b												Raphanus raphanistrum	NCBITAXON	NCBITaxon:109996	multi-cellular organism	UBERON	UBERON:0000468	Plant strains	Plant381	3	High	B358b
Plant382	3	High	2	B358b												Raphanus raphanistrum	NCBITAXON	NCBITaxon:109996	multi-cellular organism	UBERON	UBERON:0000468	Plant strains	Plant382	3	High	B358b
Plant383	3	High	2	B358b												Raphanus raphanistrum	NCBITAXON	NCBITaxon:109996	multi-cellular organism	UBERON	UBERON:0000468	Plant strains	Plant383	3	High	B358b
Plant384	3	High	2	B358b												Raphanus raphanistrum	NCBITAXON	NCBITaxon:109996	multi-cellular organism	UBERON	UBERON:0000468	Plant strains	Plant384	3	High	B358b
Plant385	3	High	2	B358b												Raphanus raphanistrum	NCBITAXON	NCBITaxon:109996	multi-cellular organism	UBERON	UBERON:0000468	Plant strains	Plant385	3	High	B358b
Plant386	3	High	2	B358b												Raphanus raphanistrum	NCBITAXON	NCBITaxon:109996	multi-cellular organism	UBERON	UBERON:0000468	Plant strains	Plant386	3	High	B358b
Plant387	3	High	2	B358b												Raphanus raphanistrum	NCBITAXON	NCBITaxon:109996	multi-cellular organism	UBERON	UBERON:0000468	Plant strains	Plant387	3	High	B358b
Plant388	3	High	2	B358b												Raphanus raphanistrum	NCBITAXON	NCBITaxon:109996	multi-cellular organism	UBERON	UBERON:0000468	Plant strains	Plant388	3	High	B358b
Plant389	3	High	2	B358b												Raphanus raphanistrum	NCBITAXON	NCBITaxon:109996	multi-cellular organism	UBERON	UBERON:0000468	Plant strains	Plant389	3	High	B358b
Plant390	3	High	2	C90												Raphanus raphanistrum	NCBITAXON	NCBITaxon:109996	multi-cellular organism	UBERON	UBERON:0000468	Plant strains	Plant390	3	High	C90
Plant391	3	High	2	C90												Raphanus raphanistrum	NCBITAXON	NCBITaxon:109996	multi-cellular organism	UBERON	UBERON:0000468	Plant strains	Plant391	3	High	C90
Plant392	3	High	2	C90												Raphanus raphanistrum	NCBITAXON	NCBITaxon:109996	multi-cellular organism	UBERON	UBERON:0000468	Plant strains	Plant392	3	High	C90
Plant393	3	High	2	C90												Raphanus raphanistrum	NCBITAXON	NCBITaxon:109996	multi-cellular organism	UBERON	UBERON:0000468	Plant strains	Plant393	3	High	C90
Plant394	3	High	2	C90												Raphanus raphanistrum	NCBITAXON	NCBITaxon:109996	multi-cellular organism	UBERON	UBERON:0000468	Plant strains	Plant394	3	High	C90
Plant395	3	High	2	C90												Raphanus raphanistrum	NCBITAXON	NCBITaxon:109996	multi-cellular organism	UBERON	UBERON:0000468	Plant strains	Plant395	3	High	C90
Plant396	3	High	2	C90												Raphanus raphanistrum	NCBITAXON	NCBITaxon:109996	multi-cellular organism	UBERON	UBERON:0000468	Plant strains	Plant396	3	High	C90
Plant397	3	High	2	C90												Raphanus raphanistrum	NCBITAXON	NCBITaxon:109996	multi-cellular organism	UBERON	UBERON:0000468	Plant strains	Plant397	3	High	C90
Plant398	3	High	2	C90												Raphanus raphanistrum	NCBITAXON	NCBITaxon:109996	multi-cellular organism	UBERON	UBERON:0000468	Plant strains	Plant398	3	High	C90
Plant399	3	High	2	C90												Raphanus raphanistrum	NCBITAXON	NCBITaxon:109996	multi-cellular organism	UBERON	UBERON:0000468	Plant strains	Plant399	3	High	C90
Plant400	3	High	2	C135												Raphanus raphanistrum	NCBITAXON	NCBITaxon:109996	multi-cellular organism	UBERON	UBERON:0000468	Plant strains	Plant400	3	High	C135
Plant401	3	High	2	C135												Raphanus raphanistrum	NCBITAXON	NCBITaxon:109996	multi-cellular organism	UBERON	UBERON:0000468	Plant strains	Plant401	3	High	C135
Plant402	3	High	2	C135												Raphanus raphanistrum	NCBITAXON	NCBITaxon:109996	multi-cellular organism	UBERON	UBERON:0000468	Plant strains	Plant402	3	High	C135
Plant403	3	High	2	C135												Raphanus raphanistrum	NCBITAXON	NCBITaxon:109996	multi-cellular organism	UBERON	UBERON:0000468	Plant strains	Plant403	3	High	C135
Plant404	3	High	2	C135												Raphanus raphanistrum	NCBITAXON	NCBITaxon:109996	multi-cellular organism	UBERON	UBERON:0000468	Plant strains	Plant404	3	High	C135
Plant405	3	High	2	C135												Raphanus raphanistrum	NCBITAXON	NCBITaxon:109996	multi-cellular organism	UBERON	UBERON:0000468	Plant strains	Plant405	3	High	C135
Plant406	3	High	2	C135												Raphanus raphanistrum	NCBITAXON	NCBITaxon:109996	multi-cellular organism	UBERON	UBERON:0000468	Plant strains	Plant406	3	High	C135
Plant407	3	High	2	C135												Raphanus raphanistrum	NCBITAXON	NCBITaxon:109996	multi-cellular organism	UBERON	UBERON:0000468	Plant strains	Plant407	3	High	C135
Plant408	3	High	2	C135												Raphanus raphanistrum	NCBITAXON	NCBITaxon:109996	multi-cellular organism	UBERON	UBERON:0000468	Plant strains	Plant408	3	High	C135
Plant409	3	High	2	C135												Raphanus raphanistrum	NCBITAXON	NCBITaxon:109996	multi-cellular organism	UBERON	UBERON:0000468	Plant strains	Plant409	3	High	C135
Plant410	3	High	2	C214a												Raphanus raphanistrum	NCBITAXON	NCBITaxon:109996	multi-cellular organism	UBERON	UBERON:0000468	Plant strains	Plant410	3	High	C214a
Plant411	3	High	2	C214a												Raphanus raphanistrum	NCBITAXON	NCBITaxon:109996	multi-cellular organism	UBERON	UBERON:0000468	Plant strains	Plant411	3	High	C214a
Plant412	3	High	2	C214a												Raphanus raphanistrum	NCBITAXON	NCBITaxon:109996	multi-cellular organism	UBERON	UBERON:0000468	Plant strains	Plant412	3	High	C214a
Plant413	3	High	2	C214a												Raphanus raphanistrum	NCBITAXON	NCBITaxon:109996	multi-cellular organism	UBERON	UBERON:0000468	Plant strains	Plant413	3	High	C214a
Plant414	3	High	2	C214a												Raphanus raphanistrum	NCBITAXON	NCBITaxon:109996	multi-cellular organism	UBERON	UBERON:0000468	Plant strains	Plant414	3	High	C214a
Plant415	3	High	2	C214a												Raphanus raphanistrum	NCBITAXON	NCBITaxon:109996	multi-cellular organism	UBERON	UBERON:0000468	Plant strains	Plant415	3	High	C214a
Plant416	3	High	2	C214a												Raphanus raphanistrum	NCBITAXON	NCBITaxon:109996	multi-cellular organism	UBERON	UBERON:0000468	Plant strains	Plant416	3	High	C214a
Plant417	3	High	2	C214a												Raphanus raphanistrum	NCBITAXON	NCBITaxon:109996	multi-cellular organism	UBERON	UBERON:0000468	Plant strains	Plant417	3	High	C214a
Plant418	3	High	2	C214a												Raphanus raphanistrum	NCBITAXON	NCBITaxon:109996	multi-cellular organism	UBERON	UBERON:0000468	Plant strains	Plant418	3	High	C214a
Plant419	3	High	2	C214a												Raphanus raphanistrum	NCBITAXON	NCBITaxon:109996	multi-cellular organism	UBERON	UBERON:0000468	Plant strains	Plant419	3	High	C214a
Plant420	3	High	2	C214b												Raphanus raphanistrum	NCBITAXON	NCBITaxon:109996	multi-cellular organism	UBERON	UBERON:0000468	Plant strains	Plant420	3	High	C214b
Plant421	3	High	2	C214b												Raphanus raphanistrum	NCBITAXON	NCBITaxon:109996	multi-cellular organism	UBERON	UBERON:0000468	Plant strains	Plant421	3	High	C214b
Plant422	3	High	2	C214b												Raphanus raphanistrum	NCBITAXON	NCBITaxon:109996	multi-cellular organism	UBERON	UBERON:0000468	Plant strains	Plant422	3	High	C214b
Plant423	3	High	2	C214b												Raphanus raphanistrum	NCBITAXON	NCBITaxon:109996	multi-cellular organism	UBERON	UBERON:0000468	Plant strains	Plant423	3	High	C214b
Plant424	3	High	2	C214b												Raphanus raphanistrum	NCBITAXON	NCBITaxon:109996	multi-cellular organism	UBERON	UBERON:0000468	Plant strains	Plant424	3	High	C214b
Plant425	3	High	2	C214b												Raphanus raphanistrum	NCBITAXON	NCBITaxon:109996	multi-cellular organism	UBERON	UBERON:0000468	Plant strains	Plant425	3	High	C214b
Plant426	3	High	2	C214b												Raphanus raphanistrum	NCBITAXON	NCBITaxon:109996	multi-cellular organism	UBERON	UBERON:0000468	Plant strains	Plant426	3	High	C214b
Plant427	3	High	2	C214b												Raphanus raphanistrum	NCBITAXON	NCBITaxon:109996	multi-cellular organism	UBERON	UBERON:0000468	Plant strains	Plant427	3	High	C214b
Plant428	3	High	2	C214b												Raphanus raphanistrum	NCBITAXON	NCBITaxon:109996	multi-cellular organism	UBERON	UBERON:0000468	Plant strains	Plant428	3	High	C214b
Plant429	3	High	2	C214b												Raphanus raphanistrum	NCBITAXON	NCBITaxon:109996	multi-cellular organism	UBERON	UBERON:0000468	Plant strains	Plant429	3	High	C214b
Plant430	3	High	2	D171												Raphanus raphanistrum	NCBITAXON	NCBITaxon:109996	multi-cellular organism	UBERON	UBERON:0000468	Plant strains	Plant430	3	High	D171
Plant431	3	High	2	D171												Raphanus raphanistrum	NCBITAXON	NCBITaxon:109996	multi-cellular organism	UBERON	UBERON:0000468	Plant strains	Plant431	3	High	D171
Plant432	3	High	2	D171												Raphanus raphanistrum	NCBITAXON	NCBITaxon:109996	multi-cellular organism	UBERON	UBERON:0000468	Plant strains	Plant432	3	High	D171
Plant433	3	High	2	D171												Raphanus raphanistrum	NCBITAXON	NCBITaxon:109996	multi-cellular organism	UBERON	UBERON:0000468	Plant strains	Plant433	3	High	D171
Plant434	3	High	2	D171												Raphanus raphanistrum	NCBITAXON	NCBITaxon:109996	multi-cellular organism	UBERON	UBERON:0000468	Plant strains	Plant434	3	High	D171
Plant435	3	High	2	D171												Raphanus raphanistrum	NCBITAXON	NCBITaxon:109996	multi-cellular organism	UBERON	UBERON:0000468	Plant strains	Plant435	3	High	D171
Plant436	3	High	2	D171												Raphanus raphanistrum	NCBITAXON	NCBITaxon:109996	multi-cellular organism	UBERON	UBERON:0000468	Plant strains	Plant436	3	High	D171
Plant437	3	High	2	D171												Raphanus raphanistrum	NCBITAXON	NCBITaxon:109996	multi-cellular organism	UBERON	UBERON:0000468	Plant strains	Plant437	3	High	D171
Plant438	3	High	2	D171												Raphanus raphanistrum	NCBITAXON	NCBITaxon:109996	multi-cellular organism	UBERON	UBERON:0000468	Plant strains	Plant438	3	High	D171
Plant439	3	High	2	D171												Raphanus raphanistrum	NCBITAXON	NCBITaxon:109996	multi-cellular organism	UBERON	UBERON:0000468	Plant strains	Plant439	3	High	D171
Plant440	3	High	2	D466												Raphanus raphanistrum	NCBITAXON	NCBITaxon:109996	multi-cellular organism	UBERON	UBERON:0000468	Plant strains	Plant440	3	High	D466
Plant441	3	High	2	D466												Raphanus raphanistrum	NCBITAXON	NCBITaxon:109996	multi-cellular organism	UBERON	UBERON:0000468	Plant strains	Plant441	3	High	D466
Plant442	3	High	2	D466												Raphanus raphanistrum	NCBITAXON	NCBITaxon:109996	multi-cellular organism	UBERON	UBERON:0000468	Plant strains	Plant442	3	High	D466
Plant443	3	High	2	D466												Raphanus raphanistrum	NCBITAXON	NCBITaxon:109996	multi-cellular organism	UBERON	UBERON:0000468	Plant strains	Plant443	3	High	D466
Plant444	3	High	2	D466												Raphanus raphanistrum	NCBITAXON	NCBITaxon:109996	multi-cellular organism	UBERON	UBERON:0000468	Plant strains	Plant444	3	High	D466
Plant445	3	High	2	D466												Raphanus raphanistrum	NCBITAXON	NCBITaxon:109996	multi-cellular organism	UBERON	UBERON:0000468	Plant strains	Plant445	3	High	D466
Plant446	3	Low	1	E74.1												Raphanus raphanistrum	NCBITAXON	NCBITaxon:109996	multi-cellular organism	UBERON	UBERON:0000468	Plant strains	Plant446	3	Low	E74.1
Plant447	3	Low	1	C127.1												Raphanus raphanistrum	NCBITAXON	NCBITaxon:109996	multi-cellular organism	UBERON	UBERON:0000468	Plant strains	Plant447	3	Low	C127.1
Plant448	3	Low	1	C127.1												Raphanus raphanistrum	NCBITAXON	NCBITaxon:109996	multi-cellular organism	UBERON	UBERON:0000468	Plant strains	Plant448	3	Low	C127.1
Plant449	3	Low	1	C127.1												Raphanus raphanistrum	NCBITAXON	NCBITaxon:109996	multi-cellular organism	UBERON	UBERON:0000468	Plant strains	Plant449	3	Low	C127.1
Plant450	3	Low	1	C127.1												Raphanus raphanistrum	NCBITAXON	NCBITaxon:109996	multi-cellular organism	UBERON	UBERON:0000468	Plant strains	Plant450	3	Low	C127.1
Plant451	3	Low	1	B66.1												Raphanus raphanistrum	NCBITAXON	NCBITaxon:109996	multi-cellular organism	UBERON	UBERON:0000468	Plant strains	Plant451	3	Low	B66.1
Plant452	3	Low	1	B66.1												Raphanus raphanistrum	NCBITAXON	NCBITaxon:109996	multi-cellular organism	UBERON	UBERON:0000468	Plant strains	Plant452	3	Low	B66.1
Plant453	3	Low	1	B66.1												Raphanus raphanistrum	NCBITAXON	NCBITaxon:109996	multi-cellular organism	UBERON	UBERON:0000468	Plant strains	Plant453	3	Low	B66.1
Plant454	3	Low	1	B66.1												Raphanus raphanistrum	NCBITAXON	NCBITaxon:109996	multi-cellular organism	UBERON	UBERON:0000468	Plant strains	Plant454	3	Low	B66.1
Plant455	3	Low	1	E93												Raphanus raphanistrum	NCBITAXON	NCBITaxon:109996	multi-cellular organism	UBERON	UBERON:0000468	Plant strains	Plant455	3	Low	E93
Plant456	3	Low	1	E72												Raphanus raphanistrum	NCBITAXON	NCBITaxon:109996	multi-cellular organism	UBERON	UBERON:0000468	Plant strains	Plant456	3	Low	E72
Plant457	3	Low	1	E72												Raphanus raphanistrum	NCBITAXON	NCBITaxon:109996	multi-cellular organism	UBERON	UBERON:0000468	Plant strains	Plant457	3	Low	E72
Plant458	3	Low	1	E72												Raphanus raphanistrum	NCBITAXON	NCBITaxon:109996	multi-cellular organism	UBERON	UBERON:0000468	Plant strains	Plant458	3	Low	E72
Plant459	3	Low	1	E72												Raphanus raphanistrum	NCBITAXON	NCBITaxon:109996	multi-cellular organism	UBERON	UBERON:0000468	Plant strains	Plant459	3	Low	E72
Plant460	3	Low	1	D367												Raphanus raphanistrum	NCBITAXON	NCBITaxon:109996	multi-cellular organism	UBERON	UBERON:0000468	Plant strains	Plant460	3	Low	D367
Plant461	3	Low	1	D367												Raphanus raphanistrum	NCBITAXON	NCBITaxon:109996	multi-cellular organism	UBERON	UBERON:0000468	Plant strains	Plant461	3	Low	D367
Plant462	3	Low	1	D367												Raphanus raphanistrum	NCBITAXON	NCBITaxon:109996	multi-cellular organism	UBERON	UBERON:0000468	Plant strains	Plant462	3	Low	D367
Plant463	3	Low	1	D367												Raphanus raphanistrum	NCBITAXON	NCBITaxon:109996	multi-cellular organism	UBERON	UBERON:0000468	Plant strains	Plant463	3	Low	D367
Plant464	3	Low	1	36b												Raphanus raphanistrum	NCBITAXON	NCBITaxon:109996	multi-cellular organism	UBERON	UBERON:0000468	Plant strains	Plant464	3	Low	36b
Plant465	3	Low	1	36b												Raphanus raphanistrum	NCBITAXON	NCBITaxon:109996	multi-cellular organism	UBERON	UBERON:0000468	Plant strains	Plant465	3	Low	36b
Plant466	3	Low	1	36b												Raphanus raphanistrum	NCBITAXON	NCBITaxon:109996	multi-cellular organism	UBERON	UBERON:0000468	Plant strains	Plant466	3	Low	36b
Plant467	3	Low	1	36d												Raphanus raphanistrum	NCBITAXON	NCBITaxon:109996	multi-cellular organism	UBERON	UBERON:0000468	Plant strains	Plant467	3	Low	36d
Plant468	3	Low	1	36d												Raphanus raphanistrum	NCBITAXON	NCBITaxon:109996	multi-cellular organism	UBERON	UBERON:0000468	Plant strains	Plant468	3	Low	36d
Plant469	3	Low	1	36d												Raphanus raphanistrum	NCBITAXON	NCBITaxon:109996	multi-cellular organism	UBERON	UBERON:0000468	Plant strains	Plant469	3	Low	36d
Plant470	3	Low	1	47												Raphanus raphanistrum	NCBITAXON	NCBITaxon:109996	multi-cellular organism	UBERON	UBERON:0000468	Plant strains	Plant470	3	Low	47
Plant471	3	Low	1	47												Raphanus raphanistrum	NCBITAXON	NCBITaxon:109996	multi-cellular organism	UBERON	UBERON:0000468	Plant strains	Plant471	3	Low	47
Plant472	3	Low	1	47												Raphanus raphanistrum	NCBITAXON	NCBITaxon:109996	multi-cellular organism	UBERON	UBERON:0000468	Plant strains	Plant472	3	Low	47
Plant473	3	Low	1	47												Raphanus raphanistrum	NCBITAXON	NCBITaxon:109996	multi-cellular organism	UBERON	UBERON:0000468	Plant strains	Plant473	3	Low	47
Plant474	3	Low	1	1												Raphanus raphanistrum	NCBITAXON	NCBITaxon:109996	multi-cellular organism	UBERON	UBERON:0000468	Plant strains	Plant474	3	Low	1
Plant475	3	Low	1	1												Raphanus raphanistrum	NCBITAXON	NCBITaxon:109996	multi-cellular organism	UBERON	UBERON:0000468	Plant strains	Plant475	3	Low	1
Plant476	3	Low	1	1												Raphanus raphanistrum	NCBITAXON	NCBITaxon:109996	multi-cellular organism	UBERON	UBERON:0000468	Plant strains	Plant476	3	Low	1
Plant477	3	Low	1	7												Raphanus raphanistrum	NCBITAXON	NCBITaxon:109996	multi-cellular organism	UBERON	UBERON:0000468	Plant strains	Plant477	3	Low	7
Plant478	3	Low	1	7												Raphanus raphanistrum	NCBITAXON	NCBITaxon:109996	multi-cellular organism	UBERON	UBERON:0000468	Plant strains	Plant478	3	Low	7
Plant479	3	Low	1	7												Raphanus raphanistrum	NCBITAXON	NCBITaxon:109996	multi-cellular organism	UBERON	UBERON:0000468	Plant strains	Plant479	3	Low	7
Plant480	3	Low	1	7												Raphanus raphanistrum	NCBITAXON	NCBITaxon:109996	multi-cellular organism	UBERON	UBERON:0000468	Plant strains	Plant480	3	Low	7
Plant481	3	Low	1	14												Raphanus raphanistrum	NCBITAXON	NCBITaxon:109996	multi-cellular organism	UBERON	UBERON:0000468	Plant strains	Plant481	3	Low	14
Plant482	3	Low	1	14												Raphanus raphanistrum	NCBITAXON	NCBITaxon:109996	multi-cellular organism	UBERON	UBERON:0000468	Plant strains	Plant482	3	Low	14
Plant483	3	Low	1	14												Raphanus raphanistrum	NCBITAXON	NCBITaxon:109996	multi-cellular organism	UBERON	UBERON:0000468	Plant strains	Plant483	3	Low	14
Plant484	3	Low	1	14												Raphanus raphanistrum	NCBITAXON	NCBITaxon:109996	multi-cellular organism	UBERON	UBERON:0000468	Plant strains	Plant484	3	Low	14
Plant485	3	Low	2	C46.1												Raphanus raphanistrum	NCBITAXON	NCBITaxon:109996	multi-cellular organism	UBERON	UBERON:0000468	Plant strains	Plant485	3	Low	C46.1
Plant486	3	Low	2	C46.1												Raphanus raphanistrum	NCBITAXON	NCBITaxon:109996	multi-cellular organism	UBERON	UBERON:0000468	Plant strains	Plant486	3	Low	C46.1
Plant487	3	Low	2	C46.1												Raphanus raphanistrum	NCBITAXON	NCBITaxon:109996	multi-cellular organism	UBERON	UBERON:0000468	Plant strains	Plant487	3	Low	C46.1
Plant488	3	Low	2	A313												Raphanus raphanistrum	NCBITAXON	NCBITaxon:109996	multi-cellular organism	UBERON	UBERON:0000468	Plant strains	Plant488	3	Low	A313
Plant489	3	Low	2	A313												Raphanus raphanistrum	NCBITAXON	NCBITaxon:109996	multi-cellular organism	UBERON	UBERON:0000468	Plant strains	Plant489	3	Low	A313
Plant490	3	Low	2	A313												Raphanus raphanistrum	NCBITAXON	NCBITaxon:109996	multi-cellular organism	UBERON	UBERON:0000468	Plant strains	Plant490	3	Low	A313
Plant491	3	Low	2	A313												Raphanus raphanistrum	NCBITAXON	NCBITaxon:109996	multi-cellular organism	UBERON	UBERON:0000468	Plant strains	Plant491	3	Low	A313
Plant492	3	Low	2	A342.2												Raphanus raphanistrum	NCBITAXON	NCBITaxon:109996	multi-cellular organism	UBERON	UBERON:0000468	Plant strains	Plant492	3	Low	A342.2
Plant493	3	Low	2	A342.2												Raphanus raphanistrum	NCBITAXON	NCBITaxon:109996	multi-cellular organism	UBERON	UBERON:0000468	Plant strains	Plant493	3	Low	A342.2
Plant494	3	Low	2	A342.2												Raphanus raphanistrum	NCBITAXON	NCBITaxon:109996	multi-cellular organism	UBERON	UBERON:0000468	Plant strains	Plant494	3	Low	A342.2
Plant495	3	Low	2	A342.2												Raphanus raphanistrum	NCBITAXON	NCBITaxon:109996	multi-cellular organism	UBERON	UBERON:0000468	Plant strains	Plant495	3	Low	A342.2
Plant496	3	Low	2	D30												Raphanus raphanistrum	NCBITAXON	NCBITaxon:109996	multi-cellular organism	UBERON	UBERON:0000468	Plant strains	Plant496	3	Low	D30
Plant497	3	Low	2	D30												Raphanus raphanistrum	NCBITAXON	NCBITaxon:109996	multi-cellular organism	UBERON	UBERON:0000468	Plant strains	Plant497	3	Low	D30
Plant498	3	Low	2	D30												Raphanus raphanistrum	NCBITAXON	NCBITaxon:109996	multi-cellular organism	UBERON	UBERON:0000468	Plant strains	Plant498	3	Low	D30
Plant499	3	Low	2	D30												Raphanus raphanistrum	NCBITAXON	NCBITaxon:109996	multi-cellular organism	UBERON	UBERON:0000468	Plant strains	Plant499	3	Low	D30
Plant500	3	Low	2	C47.1a												Raphanus raphanistrum	NCBITAXON	NCBITaxon:109996	multi-cellular organism	UBERON	UBERON:0000468	Plant strains	Plant500	3	Low	C47.1a
Plant501	3	Low	2	C47.1a												Raphanus raphanistrum	NCBITAXON	NCBITaxon:109996	multi-cellular organism	UBERON	UBERON:0000468	Plant strains	Plant501	3	Low	C47.1a
Plant502	3	Low	2	C47.1a												Raphanus raphanistrum	NCBITAXON	NCBITaxon:109996	multi-cellular organism	UBERON	UBERON:0000468	Plant strains	Plant502	3	Low	C47.1a
Plant503	3	Low	2	C47.1a												Raphanus raphanistrum	NCBITAXON	NCBITaxon:109996	multi-cellular organism	UBERON	UBERON:0000468	Plant strains	Plant503	3	Low	C47.1a
Plant504	3	Low	2	C47.1d												Raphanus raphanistrum	NCBITAXON	NCBITaxon:109996	multi-cellular organism	UBERON	UBERON:0000468	Plant strains	Plant504	3	Low	C47.1d
Plant505	3	Low	2	C47.1d												Raphanus raphanistrum	NCBITAXON	NCBITaxon:109996	multi-cellular organism	UBERON	UBERON:0000468	Plant strains	Plant505	3	Low	C47.1d
Plant506	3	Low	2	C47.1d												Raphanus raphanistrum	NCBITAXON	NCBITaxon:109996	multi-cellular organism	UBERON	UBERON:0000468	Plant strains	Plant506	3	Low	C47.1d
Plant507	3	Low	2	C47.1d												Raphanus raphanistrum	NCBITAXON	NCBITaxon:109996	multi-cellular organism	UBERON	UBERON:0000468	Plant strains	Plant507	3	Low	C47.1d
Plant508	3	Low	2	B189.1a												Raphanus raphanistrum	NCBITAXON	NCBITaxon:109996	multi-cellular organism	UBERON	UBERON:0000468	Plant strains	Plant508	3	Low	B189.1a
Plant509	3	Low	2	B189.1a												Raphanus raphanistrum	NCBITAXON	NCBITaxon:109996	multi-cellular organism	UBERON	UBERON:0000468	Plant strains	Plant509	3	Low	B189.1a
Plant510	3	Low	2	B189.1a												Raphanus raphanistrum	NCBITAXON	NCBITaxon:109996	multi-cellular organism	UBERON	UBERON:0000468	Plant strains	Plant510	3	Low	B189.1a
Plant511	3	Low	2	B189.1a												Raphanus raphanistrum	NCBITAXON	NCBITaxon:109996	multi-cellular organism	UBERON	UBERON:0000468	Plant strains	Plant511	3	Low	B189.1a
Plant512	3	Low	2	B189.1d												Raphanus raphanistrum	NCBITAXON	NCBITaxon:109996	multi-cellular organism	UBERON	UBERON:0000468	Plant strains	Plant512	3	Low	B189.1d
Plant513	3	Low	2	B189.1d												Raphanus raphanistrum	NCBITAXON	NCBITaxon:109996	multi-cellular organism	UBERON	UBERON:0000468	Plant strains	Plant513	3	Low	B189.1d
Plant514	3	Low	2	B189.1d												Raphanus raphanistrum	NCBITAXON	NCBITaxon:109996	multi-cellular organism	UBERON	UBERON:0000468	Plant strains	Plant514	3	Low	B189.1d
Plant515	3	Low	2	B189.1d												Raphanus raphanistrum	NCBITAXON	NCBITaxon:109996	multi-cellular organism	UBERON	UBERON:0000468	Plant strains	Plant515	3	Low	B189.1d
Plant516	3	Low	2	E62.1												Raphanus raphanistrum	NCBITAXON	NCBITaxon:109996	multi-cellular organism	UBERON	UBERON:0000468	Plant strains	Plant516	3	Low	E62.1
Plant517	3	Low	2	E62.1												Raphanus raphanistrum	NCBITAXON	NCBITaxon:109996	multi-cellular organism	UBERON	UBERON:0000468	Plant strains	Plant517	3	Low	E62.1
Plant518	3	Low	2	E62.1												Raphanus raphanistrum	NCBITAXON	NCBITaxon:109996	multi-cellular organism	UBERON	UBERON:0000468	Plant strains	Plant518	3	Low	E62.1
Plant519	3	Low	2	E62.1												Raphanus raphanistrum	NCBITAXON	NCBITaxon:109996	multi-cellular organism	UBERON	UBERON:0000468	Plant strains	Plant519	3	Low	E62.1
Plant520	3	Low	2	A327												Raphanus raphanistrum	NCBITAXON	NCBITaxon:109996	multi-cellular organism	UBERON	UBERON:0000468	Plant strains	Plant520	3	Low	A327
Plant521	3	Low	2	A327												Raphanus raphanistrum	NCBITAXON	NCBITaxon:109996	multi-cellular organism	UBERON	UBERON:0000468	Plant strains	Plant521	3	Low	A327
Plant522	3	Low	2	A327												Raphanus raphanistrum	NCBITAXON	NCBITaxon:109996	multi-cellular organism	UBERON	UBERON:0000468	Plant strains	Plant522	3	Low	A327
Plant523	4	High	1	50a	1	1	a	b								Raphanus raphanistrum	NCBITAXON	NCBITaxon:109996	multi-cellular organism	UBERON	UBERON:0000468	Plant strains	Plant523	4	High	50a
Plant524	4	High	1	50a	2	2	a	b								Raphanus raphanistrum	NCBITAXON	NCBITaxon:109996	multi-cellular organism	UBERON	UBERON:0000468	Plant strains	Plant524	4	High	50a
Plant525	4	High	1	50a	3	3	a	b								Raphanus raphanistrum	NCBITAXON	NCBITaxon:109996	multi-cellular organism	UBERON	UBERON:0000468	Plant strains	Plant525	4	High	50a
Plant526	4	High	1	50a	4	4	a	b								Raphanus raphanistrum	NCBITAXON	NCBITaxon:109996	multi-cellular organism	UBERON	UBERON:0000468	Plant strains	Plant526	4	High	50a
Plant527	4	High	1	50a	5	5	a	b								Raphanus raphanistrum	NCBITAXON	NCBITaxon:109996	multi-cellular organism	UBERON	UBERON:0000468	Plant strains	Plant527	4	High	50a
Plant528	4	High	1	50a	6	6	a	b								Raphanus raphanistrum	NCBITAXON	NCBITaxon:109996	multi-cellular organism	UBERON	UBERON:0000468	Plant strains	Plant528	4	High	50a
Plant529	4	High	1	50a	7	7	a	b								Raphanus raphanistrum	NCBITAXON	NCBITaxon:109996	multi-cellular organism	UBERON	UBERON:0000468	Plant strains	Plant529	4	High	50a
Plant530	4	High	1	50a	8	8	a	b								Raphanus raphanistrum	NCBITAXON	NCBITaxon:109996	multi-cellular organism	UBERON	UBERON:0000468	Plant strains	Plant530	4	High	50a
Plant531	4	High	1	50c	1	9	c	d								Raphanus raphanistrum	NCBITAXON	NCBITaxon:109996	multi-cellular organism	UBERON	UBERON:0000468	Plant strains	Plant531	4	High	50c
Plant532	4	High	1	50c	2	10	c	d								Raphanus raphanistrum	NCBITAXON	NCBITaxon:109996	multi-cellular organism	UBERON	UBERON:0000468	Plant strains	Plant532	4	High	50c
Plant533	4	High	1	50c	3	11	c	d								Raphanus raphanistrum	NCBITAXON	NCBITaxon:109996	multi-cellular organism	UBERON	UBERON:0000468	Plant strains	Plant533	4	High	50c
Plant534	4	High	1	50c	4	12	c	d								Raphanus raphanistrum	NCBITAXON	NCBITaxon:109996	multi-cellular organism	UBERON	UBERON:0000468	Plant strains	Plant534	4	High	50c
Plant535	4	High	1	50c	5	13	c	d								Raphanus raphanistrum	NCBITAXON	NCBITaxon:109996	multi-cellular organism	UBERON	UBERON:0000468	Plant strains	Plant535	4	High	50c
Plant536	4	High	1	50c	6	14	c	d								Raphanus raphanistrum	NCBITAXON	NCBITaxon:109996	multi-cellular organism	UBERON	UBERON:0000468	Plant strains	Plant536	4	High	50c
Plant537	4	High	1	50c	7	15	c	d								Raphanus raphanistrum	NCBITAXON	NCBITaxon:109996	multi-cellular organism	UBERON	UBERON:0000468	Plant strains	Plant537	4	High	50c
Plant538	4	High	1	50c	8	16	c	d								Raphanus raphanistrum	NCBITAXON	NCBITaxon:109996	multi-cellular organism	UBERON	UBERON:0000468	Plant strains	Plant538	4	High	50c
Plant539	4	High	1	50c	9	17	c	d								Raphanus raphanistrum	NCBITAXON	NCBITaxon:109996	multi-cellular organism	UBERON	UBERON:0000468	Plant strains	Plant539	4	High	50c
Plant540	4	High	1	A209a	1	18	e	f								Raphanus raphanistrum	NCBITAXON	NCBITaxon:109996	multi-cellular organism	UBERON	UBERON:0000468	Plant strains	Plant540	4	High	A209a
Plant541	4	High	1	A209a	2	19	e	f								Raphanus raphanistrum	NCBITAXON	NCBITaxon:109996	multi-cellular organism	UBERON	UBERON:0000468	Plant strains	Plant541	4	High	A209a
Plant542	4	High	1	A209a	3	20	e	f								Raphanus raphanistrum	NCBITAXON	NCBITaxon:109996	multi-cellular organism	UBERON	UBERON:0000468	Plant strains	Plant542	4	High	A209a
Plant543	4	High	1	A209a	4	21	e	f								Raphanus raphanistrum	NCBITAXON	NCBITaxon:109996	multi-cellular organism	UBERON	UBERON:0000468	Plant strains	Plant543	4	High	A209a
Plant544	4	High	1	A209a	5	22	e	f								Raphanus raphanistrum	NCBITAXON	NCBITaxon:109996	multi-cellular organism	UBERON	UBERON:0000468	Plant strains	Plant544	4	High	A209a
Plant545	4	High	1	A209a	6	23	e	f								Raphanus raphanistrum	NCBITAXON	NCBITaxon:109996	multi-cellular organism	UBERON	UBERON:0000468	Plant strains	Plant545	4	High	A209a
Plant546	4	High	1	A209a	7	24	e	f								Raphanus raphanistrum	NCBITAXON	NCBITaxon:109996	multi-cellular organism	UBERON	UBERON:0000468	Plant strains	Plant546	4	High	A209a
Plant547	4	High	1	A209d	1	25	g	h								Raphanus raphanistrum	NCBITAXON	NCBITaxon:109996	multi-cellular organism	UBERON	UBERON:0000468	Plant strains	Plant547	4	High	A209d
Plant548	4	High	1	A209d	2	26	g	h								Raphanus raphanistrum	NCBITAXON	NCBITaxon:109996	multi-cellular organism	UBERON	UBERON:0000468	Plant strains	Plant548	4	High	A209d
Plant549	4	High	1	A209d	3	27	g	h								Raphanus raphanistrum	NCBITAXON	NCBITaxon:109996	multi-cellular organism	UBERON	UBERON:0000468	Plant strains	Plant549	4	High	A209d
Plant550	4	High	1	A209d	4	28	g	h								Raphanus raphanistrum	NCBITAXON	NCBITaxon:109996	multi-cellular organism	UBERON	UBERON:0000468	Plant strains	Plant550	4	High	A209d
Plant551	4	High	1	A209d	5	29	g	h								Raphanus raphanistrum	NCBITAXON	NCBITaxon:109996	multi-cellular organism	UBERON	UBERON:0000468	Plant strains	Plant551	4	High	A209d
Plant552	4	High	1	A209d	6	30	g	h								Raphanus raphanistrum	NCBITAXON	NCBITaxon:109996	multi-cellular organism	UBERON	UBERON:0000468	Plant strains	Plant552	4	High	A209d
Plant553	4	High	1	A209d	7	31	g	h								Raphanus raphanistrum	NCBITAXON	NCBITaxon:109996	multi-cellular organism	UBERON	UBERON:0000468	Plant strains	Plant553	4	High	A209d
Plant554	4	High	1	A209d	8	32	g	h								Raphanus raphanistrum	NCBITAXON	NCBITaxon:109996	multi-cellular organism	UBERON	UBERON:0000468	Plant strains	Plant554	4	High	A209d
Plant555	4	High	1	A209d	9	33	g	h								Raphanus raphanistrum	NCBITAXON	NCBITaxon:109996	multi-cellular organism	UBERON	UBERON:0000468	Plant strains	Plant555	4	High	A209d
Plant556	4	High	1	A209d	10	34	g	h								Raphanus raphanistrum	NCBITAXON	NCBITaxon:109996	multi-cellular organism	UBERON	UBERON:0000468	Plant strains	Plant556	4	High	A209d
Plant557	4	High	1	C180a	1	35	I	j								Raphanus raphanistrum	NCBITAXON	NCBITaxon:109996	multi-cellular organism	UBERON	UBERON:0000468	Plant strains	Plant557	4	High	C180a
Plant558	4	High	1	C180b	1	36	k	l								Raphanus raphanistrum	NCBITAXON	NCBITaxon:109996	multi-cellular organism	UBERON	UBERON:0000468	Plant strains	Plant558	4	High	C180b
Plant559	4	High	1	C180b	2	37	k	l								Raphanus raphanistrum	NCBITAXON	NCBITaxon:109996	multi-cellular organism	UBERON	UBERON:0000468	Plant strains	Plant559	4	High	C180b
Plant560	4	High	1	C180b	3	38	k	l								Raphanus raphanistrum	NCBITAXON	NCBITaxon:109996	multi-cellular organism	UBERON	UBERON:0000468	Plant strains	Plant560	4	High	C180b
Plant561	4	High	1	C180b	4	39	k	l								Raphanus raphanistrum	NCBITAXON	NCBITaxon:109996	multi-cellular organism	UBERON	UBERON:0000468	Plant strains	Plant561	4	High	C180b
Plant562	4	High	1	C180b	5	40	k	l								Raphanus raphanistrum	NCBITAXON	NCBITaxon:109996	multi-cellular organism	UBERON	UBERON:0000468	Plant strains	Plant562	4	High	C180b
Plant563	4	High	1	C180b	6	41	k	l								Raphanus raphanistrum	NCBITAXON	NCBITaxon:109996	multi-cellular organism	UBERON	UBERON:0000468	Plant strains	Plant563	4	High	C180b
Plant564	4	High	1	C180b	7	42	k	l								Raphanus raphanistrum	NCBITAXON	NCBITaxon:109996	multi-cellular organism	UBERON	UBERON:0000468	Plant strains	Plant564	4	High	C180b
Plant565	4	High	1	C180b	8	43	k	l								Raphanus raphanistrum	NCBITAXON	NCBITaxon:109996	multi-cellular organism	UBERON	UBERON:0000468	Plant strains	Plant565	4	High	C180b
Plant566	4	High	1	C180b	9	44	k	l								Raphanus raphanistrum	NCBITAXON	NCBITaxon:109996	multi-cellular organism	UBERON	UBERON:0000468	Plant strains	Plant566	4	High	C180b
Plant567	4	High	1	C180b	10	45	k	l								Raphanus raphanistrum	NCBITAXON	NCBITaxon:109996	multi-cellular organism	UBERON	UBERON:0000468	Plant strains	Plant567	4	High	C180b
Plant568	4	High	1	C180c	1	46	o	p								Raphanus raphanistrum	NCBITAXON	NCBITaxon:109996	multi-cellular organism	UBERON	UBERON:0000468	Plant strains	Plant568	4	High	C180c
Plant569	4	High	1	C180c	2	47	o	p								Raphanus raphanistrum	NCBITAXON	NCBITaxon:109996	multi-cellular organism	UBERON	UBERON:0000468	Plant strains	Plant569	4	High	C180c
Plant570	4	High	1	C180c	3	48	o	p								Raphanus raphanistrum	NCBITAXON	NCBITaxon:109996	multi-cellular organism	UBERON	UBERON:0000468	Plant strains	Plant570	4	High	C180c
Plant571	4	High	1	C180c	4	49	o	p								Raphanus raphanistrum	NCBITAXON	NCBITaxon:109996	multi-cellular organism	UBERON	UBERON:0000468	Plant strains	Plant571	4	High	C180c
Plant572	4	High	1	C180c	5	50	o	p								Raphanus raphanistrum	NCBITAXON	NCBITaxon:109996	multi-cellular organism	UBERON	UBERON:0000468	Plant strains	Plant572	4	High	C180c
Plant573	4	High	1	C180c	6	51	o	p								Raphanus raphanistrum	NCBITAXON	NCBITaxon:109996	multi-cellular organism	UBERON	UBERON:0000468	Plant strains	Plant573	4	High	C180c
Plant574	4	High	1	C88.2a	1	52	q	r								Raphanus raphanistrum	NCBITAXON	NCBITaxon:109996	multi-cellular organism	UBERON	UBERON:0000468	Plant strains	Plant574	4	High	C88.2a
Plant575	4	High	1	C88.2a	2	53	q	r								Raphanus raphanistrum	NCBITAXON	NCBITaxon:109996	multi-cellular organism	UBERON	UBERON:0000468	Plant strains	Plant575	4	High	C88.2a
Plant576	4	High	1	C88.2a	3	54	q	r								Raphanus raphanistrum	NCBITAXON	NCBITaxon:109996	multi-cellular organism	UBERON	UBERON:0000468	Plant strains	Plant576	4	High	C88.2a
Plant577	4	High	1	C88.2a	4	55	q	r								Raphanus raphanistrum	NCBITAXON	NCBITaxon:109996	multi-cellular organism	UBERON	UBERON:0000468	Plant strains	Plant577	4	High	C88.2a
Plant578	4	High	1	C88.2a	5	56	q	r								Raphanus raphanistrum	NCBITAXON	NCBITaxon:109996	multi-cellular organism	UBERON	UBERON:0000468	Plant strains	Plant578	4	High	C88.2a
Plant579	4	High	1	C88.2a	6	57	q	r								Raphanus raphanistrum	NCBITAXON	NCBITaxon:109996	multi-cellular organism	UBERON	UBERON:0000468	Plant strains	Plant579	4	High	C88.2a
Plant580	4	High	1	C88.2a	7	58	q	r								Raphanus raphanistrum	NCBITAXON	NCBITaxon:109996	multi-cellular organism	UBERON	UBERON:0000468	Plant strains	Plant580	4	High	C88.2a
Plant581	4	High	1	C88.2a	8	59	q	r								Raphanus raphanistrum	NCBITAXON	NCBITaxon:109996	multi-cellular organism	UBERON	UBERON:0000468	Plant strains	Plant581	4	High	C88.2a
Plant582	4	High	1	C88.2a	9	60	q	r								Raphanus raphanistrum	NCBITAXON	NCBITaxon:109996	multi-cellular organism	UBERON	UBERON:0000468	Plant strains	Plant582	4	High	C88.2a
Plant583	4	High	1	C88.2a	10	61	q	r								Raphanus raphanistrum	NCBITAXON	NCBITaxon:109996	multi-cellular organism	UBERON	UBERON:0000468	Plant strains	Plant583	4	High	C88.2a
Plant584	4	High	1	C88.2b	1	62	s	t								Raphanus raphanistrum	NCBITAXON	NCBITaxon:109996	multi-cellular organism	UBERON	UBERON:0000468	Plant strains	Plant584	4	High	C88.2b
Plant585	4	High	1	C88.2b	2	63	s	t								Raphanus raphanistrum	NCBITAXON	NCBITaxon:109996	multi-cellular organism	UBERON	UBERON:0000468	Plant strains	Plant585	4	High	C88.2b
Plant586	4	High	1	C88.2b	3	64	s	t								Raphanus raphanistrum	NCBITAXON	NCBITaxon:109996	multi-cellular organism	UBERON	UBERON:0000468	Plant strains	Plant586	4	High	C88.2b
Plant587	4	High	1	C88.2b	4	65	s	t								Raphanus raphanistrum	NCBITAXON	NCBITaxon:109996	multi-cellular organism	UBERON	UBERON:0000468	Plant strains	Plant587	4	High	C88.2b
Plant588	4	High	1	C88.2b	5	66	s	t								Raphanus raphanistrum	NCBITAXON	NCBITaxon:109996	multi-cellular organism	UBERON	UBERON:0000468	Plant strains	Plant588	4	High	C88.2b
Plant589	4	High	1	C88.2b	6	67	s	t								Raphanus raphanistrum	NCBITAXON	NCBITaxon:109996	multi-cellular organism	UBERON	UBERON:0000468	Plant strains	Plant589	4	High	C88.2b
Plant590	4	High	1	C88.2b	7	68	s	t								Raphanus raphanistrum	NCBITAXON	NCBITaxon:109996	multi-cellular organism	UBERON	UBERON:0000468	Plant strains	Plant590	4	High	C88.2b
Plant591	4	High	1	C88.2b	8	69	s	t								Raphanus raphanistrum	NCBITAXON	NCBITaxon:109996	multi-cellular organism	UBERON	UBERON:0000468	Plant strains	Plant591	4	High	C88.2b
Plant592	4	High	1	C88.2b	9	70	s	t								Raphanus raphanistrum	NCBITAXON	NCBITaxon:109996	multi-cellular organism	UBERON	UBERON:0000468	Plant strains	Plant592	4	High	C88.2b
Plant593	4	High	1	C88.2b	10	71	s	t								Raphanus raphanistrum	NCBITAXON	NCBITaxon:109996	multi-cellular organism	UBERON	UBERON:0000468	Plant strains	Plant593	4	High	C88.2b
Plant594	4	High	1	C88.2c	1	72	m	n								Raphanus raphanistrum	NCBITAXON	NCBITaxon:109996	multi-cellular organism	UBERON	UBERON:0000468	Plant strains	Plant594	4	High	C88.2c
Plant595	4	High	1	C88.2c	2	73	m	n								Raphanus raphanistrum	NCBITAXON	NCBITaxon:109996	multi-cellular organism	UBERON	UBERON:0000468	Plant strains	Plant595	4	High	C88.2c
Plant596	4	High	1	C88.2c	3	74	m	n								Raphanus raphanistrum	NCBITAXON	NCBITaxon:109996	multi-cellular organism	UBERON	UBERON:0000468	Plant strains	Plant596	4	High	C88.2c
Plant597	4	High	1	C88.2c	4	75	m	n								Raphanus raphanistrum	NCBITAXON	NCBITaxon:109996	multi-cellular organism	UBERON	UBERON:0000468	Plant strains	Plant597	4	High	C88.2c
Plant598	4	High	1	C88.2c	5	76	m	n								Raphanus raphanistrum	NCBITAXON	NCBITaxon:109996	multi-cellular organism	UBERON	UBERON:0000468	Plant strains	Plant598	4	High	C88.2c
Plant599	4	High	1	C88.2c	6	77	m	n								Raphanus raphanistrum	NCBITAXON	NCBITaxon:109996	multi-cellular organism	UBERON	UBERON:0000468	Plant strains	Plant599	4	High	C88.2c
Plant600	4	High	1	C88.2c	7	78	m	n								Raphanus raphanistrum	NCBITAXON	NCBITaxon:109996	multi-cellular organism	UBERON	UBERON:0000468	Plant strains	Plant600	4	High	C88.2c
Plant601	4	High	1	C88.2c	8	79	m	n								Raphanus raphanistrum	NCBITAXON	NCBITaxon:109996	multi-cellular organism	UBERON	UBERON:0000468	Plant strains	Plant601	4	High	C88.2c
Plant602	4	High	1	C88.2c	9	80	m	n								Raphanus raphanistrum	NCBITAXON	NCBITaxon:109996	multi-cellular organism	UBERON	UBERON:0000468	Plant strains	Plant602	4	High	C88.2c
Plant603	4	High	1	C88.2c	10	81	m	n								Raphanus raphanistrum	NCBITAXON	NCBITaxon:109996	multi-cellular organism	UBERON	UBERON:0000468	Plant strains	Plant603	4	High	C88.2c
Plant604	4	High	1	C97	1	82	u	v								Raphanus raphanistrum	NCBITAXON	NCBITaxon:109996	multi-cellular organism	UBERON	UBERON:0000468	Plant strains	Plant604	4	High	C97
Plant605	4	High	1	C97	2	83	u	v								Raphanus raphanistrum	NCBITAXON	NCBITaxon:109996	multi-cellular organism	UBERON	UBERON:0000468	Plant strains	Plant605	4	High	C97
Plant606	4	High	1	C97	3	84	u	v								Raphanus raphanistrum	NCBITAXON	NCBITaxon:109996	multi-cellular organism	UBERON	UBERON:0000468	Plant strains	Plant606	4	High	C97
Plant607	4	High	1	C97	4	85	u	v								Raphanus raphanistrum	NCBITAXON	NCBITaxon:109996	multi-cellular organism	UBERON	UBERON:0000468	Plant strains	Plant607	4	High	C97
Plant608	4	High	1	C97	5	86	u	v								Raphanus raphanistrum	NCBITAXON	NCBITaxon:109996	multi-cellular organism	UBERON	UBERON:0000468	Plant strains	Plant608	4	High	C97
Plant609	4	High	1	C97	6	87	u	v								Raphanus raphanistrum	NCBITAXON	NCBITaxon:109996	multi-cellular organism	UBERON	UBERON:0000468	Plant strains	Plant609	4	High	C97
Plant610	4	High	1	C97	7	88	u	v								Raphanus raphanistrum	NCBITAXON	NCBITaxon:109996	multi-cellular organism	UBERON	UBERON:0000468	Plant strains	Plant610	4	High	C97
Plant611	4	High	1	D301	1	89	w	x								Raphanus raphanistrum	NCBITAXON	NCBITaxon:109996	multi-cellular organism	UBERON	UBERON:0000468	Plant strains	Plant611	4	High	D301
Plant612	4	High	1	D301	2	90	w	x								Raphanus raphanistrum	NCBITAXON	NCBITaxon:109996	multi-cellular organism	UBERON	UBERON:0000468	Plant strains	Plant612	4	High	D301
Plant613	4	High	1	D301	3	91	w	x								Raphanus raphanistrum	NCBITAXON	NCBITaxon:109996	multi-cellular organism	UBERON	UBERON:0000468	Plant strains	Plant613	4	High	D301
Plant614	4	High	1	D301	4	92	w	x								Raphanus raphanistrum	NCBITAXON	NCBITaxon:109996	multi-cellular organism	UBERON	UBERON:0000468	Plant strains	Plant614	4	High	D301
Plant615	4	High	1	D301	5	93	w	x								Raphanus raphanistrum	NCBITAXON	NCBITaxon:109996	multi-cellular organism	UBERON	UBERON:0000468	Plant strains	Plant615	4	High	D301
Plant616	4	High	1	D301	6	94	w	x								Raphanus raphanistrum	NCBITAXON	NCBITaxon:109996	multi-cellular organism	UBERON	UBERON:0000468	Plant strains	Plant616	4	High	D301
Plant617	4	High	1	D301	7	95	w	x								Raphanus raphanistrum	NCBITAXON	NCBITaxon:109996	multi-cellular organism	UBERON	UBERON:0000468	Plant strains	Plant617	4	High	D301
Plant618	4	High	1	D301	8	96	w	x								Raphanus raphanistrum	NCBITAXON	NCBITaxon:109996	multi-cellular organism	UBERON	UBERON:0000468	Plant strains	Plant618	4	High	D301
Plant619	4	High	2	A196b												Raphanus raphanistrum	NCBITAXON	NCBITaxon:109996	multi-cellular organism	UBERON	UBERON:0000468	Plant strains	Plant619	4	High	A196b
Plant620	4	High	2	A196b												Raphanus raphanistrum	NCBITAXON	NCBITaxon:109996	multi-cellular organism	UBERON	UBERON:0000468	Plant strains	Plant620	4	High	A196b
Plant621	4	High	2	A196b												Raphanus raphanistrum	NCBITAXON	NCBITaxon:109996	multi-cellular organism	UBERON	UBERON:0000468	Plant strains	Plant621	4	High	A196b
Plant622	4	High	2	A196c												Raphanus raphanistrum	NCBITAXON	NCBITaxon:109996	multi-cellular organism	UBERON	UBERON:0000468	Plant strains	Plant622	4	High	A196c
Plant623	4	High	2	A196c												Raphanus raphanistrum	NCBITAXON	NCBITaxon:109996	multi-cellular organism	UBERON	UBERON:0000468	Plant strains	Plant623	4	High	A196c
Plant624	4	High	2	A196c												Raphanus raphanistrum	NCBITAXON	NCBITaxon:109996	multi-cellular organism	UBERON	UBERON:0000468	Plant strains	Plant624	4	High	A196c
Plant625	4	High	2	A196c												Raphanus raphanistrum	NCBITAXON	NCBITaxon:109996	multi-cellular organism	UBERON	UBERON:0000468	Plant strains	Plant625	4	High	A196c
Plant626	4	High	2	A196c												Raphanus raphanistrum	NCBITAXON	NCBITaxon:109996	multi-cellular organism	UBERON	UBERON:0000468	Plant strains	Plant626	4	High	A196c
Plant627	4	High	2	A196c												Raphanus raphanistrum	NCBITAXON	NCBITaxon:109996	multi-cellular organism	UBERON	UBERON:0000468	Plant strains	Plant627	4	High	A196c
Plant628	4	High	2	A196c												Raphanus raphanistrum	NCBITAXON	NCBITaxon:109996	multi-cellular organism	UBERON	UBERON:0000468	Plant strains	Plant628	4	High	A196c
Plant629	4	High	2	A196c												Raphanus raphanistrum	NCBITAXON	NCBITaxon:109996	multi-cellular organism	UBERON	UBERON:0000468	Plant strains	Plant629	4	High	A196c
Plant630	4	High	2	A196c												Raphanus raphanistrum	NCBITAXON	NCBITaxon:109996	multi-cellular organism	UBERON	UBERON:0000468	Plant strains	Plant630	4	High	A196c
Plant631	4	High	2	A196c												Raphanus raphanistrum	NCBITAXON	NCBITaxon:109996	multi-cellular organism	UBERON	UBERON:0000468	Plant strains	Plant631	4	High	A196c
Plant632	4	High	2	A244												Raphanus raphanistrum	NCBITAXON	NCBITaxon:109996	multi-cellular organism	UBERON	UBERON:0000468	Plant strains	Plant632	4	High	A244
Plant633	4	High	2	A244												Raphanus raphanistrum	NCBITAXON	NCBITaxon:109996	multi-cellular organism	UBERON	UBERON:0000468	Plant strains	Plant633	4	High	A244
Plant634	4	High	2	A244												Raphanus raphanistrum	NCBITAXON	NCBITaxon:109996	multi-cellular organism	UBERON	UBERON:0000468	Plant strains	Plant634	4	High	A244
Plant635	4	High	2	A244												Raphanus raphanistrum	NCBITAXON	NCBITaxon:109996	multi-cellular organism	UBERON	UBERON:0000468	Plant strains	Plant635	4	High	A244
Plant636	4	High	2	A244												Raphanus raphanistrum	NCBITAXON	NCBITaxon:109996	multi-cellular organism	UBERON	UBERON:0000468	Plant strains	Plant636	4	High	A244
Plant637	4	High	2	A244												Raphanus raphanistrum	NCBITAXON	NCBITaxon:109996	multi-cellular organism	UBERON	UBERON:0000468	Plant strains	Plant637	4	High	A244
Plant638	4	High	2	A244												Raphanus raphanistrum	NCBITAXON	NCBITaxon:109996	multi-cellular organism	UBERON	UBERON:0000468	Plant strains	Plant638	4	High	A244
Plant639	4	High	2	A244												Raphanus raphanistrum	NCBITAXON	NCBITaxon:109996	multi-cellular organism	UBERON	UBERON:0000468	Plant strains	Plant639	4	High	A244
Plant640	4	High	2	A244												Raphanus raphanistrum	NCBITAXON	NCBITaxon:109996	multi-cellular organism	UBERON	UBERON:0000468	Plant strains	Plant640	4	High	A244
Plant641	4	High	2	A343												Raphanus raphanistrum	NCBITAXON	NCBITaxon:109996	multi-cellular organism	UBERON	UBERON:0000468	Plant strains	Plant641	4	High	A343
Plant642	4	High	2	A343												Raphanus raphanistrum	NCBITAXON	NCBITaxon:109996	multi-cellular organism	UBERON	UBERON:0000468	Plant strains	Plant642	4	High	A343
Plant643	4	High	2	A343												Raphanus raphanistrum	NCBITAXON	NCBITaxon:109996	multi-cellular organism	UBERON	UBERON:0000468	Plant strains	Plant643	4	High	A343
Plant644	4	High	2	A343												Raphanus raphanistrum	NCBITAXON	NCBITaxon:109996	multi-cellular organism	UBERON	UBERON:0000468	Plant strains	Plant644	4	High	A343
Plant645	4	High	2	A343												Raphanus raphanistrum	NCBITAXON	NCBITaxon:109996	multi-cellular organism	UBERON	UBERON:0000468	Plant strains	Plant645	4	High	A343
Plant646	4	High	2	A343												Raphanus raphanistrum	NCBITAXON	NCBITaxon:109996	multi-cellular organism	UBERON	UBERON:0000468	Plant strains	Plant646	4	High	A343
Plant647	4	High	2	A343												Raphanus raphanistrum	NCBITAXON	NCBITaxon:109996	multi-cellular organism	UBERON	UBERON:0000468	Plant strains	Plant647	4	High	A343
Plant648	4	High	2	A343												Raphanus raphanistrum	NCBITAXON	NCBITaxon:109996	multi-cellular organism	UBERON	UBERON:0000468	Plant strains	Plant648	4	High	A343
Plant649	4	High	2	A343												Raphanus raphanistrum	NCBITAXON	NCBITaxon:109996	multi-cellular organism	UBERON	UBERON:0000468	Plant strains	Plant649	4	High	A343
Plant650	4	High	2	A343												Raphanus raphanistrum	NCBITAXON	NCBITaxon:109996	multi-cellular organism	UBERON	UBERON:0000468	Plant strains	Plant650	4	High	A343
Plant651	4	High	2	B358a												Raphanus raphanistrum	NCBITAXON	NCBITaxon:109996	multi-cellular organism	UBERON	UBERON:0000468	Plant strains	Plant651	4	High	B358a
Plant652	4	High	2	B358a												Raphanus raphanistrum	NCBITAXON	NCBITaxon:109996	multi-cellular organism	UBERON	UBERON:0000468	Plant strains	Plant652	4	High	B358a
Plant653	4	High	2	B358a												Raphanus raphanistrum	NCBITAXON	NCBITaxon:109996	multi-cellular organism	UBERON	UBERON:0000468	Plant strains	Plant653	4	High	B358a
Plant654	4	High	2	B358a												Raphanus raphanistrum	NCBITAXON	NCBITaxon:109996	multi-cellular organism	UBERON	UBERON:0000468	Plant strains	Plant654	4	High	B358a
Plant655	4	High	2	B358a												Raphanus raphanistrum	NCBITAXON	NCBITaxon:109996	multi-cellular organism	UBERON	UBERON:0000468	Plant strains	Plant655	4	High	B358a
Plant656	4	High	2	B358a												Raphanus raphanistrum	NCBITAXON	NCBITaxon:109996	multi-cellular organism	UBERON	UBERON:0000468	Plant strains	Plant656	4	High	B358a
Plant657	4	High	2	B358a												Raphanus raphanistrum	NCBITAXON	NCBITaxon:109996	multi-cellular organism	UBERON	UBERON:0000468	Plant strains	Plant657	4	High	B358a
Plant658	4	High	2	B358a												Raphanus raphanistrum	NCBITAXON	NCBITaxon:109996	multi-cellular organism	UBERON	UBERON:0000468	Plant strains	Plant658	4	High	B358a
Plant659	4	High	2	B358a												Raphanus raphanistrum	NCBITAXON	NCBITaxon:109996	multi-cellular organism	UBERON	UBERON:0000468	Plant strains	Plant659	4	High	B358a
Plant660	4	High	2	B358a												Raphanus raphanistrum	NCBITAXON	NCBITaxon:109996	multi-cellular organism	UBERON	UBERON:0000468	Plant strains	Plant660	4	High	B358a
Plant661	4	High	2	B358b												Raphanus raphanistrum	NCBITAXON	NCBITaxon:109996	multi-cellular organism	UBERON	UBERON:0000468	Plant strains	Plant661	4	High	B358b
Plant662	4	High	2	B358b												Raphanus raphanistrum	NCBITAXON	NCBITaxon:109996	multi-cellular organism	UBERON	UBERON:0000468	Plant strains	Plant662	4	High	B358b
Plant663	4	High	2	B358b												Raphanus raphanistrum	NCBITAXON	NCBITaxon:109996	multi-cellular organism	UBERON	UBERON:0000468	Plant strains	Plant663	4	High	B358b
Plant664	4	High	2	B358b												Raphanus raphanistrum	NCBITAXON	NCBITaxon:109996	multi-cellular organism	UBERON	UBERON:0000468	Plant strains	Plant664	4	High	B358b
Plant665	4	High	2	B358b												Raphanus raphanistrum	NCBITAXON	NCBITaxon:109996	multi-cellular organism	UBERON	UBERON:0000468	Plant strains	Plant665	4	High	B358b
Plant666	4	High	2	C135												Raphanus raphanistrum	NCBITAXON	NCBITaxon:109996	multi-cellular organism	UBERON	UBERON:0000468	Plant strains	Plant666	4	High	C135
Plant667	4	High	2	C135												Raphanus raphanistrum	NCBITAXON	NCBITaxon:109996	multi-cellular organism	UBERON	UBERON:0000468	Plant strains	Plant667	4	High	C135
Plant668	4	High	2	C135												Raphanus raphanistrum	NCBITAXON	NCBITaxon:109996	multi-cellular organism	UBERON	UBERON:0000468	Plant strains	Plant668	4	High	C135
Plant669	4	High	2	C135												Raphanus raphanistrum	NCBITAXON	NCBITaxon:109996	multi-cellular organism	UBERON	UBERON:0000468	Plant strains	Plant669	4	High	C135
Plant670	4	High	2	C135												Raphanus raphanistrum	NCBITAXON	NCBITaxon:109996	multi-cellular organism	UBERON	UBERON:0000468	Plant strains	Plant670	4	High	C135
Plant671	4	High	2	C135												Raphanus raphanistrum	NCBITAXON	NCBITaxon:109996	multi-cellular organism	UBERON	UBERON:0000468	Plant strains	Plant671	4	High	C135
Plant672	4	High	2	C135												Raphanus raphanistrum	NCBITAXON	NCBITaxon:109996	multi-cellular organism	UBERON	UBERON:0000468	Plant strains	Plant672	4	High	C135
Plant673	4	High	2	C135												Raphanus raphanistrum	NCBITAXON	NCBITaxon:109996	multi-cellular organism	UBERON	UBERON:0000468	Plant strains	Plant673	4	High	C135
Plant674	4	High	2	C135												Raphanus raphanistrum	NCBITAXON	NCBITaxon:109996	multi-cellular organism	UBERON	UBERON:0000468	Plant strains	Plant674	4	High	C135
Plant675	4	High	2	C135												Raphanus raphanistrum	NCBITAXON	NCBITaxon:109996	multi-cellular organism	UBERON	UBERON:0000468	Plant strains	Plant675	4	High	C135
Plant676	4	High	2	C214a												Raphanus raphanistrum	NCBITAXON	NCBITaxon:109996	multi-cellular organism	UBERON	UBERON:0000468	Plant strains	Plant676	4	High	C214a
Plant677	4	High	2	C214a												Raphanus raphanistrum	NCBITAXON	NCBITaxon:109996	multi-cellular organism	UBERON	UBERON:0000468	Plant strains	Plant677	4	High	C214a
Plant678	4	High	2	C214a												Raphanus raphanistrum	NCBITAXON	NCBITaxon:109996	multi-cellular organism	UBERON	UBERON:0000468	Plant strains	Plant678	4	High	C214a
Plant679	4	High	2	C214a												Raphanus raphanistrum	NCBITAXON	NCBITaxon:109996	multi-cellular organism	UBERON	UBERON:0000468	Plant strains	Plant679	4	High	C214a
Plant680	4	High	2	C214a												Raphanus raphanistrum	NCBITAXON	NCBITaxon:109996	multi-cellular organism	UBERON	UBERON:0000468	Plant strains	Plant680	4	High	C214a
Plant681	4	High	2	C214a												Raphanus raphanistrum	NCBITAXON	NCBITaxon:109996	multi-cellular organism	UBERON	UBERON:0000468	Plant strains	Plant681	4	High	C214a
Plant682	4	High	2	C214a												Raphanus raphanistrum	NCBITAXON	NCBITaxon:109996	multi-cellular organism	UBERON	UBERON:0000468	Plant strains	Plant682	4	High	C214a
Plant683	4	High	2	C214a												Raphanus raphanistrum	NCBITAXON	NCBITaxon:109996	multi-cellular organism	UBERON	UBERON:0000468	Plant strains	Plant683	4	High	C214a
Plant684	4	High	2	C214a												Raphanus raphanistrum	NCBITAXON	NCBITaxon:109996	multi-cellular organism	UBERON	UBERON:0000468	Plant strains	Plant684	4	High	C214a
Plant685	4	High	2	C214b												Raphanus raphanistrum	NCBITAXON	NCBITaxon:109996	multi-cellular organism	UBERON	UBERON:0000468	Plant strains	Plant685	4	High	C214b
Plant686	4	High	2	C214b												Raphanus raphanistrum	NCBITAXON	NCBITaxon:109996	multi-cellular organism	UBERON	UBERON:0000468	Plant strains	Plant686	4	High	C214b
Plant687	4	High	2	C214b												Raphanus raphanistrum	NCBITAXON	NCBITaxon:109996	multi-cellular organism	UBERON	UBERON:0000468	Plant strains	Plant687	4	High	C214b
Plant688	4	High	2	C214b												Raphanus raphanistrum	NCBITAXON	NCBITaxon:109996	multi-cellular organism	UBERON	UBERON:0000468	Plant strains	Plant688	4	High	C214b
Plant689	4	High	2	C214b												Raphanus raphanistrum	NCBITAXON	NCBITaxon:109996	multi-cellular organism	UBERON	UBERON:0000468	Plant strains	Plant689	4	High	C214b
Plant690	4	High	2	C214b												Raphanus raphanistrum	NCBITAXON	NCBITaxon:109996	multi-cellular organism	UBERON	UBERON:0000468	Plant strains	Plant690	4	High	C214b
Plant691	4	High	2	C214b												Raphanus raphanistrum	NCBITAXON	NCBITaxon:109996	multi-cellular organism	UBERON	UBERON:0000468	Plant strains	Plant691	4	High	C214b
Plant692	4	High	2	C214b												Raphanus raphanistrum	NCBITAXON	NCBITaxon:109996	multi-cellular organism	UBERON	UBERON:0000468	Plant strains	Plant692	4	High	C214b
Plant693	4	High	2	C214b												Raphanus raphanistrum	NCBITAXON	NCBITaxon:109996	multi-cellular organism	UBERON	UBERON:0000468	Plant strains	Plant693	4	High	C214b
Plant694	4	High	2	C90												Raphanus raphanistrum	NCBITAXON	NCBITaxon:109996	multi-cellular organism	UBERON	UBERON:0000468	Plant strains	Plant694	4	High	C90
Plant695	4	High	2	C90												Raphanus raphanistrum	NCBITAXON	NCBITaxon:109996	multi-cellular organism	UBERON	UBERON:0000468	Plant strains	Plant695	4	High	C90
Plant696	4	High	2	C90												Raphanus raphanistrum	NCBITAXON	NCBITaxon:109996	multi-cellular organism	UBERON	UBERON:0000468	Plant strains	Plant696	4	High	C90
Plant697	4	High	2	C90												Raphanus raphanistrum	NCBITAXON	NCBITaxon:109996	multi-cellular organism	UBERON	UBERON:0000468	Plant strains	Plant697	4	High	C90
Plant698	4	High	2	C90												Raphanus raphanistrum	NCBITAXON	NCBITaxon:109996	multi-cellular organism	UBERON	UBERON:0000468	Plant strains	Plant698	4	High	C90
Plant699	4	High	2	C90												Raphanus raphanistrum	NCBITAXON	NCBITaxon:109996	multi-cellular organism	UBERON	UBERON:0000468	Plant strains	Plant699	4	High	C90
Plant700	4	High	2	C90												Raphanus raphanistrum	NCBITAXON	NCBITaxon:109996	multi-cellular organism	UBERON	UBERON:0000468	Plant strains	Plant700	4	High	C90
Plant701	4	High	2	C90												Raphanus raphanistrum	NCBITAXON	NCBITaxon:109996	multi-cellular organism	UBERON	UBERON:0000468	Plant strains	Plant701	4	High	C90
Plant702	4	High	2	C90												Raphanus raphanistrum	NCBITAXON	NCBITaxon:109996	multi-cellular organism	UBERON	UBERON:0000468	Plant strains	Plant702	4	High	C90
Plant703	4	High	2	C90												Raphanus raphanistrum	NCBITAXON	NCBITaxon:109996	multi-cellular organism	UBERON	UBERON:0000468	Plant strains	Plant703	4	High	C90
Plant704	4	High	2	D171												Raphanus raphanistrum	NCBITAXON	NCBITaxon:109996	multi-cellular organism	UBERON	UBERON:0000468	Plant strains	Plant704	4	High	D171
Plant705	4	High	2	D171												Raphanus raphanistrum	NCBITAXON	NCBITaxon:109996	multi-cellular organism	UBERON	UBERON:0000468	Plant strains	Plant705	4	High	D171
Plant706	4	High	2	D171												Raphanus raphanistrum	NCBITAXON	NCBITaxon:109996	multi-cellular organism	UBERON	UBERON:0000468	Plant strains	Plant706	4	High	D171
Plant707	4	High	2	D171												Raphanus raphanistrum	NCBITAXON	NCBITaxon:109996	multi-cellular organism	UBERON	UBERON:0000468	Plant strains	Plant707	4	High	D171
Plant708	4	High	2	D171												Raphanus raphanistrum	NCBITAXON	NCBITaxon:109996	multi-cellular organism	UBERON	UBERON:0000468	Plant strains	Plant708	4	High	D171
Plant709	4	High	2	D171												Raphanus raphanistrum	NCBITAXON	NCBITaxon:109996	multi-cellular organism	UBERON	UBERON:0000468	Plant strains	Plant709	4	High	D171
Plant710	4	High	2	D171												Raphanus raphanistrum	NCBITAXON	NCBITaxon:109996	multi-cellular organism	UBERON	UBERON:0000468	Plant strains	Plant710	4	High	D171
Plant711	4	High	2	D171												Raphanus raphanistrum	NCBITAXON	NCBITaxon:109996	multi-cellular organism	UBERON	UBERON:0000468	Plant strains	Plant711	4	High	D171
Plant712	4	High	2	D171												Raphanus raphanistrum	NCBITAXON	NCBITaxon:109996	multi-cellular organism	UBERON	UBERON:0000468	Plant strains	Plant712	4	High	D171
Plant713	4	High	2	D171												Raphanus raphanistrum	NCBITAXON	NCBITaxon:109996	multi-cellular organism	UBERON	UBERON:0000468	Plant strains	Plant713	4	High	D171
Plant714	4	High	2	D466												Raphanus raphanistrum	NCBITAXON	NCBITaxon:109996	multi-cellular organism	UBERON	UBERON:0000468	Plant strains	Plant714	4	High	D466
Plant715	4	High	2	D466												Raphanus raphanistrum	NCBITAXON	NCBITaxon:109996	multi-cellular organism	UBERON	UBERON:0000468	Plant strains	Plant715	4	High	D466
Plant716	4	High	2	D466												Raphanus raphanistrum	NCBITAXON	NCBITaxon:109996	multi-cellular organism	UBERON	UBERON:0000468	Plant strains	Plant716	4	High	D466
Plant717	4	High	2	D466												Raphanus raphanistrum	NCBITAXON	NCBITaxon:109996	multi-cellular organism	UBERON	UBERON:0000468	Plant strains	Plant717	4	High	D466
Plant718	4	Low	1	7	1	1	a	b								Raphanus raphanistrum	NCBITAXON	NCBITaxon:109996	multi-cellular organism	UBERON	UBERON:0000468	Plant strains	Plant718	4	Low	7
Plant719	4	Low	1	7	2	2	a	b								Raphanus raphanistrum	NCBITAXON	NCBITaxon:109996	multi-cellular organism	UBERON	UBERON:0000468	Plant strains	Plant719	4	Low	7
Plant720	4	Low	1	7	3	3	a	b								Raphanus raphanistrum	NCBITAXON	NCBITaxon:109996	multi-cellular organism	UBERON	UBERON:0000468	Plant strains	Plant720	4	Low	7
Plant721	4	Low	1	7	4	4	a	b								Raphanus raphanistrum	NCBITAXON	NCBITaxon:109996	multi-cellular organism	UBERON	UBERON:0000468	Plant strains	Plant721	4	Low	7
Plant722	4	Low	1	7	5	5	a	b								Raphanus raphanistrum	NCBITAXON	NCBITaxon:109996	multi-cellular organism	UBERON	UBERON:0000468	Plant strains	Plant722	4	Low	7
Plant723	4	Low	1	7	6	6	a	b								Raphanus raphanistrum	NCBITAXON	NCBITaxon:109996	multi-cellular organism	UBERON	UBERON:0000468	Plant strains	Plant723	4	Low	7
Plant724	4	Low	1	7	7	7	a	b								Raphanus raphanistrum	NCBITAXON	NCBITaxon:109996	multi-cellular organism	UBERON	UBERON:0000468	Plant strains	Plant724	4	Low	7
Plant725	4	Low	1	7	8	8	a	b								Raphanus raphanistrum	NCBITAXON	NCBITaxon:109996	multi-cellular organism	UBERON	UBERON:0000468	Plant strains	Plant725	4	Low	7
Plant726	4	Low	1	7	9	9	a	b								Raphanus raphanistrum	NCBITAXON	NCBITaxon:109996	multi-cellular organism	UBERON	UBERON:0000468	Plant strains	Plant726	4	Low	7
Plant727	4	Low	1	7	10	10	a	b								Raphanus raphanistrum	NCBITAXON	NCBITaxon:109996	multi-cellular organism	UBERON	UBERON:0000468	Plant strains	Plant727	4	Low	7
Plant728	4	Low	1	7	11	11	a	b								Raphanus raphanistrum	NCBITAXON	NCBITaxon:109996	multi-cellular organism	UBERON	UBERON:0000468	Plant strains	Plant728	4	Low	7
Plant729	4	Low	1	7	12	12	a	b								Raphanus raphanistrum	NCBITAXON	NCBITaxon:109996	multi-cellular organism	UBERON	UBERON:0000468	Plant strains	Plant729	4	Low	7
Plant730	4	Low	1	7	13	13	a	b								Raphanus raphanistrum	NCBITAXON	NCBITaxon:109996	multi-cellular organism	UBERON	UBERON:0000468	Plant strains	Plant730	4	Low	7
Plant731	4	Low	1	7	14	14	a	b								Raphanus raphanistrum	NCBITAXON	NCBITaxon:109996	multi-cellular organism	UBERON	UBERON:0000468	Plant strains	Plant731	4	Low	7
Plant732	4	Low	1	7	15	15	a	b								Raphanus raphanistrum	NCBITAXON	NCBITaxon:109996	multi-cellular organism	UBERON	UBERON:0000468	Plant strains	Plant732	4	Low	7
Plant733	4	Low	1	7	16	16	a	b								Raphanus raphanistrum	NCBITAXON	NCBITaxon:109996	multi-cellular organism	UBERON	UBERON:0000468	Plant strains	Plant733	4	Low	7
Plant734	4	Low	1	7	17	17	a	b								Raphanus raphanistrum	NCBITAXON	NCBITaxon:109996	multi-cellular organism	UBERON	UBERON:0000468	Plant strains	Plant734	4	Low	7
Plant735	4	Low	1	7	18	18	a	b								Raphanus raphanistrum	NCBITAXON	NCBITaxon:109996	multi-cellular organism	UBERON	UBERON:0000468	Plant strains	Plant735	4	Low	7
Plant736	4	Low	1	14c	1	19	c	d								Raphanus raphanistrum	NCBITAXON	NCBITaxon:109996	multi-cellular organism	UBERON	UBERON:0000468	Plant strains	Plant736	4	Low	14c
Plant737	4	Low	1	14c	2	20	c	d								Raphanus raphanistrum	NCBITAXON	NCBITaxon:109996	multi-cellular organism	UBERON	UBERON:0000468	Plant strains	Plant737	4	Low	14c
Plant738	4	Low	1	14c	3	21	c	d								Raphanus raphanistrum	NCBITAXON	NCBITaxon:109996	multi-cellular organism	UBERON	UBERON:0000468	Plant strains	Plant738	4	Low	14c
Plant739	4	Low	1	14c	4	22	c	d								Raphanus raphanistrum	NCBITAXON	NCBITaxon:109996	multi-cellular organism	UBERON	UBERON:0000468	Plant strains	Plant739	4	Low	14c
Plant740	4	Low	1	14c	5	23	c	d								Raphanus raphanistrum	NCBITAXON	NCBITaxon:109996	multi-cellular organism	UBERON	UBERON:0000468	Plant strains	Plant740	4	Low	14c
Plant741	4	Low	1	14c	6	24	c	d								Raphanus raphanistrum	NCBITAXON	NCBITaxon:109996	multi-cellular organism	UBERON	UBERON:0000468	Plant strains	Plant741	4	Low	14c
Plant742	4	Low	1	14c	7	25	c	d								Raphanus raphanistrum	NCBITAXON	NCBITaxon:109996	multi-cellular organism	UBERON	UBERON:0000468	Plant strains	Plant742	4	Low	14c
Plant743	4	Low	1	14c	8	26	c	d								Raphanus raphanistrum	NCBITAXON	NCBITaxon:109996	multi-cellular organism	UBERON	UBERON:0000468	Plant strains	Plant743	4	Low	14c
Plant744	4	Low	1	14c	9	27	c	d								Raphanus raphanistrum	NCBITAXON	NCBITaxon:109996	multi-cellular organism	UBERON	UBERON:0000468	Plant strains	Plant744	4	Low	14c
Plant745	4	Low	1	14c	10	28	c	d								Raphanus raphanistrum	NCBITAXON	NCBITaxon:109996	multi-cellular organism	UBERON	UBERON:0000468	Plant strains	Plant745	4	Low	14c
Plant746	4	Low	1	14c	11	29	c	d								Raphanus raphanistrum	NCBITAXON	NCBITaxon:109996	multi-cellular organism	UBERON	UBERON:0000468	Plant strains	Plant746	4	Low	14c
Plant747	4	Low	1	14c	12	30	c	d								Raphanus raphanistrum	NCBITAXON	NCBITaxon:109996	multi-cellular organism	UBERON	UBERON:0000468	Plant strains	Plant747	4	Low	14c
Plant748	4	Low	1	14c	13	31	c	d								Raphanus raphanistrum	NCBITAXON	NCBITaxon:109996	multi-cellular organism	UBERON	UBERON:0000468	Plant strains	Plant748	4	Low	14c
Plant749	4	Low	1	14c	14	32	c	d								Raphanus raphanistrum	NCBITAXON	NCBITaxon:109996	multi-cellular organism	UBERON	UBERON:0000468	Plant strains	Plant749	4	Low	14c
Plant750	4	Low	1	14c	15	33	c	d								Raphanus raphanistrum	NCBITAXON	NCBITaxon:109996	multi-cellular organism	UBERON	UBERON:0000468	Plant strains	Plant750	4	Low	14c
Plant751	4	Low	1	14c	16	34	c	d								Raphanus raphanistrum	NCBITAXON	NCBITaxon:109996	multi-cellular organism	UBERON	UBERON:0000468	Plant strains	Plant751	4	Low	14c
Plant752	4	Low	1	1d	1	35	e	f								Raphanus raphanistrum	NCBITAXON	NCBITaxon:109996	multi-cellular organism	UBERON	UBERON:0000468	Plant strains	Plant752	4	Low	1d
Plant753	4	Low	1	1d	2	36	e	f								Raphanus raphanistrum	NCBITAXON	NCBITaxon:109996	multi-cellular organism	UBERON	UBERON:0000468	Plant strains	Plant753	4	Low	1d
Plant754	4	Low	1	1d	3	37	e	f								Raphanus raphanistrum	NCBITAXON	NCBITaxon:109996	multi-cellular organism	UBERON	UBERON:0000468	Plant strains	Plant754	4	Low	1d
Plant755	4	Low	1	1d	4	38	e	f								Raphanus raphanistrum	NCBITAXON	NCBITaxon:109996	multi-cellular organism	UBERON	UBERON:0000468	Plant strains	Plant755	4	Low	1d
Plant756	4	Low	1	1d	5	39	e	f								Raphanus raphanistrum	NCBITAXON	NCBITaxon:109996	multi-cellular organism	UBERON	UBERON:0000468	Plant strains	Plant756	4	Low	1d
Plant757	4	Low	1	1d	6	40	e	f								Raphanus raphanistrum	NCBITAXON	NCBITaxon:109996	multi-cellular organism	UBERON	UBERON:0000468	Plant strains	Plant757	4	Low	1d
Plant758	4	Low	1	36b	1	41	g	h								Raphanus raphanistrum	NCBITAXON	NCBITaxon:109996	multi-cellular organism	UBERON	UBERON:0000468	Plant strains	Plant758	4	Low	36b
Plant759	4	Low	1	36b	2	42	g	h								Raphanus raphanistrum	NCBITAXON	NCBITaxon:109996	multi-cellular organism	UBERON	UBERON:0000468	Plant strains	Plant759	4	Low	36b
Plant760	4	Low	1	36b	3	43	g	h								Raphanus raphanistrum	NCBITAXON	NCBITaxon:109996	multi-cellular organism	UBERON	UBERON:0000468	Plant strains	Plant760	4	Low	36b
Plant761	4	Low	1	36b	4	44	g	h								Raphanus raphanistrum	NCBITAXON	NCBITaxon:109996	multi-cellular organism	UBERON	UBERON:0000468	Plant strains	Plant761	4	Low	36b
Plant762	4	Low	1	36b	5	45	g	h								Raphanus raphanistrum	NCBITAXON	NCBITaxon:109996	multi-cellular organism	UBERON	UBERON:0000468	Plant strains	Plant762	4	Low	36b
Plant763	4	Low	1	36b	6	46	g	h								Raphanus raphanistrum	NCBITAXON	NCBITaxon:109996	multi-cellular organism	UBERON	UBERON:0000468	Plant strains	Plant763	4	Low	36b
Plant764	4	Low	1	36b	7	47	g	h								Raphanus raphanistrum	NCBITAXON	NCBITaxon:109996	multi-cellular organism	UBERON	UBERON:0000468	Plant strains	Plant764	4	Low	36b
Plant765	4	Low	1	36b	8	48	g	h								Raphanus raphanistrum	NCBITAXON	NCBITaxon:109996	multi-cellular organism	UBERON	UBERON:0000468	Plant strains	Plant765	4	Low	36b
Plant766	4	Low	1	36d	1	49	I	j								Raphanus raphanistrum	NCBITAXON	NCBITaxon:109996	multi-cellular organism	UBERON	UBERON:0000468	Plant strains	Plant766	4	Low	36d
Plant767	4	Low	1	36d	2	50	I	j								Raphanus raphanistrum	NCBITAXON	NCBITaxon:109996	multi-cellular organism	UBERON	UBERON:0000468	Plant strains	Plant767	4	Low	36d
Plant768	4	Low	1	36d	3	51	I	j								Raphanus raphanistrum	NCBITAXON	NCBITaxon:109996	multi-cellular organism	UBERON	UBERON:0000468	Plant strains	Plant768	4	Low	36d
Plant769	4	Low	1	36d	4	52	I	j								Raphanus raphanistrum	NCBITAXON	NCBITaxon:109996	multi-cellular organism	UBERON	UBERON:0000468	Plant strains	Plant769	4	Low	36d
Plant770	4	Low	1	36d	5	53	I	j								Raphanus raphanistrum	NCBITAXON	NCBITaxon:109996	multi-cellular organism	UBERON	UBERON:0000468	Plant strains	Plant770	4	Low	36d
Plant771	4	Low	1	36d	6	54	I	j								Raphanus raphanistrum	NCBITAXON	NCBITaxon:109996	multi-cellular organism	UBERON	UBERON:0000468	Plant strains	Plant771	4	Low	36d
Plant772	4	Low	1	47d	1	55	k	l								Raphanus raphanistrum	NCBITAXON	NCBITaxon:109996	multi-cellular organism	UBERON	UBERON:0000468	Plant strains	Plant772	4	Low	47d
Plant773	4	Low	1	47d	2	56	k	l								Raphanus raphanistrum	NCBITAXON	NCBITaxon:109996	multi-cellular organism	UBERON	UBERON:0000468	Plant strains	Plant773	4	Low	47d
Plant774	4	Low	1	B66.1d	1	57	m	n								Raphanus raphanistrum	NCBITAXON	NCBITaxon:109996	multi-cellular organism	UBERON	UBERON:0000468	Plant strains	Plant774	4	Low	B66.1d
Plant775	4	Low	1	B66.1d	2	58	m	n								Raphanus raphanistrum	NCBITAXON	NCBITaxon:109996	multi-cellular organism	UBERON	UBERON:0000468	Plant strains	Plant775	4	Low	B66.1d
Plant776	4	Low	1	B66.1d	3	59	m	n								Raphanus raphanistrum	NCBITAXON	NCBITaxon:109996	multi-cellular organism	UBERON	UBERON:0000468	Plant strains	Plant776	4	Low	B66.1d
Plant777	4	Low	1	B66.1d	4	60	m	n								Raphanus raphanistrum	NCBITAXON	NCBITaxon:109996	multi-cellular organism	UBERON	UBERON:0000468	Plant strains	Plant777	4	Low	B66.1d
Plant778	4	Low	1	B66.1d	5	61	m	n								Raphanus raphanistrum	NCBITAXON	NCBITaxon:109996	multi-cellular organism	UBERON	UBERON:0000468	Plant strains	Plant778	4	Low	B66.1d
Plant779	4	Low	1	B66.1d	6	62	m	n								Raphanus raphanistrum	NCBITAXON	NCBITaxon:109996	multi-cellular organism	UBERON	UBERON:0000468	Plant strains	Plant779	4	Low	B66.1d
Plant780	4	Low	1	B66.1d	7	63	m	n								Raphanus raphanistrum	NCBITAXON	NCBITaxon:109996	multi-cellular organism	UBERON	UBERON:0000468	Plant strains	Plant780	4	Low	B66.1d
Plant781	4	Low	1	B66.1d	8	64	m	n								Raphanus raphanistrum	NCBITAXON	NCBITaxon:109996	multi-cellular organism	UBERON	UBERON:0000468	Plant strains	Plant781	4	Low	B66.1d
Plant782	4	Low	1	B66.1d	9	65	m	n								Raphanus raphanistrum	NCBITAXON	NCBITaxon:109996	multi-cellular organism	UBERON	UBERON:0000468	Plant strains	Plant782	4	Low	B66.1d
Plant783	4	Low	1	C127.1d (G3)	1	66	o	p								Raphanus raphanistrum	NCBITAXON	NCBITaxon:109996	multi-cellular organism	UBERON	UBERON:0000468	Plant strains	Plant783	4	Low	C127.1d (G3)
Plant784	4	Low	1	C127.1d (G3)	2	67	o	p								Raphanus raphanistrum	NCBITAXON	NCBITaxon:109996	multi-cellular organism	UBERON	UBERON:0000468	Plant strains	Plant784	4	Low	C127.1d (G3)
Plant785	4	Low	1	D367a	1	68	q	r								Raphanus raphanistrum	NCBITAXON	NCBITaxon:109996	multi-cellular organism	UBERON	UBERON:0000468	Plant strains	Plant785	4	Low	D367a
Plant786	4	Low	1	D367a	2	69	q	r								Raphanus raphanistrum	NCBITAXON	NCBITaxon:109996	multi-cellular organism	UBERON	UBERON:0000468	Plant strains	Plant786	4	Low	D367a
Plant787	4	Low	1	D367a	3	70	q	r								Raphanus raphanistrum	NCBITAXON	NCBITaxon:109996	multi-cellular organism	UBERON	UBERON:0000468	Plant strains	Plant787	4	Low	D367a
Plant788	4	Low	1	D367a	4	71	q	r								Raphanus raphanistrum	NCBITAXON	NCBITaxon:109996	multi-cellular organism	UBERON	UBERON:0000468	Plant strains	Plant788	4	Low	D367a
Plant789	4	Low	1	D367a	5	72	q	r								Raphanus raphanistrum	NCBITAXON	NCBITaxon:109996	multi-cellular organism	UBERON	UBERON:0000468	Plant strains	Plant789	4	Low	D367a
Plant790	4	Low	1	D367a	6	73	q	r								Raphanus raphanistrum	NCBITAXON	NCBITaxon:109996	multi-cellular organism	UBERON	UBERON:0000468	Plant strains	Plant790	4	Low	D367a
Plant791	4	Low	1	D367a	7	74	q	r								Raphanus raphanistrum	NCBITAXON	NCBITaxon:109996	multi-cellular organism	UBERON	UBERON:0000468	Plant strains	Plant791	4	Low	D367a
Plant792	4	Low	1	D367a	8	75	q	r								Raphanus raphanistrum	NCBITAXON	NCBITaxon:109996	multi-cellular organism	UBERON	UBERON:0000468	Plant strains	Plant792	4	Low	D367a
Plant793	4	Low	1	D367a	9	76	q	r								Raphanus raphanistrum	NCBITAXON	NCBITaxon:109996	multi-cellular organism	UBERON	UBERON:0000468	Plant strains	Plant793	4	Low	D367a
Plant794	4	Low	1	D367a	10	77	q	r								Raphanus raphanistrum	NCBITAXON	NCBITaxon:109996	multi-cellular organism	UBERON	UBERON:0000468	Plant strains	Plant794	4	Low	D367a
Plant795	4	Low	1	D367a	11	78	q	r								Raphanus raphanistrum	NCBITAXON	NCBITaxon:109996	multi-cellular organism	UBERON	UBERON:0000468	Plant strains	Plant795	4	Low	D367a
Plant796	4	Low	1	D367a	12	79	q	r								Raphanus raphanistrum	NCBITAXON	NCBITaxon:109996	multi-cellular organism	UBERON	UBERON:0000468	Plant strains	Plant796	4	Low	D367a
Plant797	4	Low	1	D367a	13	80	q	r								Raphanus raphanistrum	NCBITAXON	NCBITaxon:109996	multi-cellular organism	UBERON	UBERON:0000468	Plant strains	Plant797	4	Low	D367a
Plant798	4	Low	1	D367a	14	81	q	r								Raphanus raphanistrum	NCBITAXON	NCBITaxon:109996	multi-cellular organism	UBERON	UBERON:0000468	Plant strains	Plant798	4	Low	D367a
Plant799	4	Low	1	D367a	15	82	q	r								Raphanus raphanistrum	NCBITAXON	NCBITaxon:109996	multi-cellular organism	UBERON	UBERON:0000468	Plant strains	Plant799	4	Low	D367a
Plant800	4	Low	1	E72	1	83	s	t								Raphanus raphanistrum	NCBITAXON	NCBITaxon:109996	multi-cellular organism	UBERON	UBERON:0000468	Plant strains	Plant800	4	Low	E72
Plant801	4	Low	1	E72	2	84	s	t								Raphanus raphanistrum	NCBITAXON	NCBITaxon:109996	multi-cellular organism	UBERON	UBERON:0000468	Plant strains	Plant801	4	Low	E72
Plant802	4	Low	1	E72	3	85	s	t								Raphanus raphanistrum	NCBITAXON	NCBITaxon:109996	multi-cellular organism	UBERON	UBERON:0000468	Plant strains	Plant802	4	Low	E72
Plant803	4	Low	1	E72	4	86	s	t								Raphanus raphanistrum	NCBITAXON	NCBITaxon:109996	multi-cellular organism	UBERON	UBERON:0000468	Plant strains	Plant803	4	Low	E72
Plant804	4	Low	1	E72	5	87	s	t								Raphanus raphanistrum	NCBITAXON	NCBITaxon:109996	multi-cellular organism	UBERON	UBERON:0000468	Plant strains	Plant804	4	Low	E72
Plant805	4	Low	1	E72	6	88	s	t								Raphanus raphanistrum	NCBITAXON	NCBITaxon:109996	multi-cellular organism	UBERON	UBERON:0000468	Plant strains	Plant805	4	Low	E72
Plant806	4	Low	1	E72	7	89	s	t								Raphanus raphanistrum	NCBITAXON	NCBITaxon:109996	multi-cellular organism	UBERON	UBERON:0000468	Plant strains	Plant806	4	Low	E72
Plant807	4	Low	1	E72	8	90	s	t								Raphanus raphanistrum	NCBITAXON	NCBITaxon:109996	multi-cellular organism	UBERON	UBERON:0000468	Plant strains	Plant807	4	Low	E72
Plant808	4	Low	1	E72	9	91	s	t								Raphanus raphanistrum	NCBITAXON	NCBITaxon:109996	multi-cellular organism	UBERON	UBERON:0000468	Plant strains	Plant808	4	Low	E72
Plant809	4	Low	1	E72	10	92	s	t								Raphanus raphanistrum	NCBITAXON	NCBITaxon:109996	multi-cellular organism	UBERON	UBERON:0000468	Plant strains	Plant809	4	Low	E72
Plant810	4	Low	1	E74.1a	1	93	u	v								Raphanus raphanistrum	NCBITAXON	NCBITaxon:109996	multi-cellular organism	UBERON	UBERON:0000468	Plant strains	Plant810	4	Low	E74.1a
Plant811	4	Low	1	E74.1a	2	94	u	v								Raphanus raphanistrum	NCBITAXON	NCBITaxon:109996	multi-cellular organism	UBERON	UBERON:0000468	Plant strains	Plant811	4	Low	E74.1a
Plant812	4	Low	1	E74.1a	3	95	u	v								Raphanus raphanistrum	NCBITAXON	NCBITaxon:109996	multi-cellular organism	UBERON	UBERON:0000468	Plant strains	Plant812	4	Low	E74.1a
Plant813	4	Low	1	E74.1a	4	96	u	v								Raphanus raphanistrum	NCBITAXON	NCBITaxon:109996	multi-cellular organism	UBERON	UBERON:0000468	Plant strains	Plant813	4	Low	E74.1a
Plant814	4	Low	1	E74.1a	5	97	u	v								Raphanus raphanistrum	NCBITAXON	NCBITaxon:109996	multi-cellular organism	UBERON	UBERON:0000468	Plant strains	Plant814	4	Low	E74.1a
Plant815	4	Low	1	E74.1a	6	98	u	v								Raphanus raphanistrum	NCBITAXON	NCBITaxon:109996	multi-cellular organism	UBERON	UBERON:0000468	Plant strains	Plant815	4	Low	E74.1a
Plant816	4	Low	1	E74.1a	7	99	u	v								Raphanus raphanistrum	NCBITAXON	NCBITaxon:109996	multi-cellular organism	UBERON	UBERON:0000468	Plant strains	Plant816	4	Low	E74.1a
Plant817	4	Low	1	E74.1a	8	100	u	v								Raphanus raphanistrum	NCBITAXON	NCBITaxon:109996	multi-cellular organism	UBERON	UBERON:0000468	Plant strains	Plant817	4	Low	E74.1a
Plant818	4	Low	1	E74.1a	9	101	u	v								Raphanus raphanistrum	NCBITAXON	NCBITaxon:109996	multi-cellular organism	UBERON	UBERON:0000468	Plant strains	Plant818	4	Low	E74.1a
Plant819	4	Low	1	E93d	1	102	w	x								Raphanus raphanistrum	NCBITAXON	NCBITaxon:109996	multi-cellular organism	UBERON	UBERON:0000468	Plant strains	Plant819	4	Low	E93d
Plant820	4	Low	2	A313												Raphanus raphanistrum	NCBITAXON	NCBITaxon:109996	multi-cellular organism	UBERON	UBERON:0000468	Plant strains	Plant820	4	Low	A313
Plant821	4	Low	2	A313												Raphanus raphanistrum	NCBITAXON	NCBITaxon:109996	multi-cellular organism	UBERON	UBERON:0000468	Plant strains	Plant821	4	Low	A313
Plant822	4	Low	2	A313												Raphanus raphanistrum	NCBITAXON	NCBITaxon:109996	multi-cellular organism	UBERON	UBERON:0000468	Plant strains	Plant822	4	Low	A313
Plant823	4	Low	2	A313												Raphanus raphanistrum	NCBITAXON	NCBITaxon:109996	multi-cellular organism	UBERON	UBERON:0000468	Plant strains	Plant823	4	Low	A313
Plant824	4	Low	2	A313												Raphanus raphanistrum	NCBITAXON	NCBITaxon:109996	multi-cellular organism	UBERON	UBERON:0000468	Plant strains	Plant824	4	Low	A313
Plant825	4	Low	2	A313												Raphanus raphanistrum	NCBITAXON	NCBITaxon:109996	multi-cellular organism	UBERON	UBERON:0000468	Plant strains	Plant825	4	Low	A313
Plant826	4	Low	2	A313												Raphanus raphanistrum	NCBITAXON	NCBITaxon:109996	multi-cellular organism	UBERON	UBERON:0000468	Plant strains	Plant826	4	Low	A313
Plant827	4	Low	2	A313												Raphanus raphanistrum	NCBITAXON	NCBITaxon:109996	multi-cellular organism	UBERON	UBERON:0000468	Plant strains	Plant827	4	Low	A313
Plant828	4	Low	2	A313												Raphanus raphanistrum	NCBITAXON	NCBITaxon:109996	multi-cellular organism	UBERON	UBERON:0000468	Plant strains	Plant828	4	Low	A313
Plant829	4	Low	2	A313												Raphanus raphanistrum	NCBITAXON	NCBITaxon:109996	multi-cellular organism	UBERON	UBERON:0000468	Plant strains	Plant829	4	Low	A313
Plant830	4	Low	2	A327												Raphanus raphanistrum	NCBITAXON	NCBITaxon:109996	multi-cellular organism	UBERON	UBERON:0000468	Plant strains	Plant830	4	Low	A327
Plant831	4	Low	2	A327												Raphanus raphanistrum	NCBITAXON	NCBITaxon:109996	multi-cellular organism	UBERON	UBERON:0000468	Plant strains	Plant831	4	Low	A327
Plant832	4	Low	2	A327												Raphanus raphanistrum	NCBITAXON	NCBITaxon:109996	multi-cellular organism	UBERON	UBERON:0000468	Plant strains	Plant832	4	Low	A327
Plant833	4	Low	2	A327												Raphanus raphanistrum	NCBITAXON	NCBITaxon:109996	multi-cellular organism	UBERON	UBERON:0000468	Plant strains	Plant833	4	Low	A327
Plant834	4	Low	2	A327												Raphanus raphanistrum	NCBITAXON	NCBITaxon:109996	multi-cellular organism	UBERON	UBERON:0000468	Plant strains	Plant834	4	Low	A327
Plant835	4	Low	2	A327												Raphanus raphanistrum	NCBITAXON	NCBITaxon:109996	multi-cellular organism	UBERON	UBERON:0000468	Plant strains	Plant835	4	Low	A327
Plant836	4	Low	2	A327												Raphanus raphanistrum	NCBITAXON	NCBITaxon:109996	multi-cellular organism	UBERON	UBERON:0000468	Plant strains	Plant836	4	Low	A327
Plant837	4	Low	2	A327												Raphanus raphanistrum	NCBITAXON	NCBITaxon:109996	multi-cellular organism	UBERON	UBERON:0000468	Plant strains	Plant837	4	Low	A327
Plant838	4	Low	2	A327												Raphanus raphanistrum	NCBITAXON	NCBITaxon:109996	multi-cellular organism	UBERON	UBERON:0000468	Plant strains	Plant838	4	Low	A327
Plant839	4	Low	2	A342.2												Raphanus raphanistrum	NCBITAXON	NCBITaxon:109996	multi-cellular organism	UBERON	UBERON:0000468	Plant strains	Plant839	4	Low	A342.2
Plant840	4	Low	2	A342.2												Raphanus raphanistrum	NCBITAXON	NCBITaxon:109996	multi-cellular organism	UBERON	UBERON:0000468	Plant strains	Plant840	4	Low	A342.2
Plant841	4	Low	2	A342.2												Raphanus raphanistrum	NCBITAXON	NCBITaxon:109996	multi-cellular organism	UBERON	UBERON:0000468	Plant strains	Plant841	4	Low	A342.2
Plant842	4	Low	2	A342.2												Raphanus raphanistrum	NCBITAXON	NCBITaxon:109996	multi-cellular organism	UBERON	UBERON:0000468	Plant strains	Plant842	4	Low	A342.2
Plant843	4	Low	2	A342.2												Raphanus raphanistrum	NCBITAXON	NCBITaxon:109996	multi-cellular organism	UBERON	UBERON:0000468	Plant strains	Plant843	4	Low	A342.2
Plant844	4	Low	2	A342.2												Raphanus raphanistrum	NCBITAXON	NCBITaxon:109996	multi-cellular organism	UBERON	UBERON:0000468	Plant strains	Plant844	4	Low	A342.2
Plant845	4	Low	2	A342.2												Raphanus raphanistrum	NCBITAXON	NCBITaxon:109996	multi-cellular organism	UBERON	UBERON:0000468	Plant strains	Plant845	4	Low	A342.2
Plant846	4	Low	2	A342.2												Raphanus raphanistrum	NCBITAXON	NCBITaxon:109996	multi-cellular organism	UBERON	UBERON:0000468	Plant strains	Plant846	4	Low	A342.2
Plant847	4	Low	2	A342.2												Raphanus raphanistrum	NCBITAXON	NCBITaxon:109996	multi-cellular organism	UBERON	UBERON:0000468	Plant strains	Plant847	4	Low	A342.2
Plant848	4	Low	2	A342.2												Raphanus raphanistrum	NCBITAXON	NCBITaxon:109996	multi-cellular organism	UBERON	UBERON:0000468	Plant strains	Plant848	4	Low	A342.2
Plant849	4	Low	2	B189.1a												Raphanus raphanistrum	NCBITAXON	NCBITaxon:109996	multi-cellular organism	UBERON	UBERON:0000468	Plant strains	Plant849	4	Low	B189.1a
Plant850	4	Low	2	B189.1a												Raphanus raphanistrum	NCBITAXON	NCBITaxon:109996	multi-cellular organism	UBERON	UBERON:0000468	Plant strains	Plant850	4	Low	B189.1a
Plant851	4	Low	2	B189.1a												Raphanus raphanistrum	NCBITAXON	NCBITaxon:109996	multi-cellular organism	UBERON	UBERON:0000468	Plant strains	Plant851	4	Low	B189.1a
Plant852	4	Low	2	B189.1a												Raphanus raphanistrum	NCBITAXON	NCBITaxon:109996	multi-cellular organism	UBERON	UBERON:0000468	Plant strains	Plant852	4	Low	B189.1a
Plant853	4	Low	2	B189.1a												Raphanus raphanistrum	NCBITAXON	NCBITaxon:109996	multi-cellular organism	UBERON	UBERON:0000468	Plant strains	Plant853	4	Low	B189.1a
Plant854	4	Low	2	B189.1a												Raphanus raphanistrum	NCBITAXON	NCBITaxon:109996	multi-cellular organism	UBERON	UBERON:0000468	Plant strains	Plant854	4	Low	B189.1a
Plant855	4	Low	2	B189.1a												Raphanus raphanistrum	NCBITAXON	NCBITaxon:109996	multi-cellular organism	UBERON	UBERON:0000468	Plant strains	Plant855	4	Low	B189.1a
Plant856	4	Low	2	B189.1a												Raphanus raphanistrum	NCBITAXON	NCBITaxon:109996	multi-cellular organism	UBERON	UBERON:0000468	Plant strains	Plant856	4	Low	B189.1a
Plant857	4	Low	2	B189.1a												Raphanus raphanistrum	NCBITAXON	NCBITaxon:109996	multi-cellular organism	UBERON	UBERON:0000468	Plant strains	Plant857	4	Low	B189.1a
Plant858	4	Low	2	B189.1a												Raphanus raphanistrum	NCBITAXON	NCBITaxon:109996	multi-cellular organism	UBERON	UBERON:0000468	Plant strains	Plant858	4	Low	B189.1a
Plant859	4	Low	2	B189.1d												Raphanus raphanistrum	NCBITAXON	NCBITaxon:109996	multi-cellular organism	UBERON	UBERON:0000468	Plant strains	Plant859	4	Low	B189.1d
Plant860	4	Low	2	B189.1d												Raphanus raphanistrum	NCBITAXON	NCBITaxon:109996	multi-cellular organism	UBERON	UBERON:0000468	Plant strains	Plant860	4	Low	B189.1d
Plant861	4	Low	2	B189.1d												Raphanus raphanistrum	NCBITAXON	NCBITaxon:109996	multi-cellular organism	UBERON	UBERON:0000468	Plant strains	Plant861	4	Low	B189.1d
Plant862	4	Low	2	C46.1												Raphanus raphanistrum	NCBITAXON	NCBITaxon:109996	multi-cellular organism	UBERON	UBERON:0000468	Plant strains	Plant862	4	Low	C46.1
Plant863	4	Low	2	C46.1												Raphanus raphanistrum	NCBITAXON	NCBITaxon:109996	multi-cellular organism	UBERON	UBERON:0000468	Plant strains	Plant863	4	Low	C46.1
Plant864	4	Low	2	C46.1												Raphanus raphanistrum	NCBITAXON	NCBITaxon:109996	multi-cellular organism	UBERON	UBERON:0000468	Plant strains	Plant864	4	Low	C46.1
Plant865	4	Low	2	C46.1												Raphanus raphanistrum	NCBITAXON	NCBITaxon:109996	multi-cellular organism	UBERON	UBERON:0000468	Plant strains	Plant865	4	Low	C46.1
Plant866	4	Low	2	C46.1												Raphanus raphanistrum	NCBITAXON	NCBITaxon:109996	multi-cellular organism	UBERON	UBERON:0000468	Plant strains	Plant866	4	Low	C46.1
Plant867	4	Low	2	C46.1												Raphanus raphanistrum	NCBITAXON	NCBITaxon:109996	multi-cellular organism	UBERON	UBERON:0000468	Plant strains	Plant867	4	Low	C46.1
Plant868	4	Low	2	C46.1												Raphanus raphanistrum	NCBITAXON	NCBITaxon:109996	multi-cellular organism	UBERON	UBERON:0000468	Plant strains	Plant868	4	Low	C46.1
Plant869	4	Low	2	C46.1												Raphanus raphanistrum	NCBITAXON	NCBITaxon:109996	multi-cellular organism	UBERON	UBERON:0000468	Plant strains	Plant869	4	Low	C46.1
Plant870	4	Low	2	C47.1a												Raphanus raphanistrum	NCBITAXON	NCBITaxon:109996	multi-cellular organism	UBERON	UBERON:0000468	Plant strains	Plant870	4	Low	C47.1a
Plant871	4	Low	2	C47.1a												Raphanus raphanistrum	NCBITAXON	NCBITaxon:109996	multi-cellular organism	UBERON	UBERON:0000468	Plant strains	Plant871	4	Low	C47.1a
Plant872	4	Low	2	C47.1a												Raphanus raphanistrum	NCBITAXON	NCBITaxon:109996	multi-cellular organism	UBERON	UBERON:0000468	Plant strains	Plant872	4	Low	C47.1a
Plant873	4	Low	2	C47.1a												Raphanus raphanistrum	NCBITAXON	NCBITaxon:109996	multi-cellular organism	UBERON	UBERON:0000468	Plant strains	Plant873	4	Low	C47.1a
Plant874	4	Low	2	C47.1a												Raphanus raphanistrum	NCBITAXON	NCBITaxon:109996	multi-cellular organism	UBERON	UBERON:0000468	Plant strains	Plant874	4	Low	C47.1a
Plant875	4	Low	2	C47.1a												Raphanus raphanistrum	NCBITAXON	NCBITaxon:109996	multi-cellular organism	UBERON	UBERON:0000468	Plant strains	Plant875	4	Low	C47.1a
Plant876	4	Low	2	C47.1a												Raphanus raphanistrum	NCBITAXON	NCBITaxon:109996	multi-cellular organism	UBERON	UBERON:0000468	Plant strains	Plant876	4	Low	C47.1a
Plant877	4	Low	2	C47.1a												Raphanus raphanistrum	NCBITAXON	NCBITaxon:109996	multi-cellular organism	UBERON	UBERON:0000468	Plant strains	Plant877	4	Low	C47.1a
Plant878	4	Low	2	C47.1a												Raphanus raphanistrum	NCBITAXON	NCBITaxon:109996	multi-cellular organism	UBERON	UBERON:0000468	Plant strains	Plant878	4	Low	C47.1a
Plant879	4	Low	2	C47.1a												Raphanus raphanistrum	NCBITAXON	NCBITaxon:109996	multi-cellular organism	UBERON	UBERON:0000468	Plant strains	Plant879	4	Low	C47.1a
Plant880	4	Low	2	C47.1d												Raphanus raphanistrum	NCBITAXON	NCBITaxon:109996	multi-cellular organism	UBERON	UBERON:0000468	Plant strains	Plant880	4	Low	C47.1d
Plant881	4	Low	2	C47.1d												Raphanus raphanistrum	NCBITAXON	NCBITaxon:109996	multi-cellular organism	UBERON	UBERON:0000468	Plant strains	Plant881	4	Low	C47.1d
Plant882	4	Low	2	C47.1d												Raphanus raphanistrum	NCBITAXON	NCBITaxon:109996	multi-cellular organism	UBERON	UBERON:0000468	Plant strains	Plant882	4	Low	C47.1d
Plant883	4	Low	2	C47.1d												Raphanus raphanistrum	NCBITAXON	NCBITaxon:109996	multi-cellular organism	UBERON	UBERON:0000468	Plant strains	Plant883	4	Low	C47.1d
Plant884	4	Low	2	C47.1d												Raphanus raphanistrum	NCBITAXON	NCBITaxon:109996	multi-cellular organism	UBERON	UBERON:0000468	Plant strains	Plant884	4	Low	C47.1d
Plant885	4	Low	2	C47.1d												Raphanus raphanistrum	NCBITAXON	NCBITaxon:109996	multi-cellular organism	UBERON	UBERON:0000468	Plant strains	Plant885	4	Low	C47.1d
Plant886	4	Low	2	C47.1d												Raphanus raphanistrum	NCBITAXON	NCBITaxon:109996	multi-cellular organism	UBERON	UBERON:0000468	Plant strains	Plant886	4	Low	C47.1d
Plant887	4	Low	2	C47.1d												Raphanus raphanistrum	NCBITAXON	NCBITaxon:109996	multi-cellular organism	UBERON	UBERON:0000468	Plant strains	Plant887	4	Low	C47.1d
Plant888	4	Low	2	C47.1d												Raphanus raphanistrum	NCBITAXON	NCBITaxon:109996	multi-cellular organism	UBERON	UBERON:0000468	Plant strains	Plant888	4	Low	C47.1d
Plant889	4	Low	2	C47.1d												Raphanus raphanistrum	NCBITAXON	NCBITaxon:109996	multi-cellular organism	UBERON	UBERON:0000468	Plant strains	Plant889	4	Low	C47.1d
Plant890	4	Low	2	C47.1e												Raphanus raphanistrum	NCBITAXON	NCBITaxon:109996	multi-cellular organism	UBERON	UBERON:0000468	Plant strains	Plant890	4	Low	C47.1e
Plant891	4	Low	2	C47.1e												Raphanus raphanistrum	NCBITAXON	NCBITaxon:109996	multi-cellular organism	UBERON	UBERON:0000468	Plant strains	Plant891	4	Low	C47.1e
Plant892	4	Low	2	C47.1e												Raphanus raphanistrum	NCBITAXON	NCBITaxon:109996	multi-cellular organism	UBERON	UBERON:0000468	Plant strains	Plant892	4	Low	C47.1e
Plant893	4	Low	2	C47.1e												Raphanus raphanistrum	NCBITAXON	NCBITaxon:109996	multi-cellular organism	UBERON	UBERON:0000468	Plant strains	Plant893	4	Low	C47.1e
Plant894	4	Low	2	C47.1e												Raphanus raphanistrum	NCBITAXON	NCBITaxon:109996	multi-cellular organism	UBERON	UBERON:0000468	Plant strains	Plant894	4	Low	C47.1e
Plant895	4	Low	2	C47.1e												Raphanus raphanistrum	NCBITAXON	NCBITaxon:109996	multi-cellular organism	UBERON	UBERON:0000468	Plant strains	Plant895	4	Low	C47.1e
Plant896	4	Low	2	C47.1e												Raphanus raphanistrum	NCBITAXON	NCBITaxon:109996	multi-cellular organism	UBERON	UBERON:0000468	Plant strains	Plant896	4	Low	C47.1e
Plant897	4	Low	2	C47.1e												Raphanus raphanistrum	NCBITAXON	NCBITaxon:109996	multi-cellular organism	UBERON	UBERON:0000468	Plant strains	Plant897	4	Low	C47.1e
Plant898	4	Low	2	C47.1e												Raphanus raphanistrum	NCBITAXON	NCBITaxon:109996	multi-cellular organism	UBERON	UBERON:0000468	Plant strains	Plant898	4	Low	C47.1e
Plant899	4	Low	2	C47.1e												Raphanus raphanistrum	NCBITAXON	NCBITaxon:109996	multi-cellular organism	UBERON	UBERON:0000468	Plant strains	Plant899	4	Low	C47.1e
Plant900	4	Low	2	D30												Raphanus raphanistrum	NCBITAXON	NCBITaxon:109996	multi-cellular organism	UBERON	UBERON:0000468	Plant strains	Plant900	4	Low	D30
Plant901	4	Low	2	D30												Raphanus raphanistrum	NCBITAXON	NCBITaxon:109996	multi-cellular organism	UBERON	UBERON:0000468	Plant strains	Plant901	4	Low	D30
Plant902	4	Low	2	D30												Raphanus raphanistrum	NCBITAXON	NCBITaxon:109996	multi-cellular organism	UBERON	UBERON:0000468	Plant strains	Plant902	4	Low	D30
Plant903	4	Low	2	D30												Raphanus raphanistrum	NCBITAXON	NCBITaxon:109996	multi-cellular organism	UBERON	UBERON:0000468	Plant strains	Plant903	4	Low	D30
Plant904	4	Low	2	D30												Raphanus raphanistrum	NCBITAXON	NCBITaxon:109996	multi-cellular organism	UBERON	UBERON:0000468	Plant strains	Plant904	4	Low	D30
Plant905	4	Low	2	D30												Raphanus raphanistrum	NCBITAXON	NCBITaxon:109996	multi-cellular organism	UBERON	UBERON:0000468	Plant strains	Plant905	4	Low	D30
Plant906	4	Low	2	D30												Raphanus raphanistrum	NCBITAXON	NCBITaxon:109996	multi-cellular organism	UBERON	UBERON:0000468	Plant strains	Plant906	4	Low	D30
Plant907	4	Low	2	D30												Raphanus raphanistrum	NCBITAXON	NCBITaxon:109996	multi-cellular organism	UBERON	UBERON:0000468	Plant strains	Plant907	4	Low	D30
Plant908	4	Low	2	D30												Raphanus raphanistrum	NCBITAXON	NCBITaxon:109996	multi-cellular organism	UBERON	UBERON:0000468	Plant strains	Plant908	4	Low	D30
Plant909	4	Low	2	E62.1a												Raphanus raphanistrum	NCBITAXON	NCBITaxon:109996	multi-cellular organism	UBERON	UBERON:0000468	Plant strains	Plant909	4	Low	E62.1a
Plant910	4	Low	2	E62.1a												Raphanus raphanistrum	NCBITAXON	NCBITaxon:109996	multi-cellular organism	UBERON	UBERON:0000468	Plant strains	Plant910	4	Low	E62.1a
Plant911	4	Low	2	E62.1a												Raphanus raphanistrum	NCBITAXON	NCBITaxon:109996	multi-cellular organism	UBERON	UBERON:0000468	Plant strains	Plant911	4	Low	E62.1a
Plant912	4	Low	2	E62.1a												Raphanus raphanistrum	NCBITAXON	NCBITaxon:109996	multi-cellular organism	UBERON	UBERON:0000468	Plant strains	Plant912	4	Low	E62.1a
Plant913	4	Low	2	E62.1a												Raphanus raphanistrum	NCBITAXON	NCBITaxon:109996	multi-cellular organism	UBERON	UBERON:0000468	Plant strains	Plant913	4	Low	E62.1a
Plant914	4	Low	2	E62.1a												Raphanus raphanistrum	NCBITAXON	NCBITaxon:109996	multi-cellular organism	UBERON	UBERON:0000468	Plant strains	Plant914	4	Low	E62.1a
Plant915	4	Low	2	E62.1a												Raphanus raphanistrum	NCBITAXON	NCBITaxon:109996	multi-cellular organism	UBERON	UBERON:0000468	Plant strains	Plant915	4	Low	E62.1a
Plant916	4	Low	2	E62.1a												Raphanus raphanistrum	NCBITAXON	NCBITaxon:109996	multi-cellular organism	UBERON	UBERON:0000468	Plant strains	Plant916	4	Low	E62.1a
Plant917	4	Low	2	E62.1a												Raphanus raphanistrum	NCBITAXON	NCBITaxon:109996	multi-cellular organism	UBERON	UBERON:0000468	Plant strains	Plant917	4	Low	E62.1a
Plant918	4	Low	2	E62.1a												Raphanus raphanistrum	NCBITAXON	NCBITaxon:109996	multi-cellular organism	UBERON	UBERON:0000468	Plant strains	Plant918	4	Low	E62.1a
Plant919	4	Low	2	E62.1b												Raphanus raphanistrum	NCBITAXON	NCBITaxon:109996	multi-cellular organism	UBERON	UBERON:0000468	Plant strains	Plant919	4	Low	E62.1b
Plant920	4	Low	2	E62.1b												Raphanus raphanistrum	NCBITAXON	NCBITaxon:109996	multi-cellular organism	UBERON	UBERON:0000468	Plant strains	Plant920	4	Low	E62.1b
Plant921	4	Low	2	E62.1b												Raphanus raphanistrum	NCBITAXON	NCBITaxon:109996	multi-cellular organism	UBERON	UBERON:0000468	Plant strains	Plant921	4	Low	E62.1b
Plant922	4	Low	2	E62.1b												Raphanus raphanistrum	NCBITAXON	NCBITaxon:109996	multi-cellular organism	UBERON	UBERON:0000468	Plant strains	Plant922	4	Low	E62.1b
Plant923	4	Low	2	E62.1b												Raphanus raphanistrum	NCBITAXON	NCBITaxon:109996	multi-cellular organism	UBERON	UBERON:0000468	Plant strains	Plant923	4	Low	E62.1b
Plant924	4	Low	2	E62.1b												Raphanus raphanistrum	NCBITAXON	NCBITaxon:109996	multi-cellular organism	UBERON	UBERON:0000468	Plant strains	Plant924	4	Low	E62.1b
Plant925	4	Low	2	E62.1b												Raphanus raphanistrum	NCBITAXON	NCBITaxon:109996	multi-cellular organism	UBERON	UBERON:0000468	Plant strains	Plant925	4	Low	E62.1b
Plant926	4	Low	2	E62.1b												Raphanus raphanistrum	NCBITAXON	NCBITaxon:109996	multi-cellular organism	UBERON	UBERON:0000468	Plant strains	Plant926	4	Low	E62.1b
Plant927	4	Low	2	E62.1b												Raphanus raphanistrum	NCBITAXON	NCBITaxon:109996	multi-cellular organism	UBERON	UBERON:0000468	Plant strains	Plant927	4	Low	E62.1b
Plant928	5	High	1	50a	1	97	1	25								Raphanus raphanistrum	NCBITAXON	NCBITaxon:109996	multi-cellular organism	UBERON	UBERON:0000468	Plant strains	Plant928	5	High	50a
Plant929	5	High	1	50a	2	98	1	25								Raphanus raphanistrum	NCBITAXON	NCBITaxon:109996	multi-cellular organism	UBERON	UBERON:0000468	Plant strains	Plant929	5	High	50a
Plant930	5	High	1	50a	3	99	1	25								Raphanus raphanistrum	NCBITAXON	NCBITaxon:109996	multi-cellular organism	UBERON	UBERON:0000468	Plant strains	Plant930	5	High	50a
Plant931	5	High	1	50a	4	100	1	25								Raphanus raphanistrum	NCBITAXON	NCBITaxon:109996	multi-cellular organism	UBERON	UBERON:0000468	Plant strains	Plant931	5	High	50a
Plant932	5	High	1	50a	5	101	1	25								Raphanus raphanistrum	NCBITAXON	NCBITaxon:109996	multi-cellular organism	UBERON	UBERON:0000468	Plant strains	Plant932	5	High	50a
Plant933	5	High	1	50a	6	102	1	25								Raphanus raphanistrum	NCBITAXON	NCBITaxon:109996	multi-cellular organism	UBERON	UBERON:0000468	Plant strains	Plant933	5	High	50a
Plant934	5	High	1	50a	7	103	1	25								Raphanus raphanistrum	NCBITAXON	NCBITaxon:109996	multi-cellular organism	UBERON	UBERON:0000468	Plant strains	Plant934	5	High	50a
Plant935	5	High	1	50a	8	104	1	25								Raphanus raphanistrum	NCBITAXON	NCBITaxon:109996	multi-cellular organism	UBERON	UBERON:0000468	Plant strains	Plant935	5	High	50a
Plant936	5	High	1	50a	9	105	1	25								Raphanus raphanistrum	NCBITAXON	NCBITaxon:109996	multi-cellular organism	UBERON	UBERON:0000468	Plant strains	Plant936	5	High	50a
Plant937	5	High	1	50a	10	106	1	25								Raphanus raphanistrum	NCBITAXON	NCBITaxon:109996	multi-cellular organism	UBERON	UBERON:0000468	Plant strains	Plant937	5	High	50a
Plant938	5	High	1	50c	1	107	9	36								Raphanus raphanistrum	NCBITAXON	NCBITaxon:109996	multi-cellular organism	UBERON	UBERON:0000468	Plant strains	Plant938	5	High	50c
Plant939	5	High	1	50c	2	108	9	36								Raphanus raphanistrum	NCBITAXON	NCBITaxon:109996	multi-cellular organism	UBERON	UBERON:0000468	Plant strains	Plant939	5	High	50c
Plant940	5	High	1	50c	3	109	9	36								Raphanus raphanistrum	NCBITAXON	NCBITaxon:109996	multi-cellular organism	UBERON	UBERON:0000468	Plant strains	Plant940	5	High	50c
Plant941	5	High	1	50c	6	110	9	36								Raphanus raphanistrum	NCBITAXON	NCBITaxon:109996	multi-cellular organism	UBERON	UBERON:0000468	Plant strains	Plant941	5	High	50c
Plant942	5	High	1	50c	7	111	9	36								Raphanus raphanistrum	NCBITAXON	NCBITaxon:109996	multi-cellular organism	UBERON	UBERON:0000468	Plant strains	Plant942	5	High	50c
Plant943	5	High	1	50c	10	112	9	36								Raphanus raphanistrum	NCBITAXON	NCBITaxon:109996	multi-cellular organism	UBERON	UBERON:0000468	Plant strains	Plant943	5	High	50c
Plant944	5	High	1	A209a	1	113	18	82								Raphanus raphanistrum	NCBITAXON	NCBITaxon:109996	multi-cellular organism	UBERON	UBERON:0000468	Plant strains	Plant944	5	High	A209a
Plant945	5	High	1	A209a	2	114	18	82								Raphanus raphanistrum	NCBITAXON	NCBITaxon:109996	multi-cellular organism	UBERON	UBERON:0000468	Plant strains	Plant945	5	High	A209a
Plant946	5	High	1	A209a	3	115	18	82								Raphanus raphanistrum	NCBITAXON	NCBITaxon:109996	multi-cellular organism	UBERON	UBERON:0000468	Plant strains	Plant946	5	High	A209a
Plant947	5	High	1	A209a	4	116	18	82								Raphanus raphanistrum	NCBITAXON	NCBITaxon:109996	multi-cellular organism	UBERON	UBERON:0000468	Plant strains	Plant947	5	High	A209a
Plant948	5	High	1	A209a	5	117	18	82								Raphanus raphanistrum	NCBITAXON	NCBITaxon:109996	multi-cellular organism	UBERON	UBERON:0000468	Plant strains	Plant948	5	High	A209a
Plant949	5	High	1	A209a	6	118	18	82								Raphanus raphanistrum	NCBITAXON	NCBITaxon:109996	multi-cellular organism	UBERON	UBERON:0000468	Plant strains	Plant949	5	High	A209a
Plant950	5	High	1	A209a	7	119	18	82								Raphanus raphanistrum	NCBITAXON	NCBITaxon:109996	multi-cellular organism	UBERON	UBERON:0000468	Plant strains	Plant950	5	High	A209a
Plant951	5	High	1	A209a	8	120	18	82								Raphanus raphanistrum	NCBITAXON	NCBITaxon:109996	multi-cellular organism	UBERON	UBERON:0000468	Plant strains	Plant951	5	High	A209a
Plant952	5	High	1	A209a	9	121	18	82								Raphanus raphanistrum	NCBITAXON	NCBITaxon:109996	multi-cellular organism	UBERON	UBERON:0000468	Plant strains	Plant952	5	High	A209a
Plant953	5	High	1	A209a	10	122	18	82								Raphanus raphanistrum	NCBITAXON	NCBITaxon:109996	multi-cellular organism	UBERON	UBERON:0000468	Plant strains	Plant953	5	High	A209a
Plant954	5	High	1	A209d	1	123	25	18								Raphanus raphanistrum	NCBITAXON	NCBITaxon:109996	multi-cellular organism	UBERON	UBERON:0000468	Plant strains	Plant954	5	High	A209d
Plant955	5	High	1	A209d	2	124	25	18								Raphanus raphanistrum	NCBITAXON	NCBITaxon:109996	multi-cellular organism	UBERON	UBERON:0000468	Plant strains	Plant955	5	High	A209d
Plant956	5	High	1	A209d	3	125	25	18								Raphanus raphanistrum	NCBITAXON	NCBITaxon:109996	multi-cellular organism	UBERON	UBERON:0000468	Plant strains	Plant956	5	High	A209d
Plant957	5	High	1	A209d	4	126	25	18								Raphanus raphanistrum	NCBITAXON	NCBITaxon:109996	multi-cellular organism	UBERON	UBERON:0000468	Plant strains	Plant957	5	High	A209d
Plant958	5	High	1	A209d	5	127	25	18								Raphanus raphanistrum	NCBITAXON	NCBITaxon:109996	multi-cellular organism	UBERON	UBERON:0000468	Plant strains	Plant958	5	High	A209d
Plant959	5	High	1	A209d	6	128	25	18								Raphanus raphanistrum	NCBITAXON	NCBITaxon:109996	multi-cellular organism	UBERON	UBERON:0000468	Plant strains	Plant959	5	High	A209d
Plant960	5	High	1	A209d	7	129	25	18								Raphanus raphanistrum	NCBITAXON	NCBITaxon:109996	multi-cellular organism	UBERON	UBERON:0000468	Plant strains	Plant960	5	High	A209d
Plant961	5	High	1	A209d	8	130	25	18								Raphanus raphanistrum	NCBITAXON	NCBITaxon:109996	multi-cellular organism	UBERON	UBERON:0000468	Plant strains	Plant961	5	High	A209d
Plant962	5	High	1	A209d	9	131	25	18								Raphanus raphanistrum	NCBITAXON	NCBITaxon:109996	multi-cellular organism	UBERON	UBERON:0000468	Plant strains	Plant962	5	High	A209d
Plant963	5	High	1	A209d	10	132	25	18								Raphanus raphanistrum	NCBITAXON	NCBITaxon:109996	multi-cellular organism	UBERON	UBERON:0000468	Plant strains	Plant963	5	High	A209d
Plant964	5	High	1	C180a	1	133	35	9								Raphanus raphanistrum	NCBITAXON	NCBITaxon:109996	multi-cellular organism	UBERON	UBERON:0000468	Plant strains	Plant964	5	High	C180a
Plant965	5	High	1	C180a	2	134	35	9								Raphanus raphanistrum	NCBITAXON	NCBITaxon:109996	multi-cellular organism	UBERON	UBERON:0000468	Plant strains	Plant965	5	High	C180a
Plant966	5	High	1	C180a	3	135	35	9								Raphanus raphanistrum	NCBITAXON	NCBITaxon:109996	multi-cellular organism	UBERON	UBERON:0000468	Plant strains	Plant966	5	High	C180a
Plant967	5	High	1	C180a	4	136	35	9								Raphanus raphanistrum	NCBITAXON	NCBITaxon:109996	multi-cellular organism	UBERON	UBERON:0000468	Plant strains	Plant967	5	High	C180a
Plant968	5	High	1	C180a	5	137	35	9								Raphanus raphanistrum	NCBITAXON	NCBITaxon:109996	multi-cellular organism	UBERON	UBERON:0000468	Plant strains	Plant968	5	High	C180a
Plant969	5	High	1	C180a	6	138	35	9								Raphanus raphanistrum	NCBITAXON	NCBITaxon:109996	multi-cellular organism	UBERON	UBERON:0000468	Plant strains	Plant969	5	High	C180a
Plant970	5	High	1	C180a	7	139	35	9								Raphanus raphanistrum	NCBITAXON	NCBITaxon:109996	multi-cellular organism	UBERON	UBERON:0000468	Plant strains	Plant970	5	High	C180a
Plant971	5	High	1	C180a	8	140	35	9								Raphanus raphanistrum	NCBITAXON	NCBITaxon:109996	multi-cellular organism	UBERON	UBERON:0000468	Plant strains	Plant971	5	High	C180a
Plant972	5	High	1	C180a	9	141	35	9								Raphanus raphanistrum	NCBITAXON	NCBITaxon:109996	multi-cellular organism	UBERON	UBERON:0000468	Plant strains	Plant972	5	High	C180a
Plant973	5	High	1	C180a	10	142	35	9								Raphanus raphanistrum	NCBITAXON	NCBITaxon:109996	multi-cellular organism	UBERON	UBERON:0000468	Plant strains	Plant973	5	High	C180a
Plant974	5	High	1	C180b	1	143	36	72								Raphanus raphanistrum	NCBITAXON	NCBITaxon:109996	multi-cellular organism	UBERON	UBERON:0000468	Plant strains	Plant974	5	High	C180b
Plant975	5	High	1	C180b	2	144	36	72								Raphanus raphanistrum	NCBITAXON	NCBITaxon:109996	multi-cellular organism	UBERON	UBERON:0000468	Plant strains	Plant975	5	High	C180b
Plant976	5	High	1	C180b	3	145	36	72								Raphanus raphanistrum	NCBITAXON	NCBITaxon:109996	multi-cellular organism	UBERON	UBERON:0000468	Plant strains	Plant976	5	High	C180b
Plant977	5	High	1	C180b	4	146	36	72								Raphanus raphanistrum	NCBITAXON	NCBITaxon:109996	multi-cellular organism	UBERON	UBERON:0000468	Plant strains	Plant977	5	High	C180b
Plant978	5	High	1	C180b	5	147	36	72								Raphanus raphanistrum	NCBITAXON	NCBITaxon:109996	multi-cellular organism	UBERON	UBERON:0000468	Plant strains	Plant978	5	High	C180b
Plant979	5	High	1	C180b	6	148	36	72								Raphanus raphanistrum	NCBITAXON	NCBITaxon:109996	multi-cellular organism	UBERON	UBERON:0000468	Plant strains	Plant979	5	High	C180b
Plant980	5	High	1	C180b	7	149	36	72								Raphanus raphanistrum	NCBITAXON	NCBITaxon:109996	multi-cellular organism	UBERON	UBERON:0000468	Plant strains	Plant980	5	High	C180b
Plant981	5	High	1	C180b	8	150	36	72								Raphanus raphanistrum	NCBITAXON	NCBITaxon:109996	multi-cellular organism	UBERON	UBERON:0000468	Plant strains	Plant981	5	High	C180b
Plant982	5	High	1	C180b	9	151	36	72								Raphanus raphanistrum	NCBITAXON	NCBITaxon:109996	multi-cellular organism	UBERON	UBERON:0000468	Plant strains	Plant982	5	High	C180b
Plant983	5	High	1	C180b	10	152	36	72								Raphanus raphanistrum	NCBITAXON	NCBITaxon:109996	multi-cellular organism	UBERON	UBERON:0000468	Plant strains	Plant983	5	High	C180b
Plant984	5	High	1	C180c	1	153	46	62								Raphanus raphanistrum	NCBITAXON	NCBITaxon:109996	multi-cellular organism	UBERON	UBERON:0000468	Plant strains	Plant984	5	High	C180c
Plant985	5	High	1	C180c	2	154	46	62								Raphanus raphanistrum	NCBITAXON	NCBITaxon:109996	multi-cellular organism	UBERON	UBERON:0000468	Plant strains	Plant985	5	High	C180c
Plant986	5	High	1	C180c	3	155	46	62								Raphanus raphanistrum	NCBITAXON	NCBITaxon:109996	multi-cellular organism	UBERON	UBERON:0000468	Plant strains	Plant986	5	High	C180c
Plant987	5	High	1	C180c	4	156	46	62								Raphanus raphanistrum	NCBITAXON	NCBITaxon:109996	multi-cellular organism	UBERON	UBERON:0000468	Plant strains	Plant987	5	High	C180c
Plant988	5	High	1	C180c	5	157	46	62								Raphanus raphanistrum	NCBITAXON	NCBITaxon:109996	multi-cellular organism	UBERON	UBERON:0000468	Plant strains	Plant988	5	High	C180c
Plant989	5	High	1	C180c	6	158	46	62								Raphanus raphanistrum	NCBITAXON	NCBITaxon:109996	multi-cellular organism	UBERON	UBERON:0000468	Plant strains	Plant989	5	High	C180c
Plant990	5	High	1	C180c	7	159	46	62								Raphanus raphanistrum	NCBITAXON	NCBITaxon:109996	multi-cellular organism	UBERON	UBERON:0000468	Plant strains	Plant990	5	High	C180c
Plant991	5	High	1	C180c	8	160	46	62								Raphanus raphanistrum	NCBITAXON	NCBITaxon:109996	multi-cellular organism	UBERON	UBERON:0000468	Plant strains	Plant991	5	High	C180c
Plant992	5	High	1	C180c	9	161	46	62								Raphanus raphanistrum	NCBITAXON	NCBITaxon:109996	multi-cellular organism	UBERON	UBERON:0000468	Plant strains	Plant992	5	High	C180c
Plant993	5	High	1	C180c	10	162	46	62								Raphanus raphanistrum	NCBITAXON	NCBITaxon:109996	multi-cellular organism	UBERON	UBERON:0000468	Plant strains	Plant993	5	High	C180c
Plant994	5	High	1	C88.2a	1	163	52	46								Raphanus raphanistrum	NCBITAXON	NCBITaxon:109996	multi-cellular organism	UBERON	UBERON:0000468	Plant strains	Plant994	5	High	C88.2a
Plant995	5	High	1	C88.2a	2	164	52	46								Raphanus raphanistrum	NCBITAXON	NCBITaxon:109996	multi-cellular organism	UBERON	UBERON:0000468	Plant strains	Plant995	5	High	C88.2a
Plant996	5	High	1	C88.2a	3	165	52	46								Raphanus raphanistrum	NCBITAXON	NCBITaxon:109996	multi-cellular organism	UBERON	UBERON:0000468	Plant strains	Plant996	5	High	C88.2a
Plant997	5	High	1	C88.2a	4	166	52	46								Raphanus raphanistrum	NCBITAXON	NCBITaxon:109996	multi-cellular organism	UBERON	UBERON:0000468	Plant strains	Plant997	5	High	C88.2a
Plant998	5	High	1	C88.2a	5	167	52	46								Raphanus raphanistrum	NCBITAXON	NCBITaxon:109996	multi-cellular organism	UBERON	UBERON:0000468	Plant strains	Plant998	5	High	C88.2a
Plant999	5	High	1	C88.2a	6	168	52	46								Raphanus raphanistrum	NCBITAXON	NCBITaxon:109996	multi-cellular organism	UBERON	UBERON:0000468	Plant strains	Plant999	5	High	C88.2a
Plant1000	5	High	1	C88.2a	7	169	52	46								Raphanus raphanistrum	NCBITAXON	NCBITaxon:109996	multi-cellular organism	UBERON	UBERON:0000468	Plant strains	Plant1000	5	High	C88.2a
Plant1001	5	High	1	C88.2a	8	170	52	46								Raphanus raphanistrum	NCBITAXON	NCBITaxon:109996	multi-cellular organism	UBERON	UBERON:0000468	Plant strains	Plant1001	5	High	C88.2a
Plant1002	5	High	1	C88.2a	9	171	52	46								Raphanus raphanistrum	NCBITAXON	NCBITaxon:109996	multi-cellular organism	UBERON	UBERON:0000468	Plant strains	Plant1002	5	High	C88.2a
Plant1003	5	High	1	C88.2a	10	172	52	46								Raphanus raphanistrum	NCBITAXON	NCBITaxon:109996	multi-cellular organism	UBERON	UBERON:0000468	Plant strains	Plant1003	5	High	C88.2a
Plant1004	5	High	1	C88.2b	1	173	62	89								Raphanus raphanistrum	NCBITAXON	NCBITaxon:109996	multi-cellular organism	UBERON	UBERON:0000468	Plant strains	Plant1004	5	High	C88.2b
Plant1005	5	High	1	C88.2b	2	174	62	89								Raphanus raphanistrum	NCBITAXON	NCBITaxon:109996	multi-cellular organism	UBERON	UBERON:0000468	Plant strains	Plant1005	5	High	C88.2b
Plant1006	5	High	1	C88.2b	3	175	62	89								Raphanus raphanistrum	NCBITAXON	NCBITaxon:109996	multi-cellular organism	UBERON	UBERON:0000468	Plant strains	Plant1006	5	High	C88.2b
Plant1007	5	High	1	C88.2b	4	176	62	89								Raphanus raphanistrum	NCBITAXON	NCBITaxon:109996	multi-cellular organism	UBERON	UBERON:0000468	Plant strains	Plant1007	5	High	C88.2b
Plant1008	5	High	1	C88.2b	5	177	62	89								Raphanus raphanistrum	NCBITAXON	NCBITaxon:109996	multi-cellular organism	UBERON	UBERON:0000468	Plant strains	Plant1008	5	High	C88.2b
Plant1009	5	High	1	C88.2b	6	178	62	89								Raphanus raphanistrum	NCBITAXON	NCBITaxon:109996	multi-cellular organism	UBERON	UBERON:0000468	Plant strains	Plant1009	5	High	C88.2b
Plant1010	5	High	1	C88.2b	7	179	62	89								Raphanus raphanistrum	NCBITAXON	NCBITaxon:109996	multi-cellular organism	UBERON	UBERON:0000468	Plant strains	Plant1010	5	High	C88.2b
Plant1011	5	High	1	C88.2b	8	180	62	89								Raphanus raphanistrum	NCBITAXON	NCBITaxon:109996	multi-cellular organism	UBERON	UBERON:0000468	Plant strains	Plant1011	5	High	C88.2b
Plant1012	5	High	1	C88.2b	9	181	62	89								Raphanus raphanistrum	NCBITAXON	NCBITaxon:109996	multi-cellular organism	UBERON	UBERON:0000468	Plant strains	Plant1012	5	High	C88.2b
Plant1013	5	High	1	C88.2b	10	182	62	89								Raphanus raphanistrum	NCBITAXON	NCBITaxon:109996	multi-cellular organism	UBERON	UBERON:0000468	Plant strains	Plant1013	5	High	C88.2b
Plant1014	5	High	1	C88.2c	1	183	72	1								Raphanus raphanistrum	NCBITAXON	NCBITaxon:109996	multi-cellular organism	UBERON	UBERON:0000468	Plant strains	Plant1014	5	High	C88.2c
Plant1015	5	High	1	C88.2c	2	184	72	1								Raphanus raphanistrum	NCBITAXON	NCBITaxon:109996	multi-cellular organism	UBERON	UBERON:0000468	Plant strains	Plant1015	5	High	C88.2c
Plant1016	5	High	1	C88.2c	3	185	72	1								Raphanus raphanistrum	NCBITAXON	NCBITaxon:109996	multi-cellular organism	UBERON	UBERON:0000468	Plant strains	Plant1016	5	High	C88.2c
Plant1017	5	High	1	C88.2c	4	186	72	1								Raphanus raphanistrum	NCBITAXON	NCBITaxon:109996	multi-cellular organism	UBERON	UBERON:0000468	Plant strains	Plant1017	5	High	C88.2c
Plant1018	5	High	1	C88.2c	5	187	72	1								Raphanus raphanistrum	NCBITAXON	NCBITaxon:109996	multi-cellular organism	UBERON	UBERON:0000468	Plant strains	Plant1018	5	High	C88.2c
Plant1019	5	High	1	C88.2c	6	188	72	1								Raphanus raphanistrum	NCBITAXON	NCBITaxon:109996	multi-cellular organism	UBERON	UBERON:0000468	Plant strains	Plant1019	5	High	C88.2c
Plant1020	5	High	1	C88.2c	7	189	72	1								Raphanus raphanistrum	NCBITAXON	NCBITaxon:109996	multi-cellular organism	UBERON	UBERON:0000468	Plant strains	Plant1020	5	High	C88.2c
Plant1021	5	High	1	C88.2c	8	190	72	1								Raphanus raphanistrum	NCBITAXON	NCBITaxon:109996	multi-cellular organism	UBERON	UBERON:0000468	Plant strains	Plant1021	5	High	C88.2c
Plant1022	5	High	1	C88.2c	9	191	72	1								Raphanus raphanistrum	NCBITAXON	NCBITaxon:109996	multi-cellular organism	UBERON	UBERON:0000468	Plant strains	Plant1022	5	High	C88.2c
Plant1023	5	High	1	C88.2c	10	192	72	1								Raphanus raphanistrum	NCBITAXON	NCBITaxon:109996	multi-cellular organism	UBERON	UBERON:0000468	Plant strains	Plant1023	5	High	C88.2c
Plant1024	5	High	1	C97	1	193	82	52								Raphanus raphanistrum	NCBITAXON	NCBITaxon:109996	multi-cellular organism	UBERON	UBERON:0000468	Plant strains	Plant1024	5	High	C97
Plant1025	5	High	1	C97	2	194	82	52								Raphanus raphanistrum	NCBITAXON	NCBITaxon:109996	multi-cellular organism	UBERON	UBERON:0000468	Plant strains	Plant1025	5	High	C97
Plant1026	5	High	1	C97	3	195	82	52								Raphanus raphanistrum	NCBITAXON	NCBITaxon:109996	multi-cellular organism	UBERON	UBERON:0000468	Plant strains	Plant1026	5	High	C97
Plant1027	5	High	1	C97	4	196	82	52								Raphanus raphanistrum	NCBITAXON	NCBITaxon:109996	multi-cellular organism	UBERON	UBERON:0000468	Plant strains	Plant1027	5	High	C97
Plant1028	5	High	1	C97	5	197	82	52								Raphanus raphanistrum	NCBITAXON	NCBITaxon:109996	multi-cellular organism	UBERON	UBERON:0000468	Plant strains	Plant1028	5	High	C97
Plant1029	5	High	1	C97	6	198	82	52								Raphanus raphanistrum	NCBITAXON	NCBITaxon:109996	multi-cellular organism	UBERON	UBERON:0000468	Plant strains	Plant1029	5	High	C97
Plant1030	5	High	1	C97	7	199	82	52								Raphanus raphanistrum	NCBITAXON	NCBITaxon:109996	multi-cellular organism	UBERON	UBERON:0000468	Plant strains	Plant1030	5	High	C97
Plant1031	5	High	1	C97	8	200	82	52								Raphanus raphanistrum	NCBITAXON	NCBITaxon:109996	multi-cellular organism	UBERON	UBERON:0000468	Plant strains	Plant1031	5	High	C97
Plant1032	5	High	1	C97	9	201	82	52								Raphanus raphanistrum	NCBITAXON	NCBITaxon:109996	multi-cellular organism	UBERON	UBERON:0000468	Plant strains	Plant1032	5	High	C97
Plant1033	5	High	1	C97	10	202	82	52								Raphanus raphanistrum	NCBITAXON	NCBITaxon:109996	multi-cellular organism	UBERON	UBERON:0000468	Plant strains	Plant1033	5	High	C97
Plant1034	5	High	1	D301	1	203	89	35								Raphanus raphanistrum	NCBITAXON	NCBITaxon:109996	multi-cellular organism	UBERON	UBERON:0000468	Plant strains	Plant1034	5	High	D301
Plant1035	5	High	1	D301	2	204	89	35								Raphanus raphanistrum	NCBITAXON	NCBITaxon:109996	multi-cellular organism	UBERON	UBERON:0000468	Plant strains	Plant1035	5	High	D301
Plant1036	5	High	1	D301	3	205	89	35								Raphanus raphanistrum	NCBITAXON	NCBITaxon:109996	multi-cellular organism	UBERON	UBERON:0000468	Plant strains	Plant1036	5	High	D301
Plant1037	5	High	1	D301	4	206	89	35								Raphanus raphanistrum	NCBITAXON	NCBITaxon:109996	multi-cellular organism	UBERON	UBERON:0000468	Plant strains	Plant1037	5	High	D301
Plant1038	5	High	1	D301	5	207	89	35								Raphanus raphanistrum	NCBITAXON	NCBITaxon:109996	multi-cellular organism	UBERON	UBERON:0000468	Plant strains	Plant1038	5	High	D301
Plant1039	5	High	1	D301	6	208	89	35								Raphanus raphanistrum	NCBITAXON	NCBITaxon:109996	multi-cellular organism	UBERON	UBERON:0000468	Plant strains	Plant1039	5	High	D301
Plant1040	5	High	1	D301	7	209	89	35								Raphanus raphanistrum	NCBITAXON	NCBITaxon:109996	multi-cellular organism	UBERON	UBERON:0000468	Plant strains	Plant1040	5	High	D301
Plant1041	5	High	1	D301	8	210	89	35								Raphanus raphanistrum	NCBITAXON	NCBITaxon:109996	multi-cellular organism	UBERON	UBERON:0000468	Plant strains	Plant1041	5	High	D301
Plant1042	5	High	1	D301	9	211	89	35								Raphanus raphanistrum	NCBITAXON	NCBITaxon:109996	multi-cellular organism	UBERON	UBERON:0000468	Plant strains	Plant1042	5	High	D301
Plant1043	5	High	1	D301	10	212	89	35								Raphanus raphanistrum	NCBITAXON	NCBITaxon:109996	multi-cellular organism	UBERON	UBERON:0000468	Plant strains	Plant1043	5	High	D301
Plant1044	5	High	2	A196b	1	1	a	b								Raphanus raphanistrum	NCBITAXON	NCBITaxon:109996	multi-cellular organism	UBERON	UBERON:0000468	Plant strains	Plant1044	5	High	A196b
Plant1045	5	High	2	A196b	2	2	a	b								Raphanus raphanistrum	NCBITAXON	NCBITaxon:109996	multi-cellular organism	UBERON	UBERON:0000468	Plant strains	Plant1045	5	High	A196b
Plant1046	5	High	2	A196b	3	3	a	b								Raphanus raphanistrum	NCBITAXON	NCBITaxon:109996	multi-cellular organism	UBERON	UBERON:0000468	Plant strains	Plant1046	5	High	A196b
Plant1047	5	High	2	A196b	4	4	a	b								Raphanus raphanistrum	NCBITAXON	NCBITaxon:109996	multi-cellular organism	UBERON	UBERON:0000468	Plant strains	Plant1047	5	High	A196b
Plant1048	5	High	2	A196b	5	5	a	b								Raphanus raphanistrum	NCBITAXON	NCBITaxon:109996	multi-cellular organism	UBERON	UBERON:0000468	Plant strains	Plant1048	5	High	A196b
Plant1049	5	High	2	A196b	6	6	a	b								Raphanus raphanistrum	NCBITAXON	NCBITaxon:109996	multi-cellular organism	UBERON	UBERON:0000468	Plant strains	Plant1049	5	High	A196b
Plant1050	5	High	2	A196b	7	7	a	b								Raphanus raphanistrum	NCBITAXON	NCBITaxon:109996	multi-cellular organism	UBERON	UBERON:0000468	Plant strains	Plant1050	5	High	A196b
Plant1051	5	High	2	A196b	8	8	a	b								Raphanus raphanistrum	NCBITAXON	NCBITaxon:109996	multi-cellular organism	UBERON	UBERON:0000468	Plant strains	Plant1051	5	High	A196b
Plant1052	5	High	2	A196b	9	9	a	b								Raphanus raphanistrum	NCBITAXON	NCBITaxon:109996	multi-cellular organism	UBERON	UBERON:0000468	Plant strains	Plant1052	5	High	A196b
Plant1053	5	High	2	A196b	10	10	a	b								Raphanus raphanistrum	NCBITAXON	NCBITaxon:109996	multi-cellular organism	UBERON	UBERON:0000468	Plant strains	Plant1053	5	High	A196b
Plant1054	5	High	2	A196c	1	11	c	d								Raphanus raphanistrum	NCBITAXON	NCBITaxon:109996	multi-cellular organism	UBERON	UBERON:0000468	Plant strains	Plant1054	5	High	A196c
Plant1055	5	High	2	A196c	2	12	c	d								Raphanus raphanistrum	NCBITAXON	NCBITaxon:109996	multi-cellular organism	UBERON	UBERON:0000468	Plant strains	Plant1055	5	High	A196c
Plant1056	5	High	2	A196c	3	13	c	d								Raphanus raphanistrum	NCBITAXON	NCBITaxon:109996	multi-cellular organism	UBERON	UBERON:0000468	Plant strains	Plant1056	5	High	A196c
Plant1057	5	High	2	A196c	4	14	c	d								Raphanus raphanistrum	NCBITAXON	NCBITaxon:109996	multi-cellular organism	UBERON	UBERON:0000468	Plant strains	Plant1057	5	High	A196c
Plant1058	5	High	2	A196c	5	15	c	d								Raphanus raphanistrum	NCBITAXON	NCBITaxon:109996	multi-cellular organism	UBERON	UBERON:0000468	Plant strains	Plant1058	5	High	A196c
Plant1059	5	High	2	A196c	6	16	c	d								Raphanus raphanistrum	NCBITAXON	NCBITaxon:109996	multi-cellular organism	UBERON	UBERON:0000468	Plant strains	Plant1059	5	High	A196c
Plant1060	5	High	2	A196c	8	17	c	d								Raphanus raphanistrum	NCBITAXON	NCBITaxon:109996	multi-cellular organism	UBERON	UBERON:0000468	Plant strains	Plant1060	5	High	A196c
Plant1061	5	High	2	A196c	9	18	c	d								Raphanus raphanistrum	NCBITAXON	NCBITaxon:109996	multi-cellular organism	UBERON	UBERON:0000468	Plant strains	Plant1061	5	High	A196c
Plant1062	5	High	2	A196c	10	19	c	d								Raphanus raphanistrum	NCBITAXON	NCBITaxon:109996	multi-cellular organism	UBERON	UBERON:0000468	Plant strains	Plant1062	5	High	A196c
Plant1063	5	High	2	A244	1	20	e	f								Raphanus raphanistrum	NCBITAXON	NCBITaxon:109996	multi-cellular organism	UBERON	UBERON:0000468	Plant strains	Plant1063	5	High	A244
Plant1064	5	High	2	A244	2	21	e	f								Raphanus raphanistrum	NCBITAXON	NCBITaxon:109996	multi-cellular organism	UBERON	UBERON:0000468	Plant strains	Plant1064	5	High	A244
Plant1065	5	High	2	A244	3	22	e	f								Raphanus raphanistrum	NCBITAXON	NCBITaxon:109996	multi-cellular organism	UBERON	UBERON:0000468	Plant strains	Plant1065	5	High	A244
Plant1066	5	High	2	A244	4	23	e	f								Raphanus raphanistrum	NCBITAXON	NCBITaxon:109996	multi-cellular organism	UBERON	UBERON:0000468	Plant strains	Plant1066	5	High	A244
Plant1067	5	High	2	A244	5	24	e	f								Raphanus raphanistrum	NCBITAXON	NCBITaxon:109996	multi-cellular organism	UBERON	UBERON:0000468	Plant strains	Plant1067	5	High	A244
Plant1068	5	High	2	A244	6	25	e	f								Raphanus raphanistrum	NCBITAXON	NCBITaxon:109996	multi-cellular organism	UBERON	UBERON:0000468	Plant strains	Plant1068	5	High	A244
Plant1069	5	High	2	A244	7	26	e	f								Raphanus raphanistrum	NCBITAXON	NCBITaxon:109996	multi-cellular organism	UBERON	UBERON:0000468	Plant strains	Plant1069	5	High	A244
Plant1070	5	High	2	A244	8	27	e	f								Raphanus raphanistrum	NCBITAXON	NCBITaxon:109996	multi-cellular organism	UBERON	UBERON:0000468	Plant strains	Plant1070	5	High	A244
Plant1071	5	High	2	A244	9	28	e	f								Raphanus raphanistrum	NCBITAXON	NCBITaxon:109996	multi-cellular organism	UBERON	UBERON:0000468	Plant strains	Plant1071	5	High	A244
Plant1072	5	High	2	A244	10	29	e	f								Raphanus raphanistrum	NCBITAXON	NCBITaxon:109996	multi-cellular organism	UBERON	UBERON:0000468	Plant strains	Plant1072	5	High	A244
Plant1073	5	High	2	A343	1	30	g	h								Raphanus raphanistrum	NCBITAXON	NCBITaxon:109996	multi-cellular organism	UBERON	UBERON:0000468	Plant strains	Plant1073	5	High	A343
Plant1074	5	High	2	A343	2	31	g	h								Raphanus raphanistrum	NCBITAXON	NCBITaxon:109996	multi-cellular organism	UBERON	UBERON:0000468	Plant strains	Plant1074	5	High	A343
Plant1075	5	High	2	A343	3	32	g	h								Raphanus raphanistrum	NCBITAXON	NCBITaxon:109996	multi-cellular organism	UBERON	UBERON:0000468	Plant strains	Plant1075	5	High	A343
Plant1076	5	High	2	A343	4	33	g	h								Raphanus raphanistrum	NCBITAXON	NCBITaxon:109996	multi-cellular organism	UBERON	UBERON:0000468	Plant strains	Plant1076	5	High	A343
Plant1077	5	High	2	A343	5	34	g	h								Raphanus raphanistrum	NCBITAXON	NCBITaxon:109996	multi-cellular organism	UBERON	UBERON:0000468	Plant strains	Plant1077	5	High	A343
Plant1078	5	High	2	A343	6	35	g	h								Raphanus raphanistrum	NCBITAXON	NCBITaxon:109996	multi-cellular organism	UBERON	UBERON:0000468	Plant strains	Plant1078	5	High	A343
Plant1079	5	High	2	A343	7	36	g	h								Raphanus raphanistrum	NCBITAXON	NCBITaxon:109996	multi-cellular organism	UBERON	UBERON:0000468	Plant strains	Plant1079	5	High	A343
Plant1080	5	High	2	A343	8	37	g	h								Raphanus raphanistrum	NCBITAXON	NCBITaxon:109996	multi-cellular organism	UBERON	UBERON:0000468	Plant strains	Plant1080	5	High	A343
Plant1081	5	High	2	A343	9	38	g	h								Raphanus raphanistrum	NCBITAXON	NCBITaxon:109996	multi-cellular organism	UBERON	UBERON:0000468	Plant strains	Plant1081	5	High	A343
Plant1082	5	High	2	B358a	1	39	I	j								Raphanus raphanistrum	NCBITAXON	NCBITaxon:109996	multi-cellular organism	UBERON	UBERON:0000468	Plant strains	Plant1082	5	High	B358a
Plant1083	5	High	2	B358a	2	40	I	j								Raphanus raphanistrum	NCBITAXON	NCBITaxon:109996	multi-cellular organism	UBERON	UBERON:0000468	Plant strains	Plant1083	5	High	B358a
Plant1084	5	High	2	B358a	3	41	I	j								Raphanus raphanistrum	NCBITAXON	NCBITaxon:109996	multi-cellular organism	UBERON	UBERON:0000468	Plant strains	Plant1084	5	High	B358a
Plant1085	5	High	2	B358a	4	42	I	j								Raphanus raphanistrum	NCBITAXON	NCBITaxon:109996	multi-cellular organism	UBERON	UBERON:0000468	Plant strains	Plant1085	5	High	B358a
Plant1086	5	High	2	B358a	5	43	I	j								Raphanus raphanistrum	NCBITAXON	NCBITaxon:109996	multi-cellular organism	UBERON	UBERON:0000468	Plant strains	Plant1086	5	High	B358a
Plant1087	5	High	2	B358a	6	44	I	j								Raphanus raphanistrum	NCBITAXON	NCBITaxon:109996	multi-cellular organism	UBERON	UBERON:0000468	Plant strains	Plant1087	5	High	B358a
Plant1088	5	High	2	B358a	7	45	I	j								Raphanus raphanistrum	NCBITAXON	NCBITaxon:109996	multi-cellular organism	UBERON	UBERON:0000468	Plant strains	Plant1088	5	High	B358a
Plant1089	5	High	2	B358a	8	46	I	j								Raphanus raphanistrum	NCBITAXON	NCBITaxon:109996	multi-cellular organism	UBERON	UBERON:0000468	Plant strains	Plant1089	5	High	B358a
Plant1090	5	High	2	B358a	9	47	I	j								Raphanus raphanistrum	NCBITAXON	NCBITaxon:109996	multi-cellular organism	UBERON	UBERON:0000468	Plant strains	Plant1090	5	High	B358a
Plant1091	5	High	2	B358a	10	48	I	j								Raphanus raphanistrum	NCBITAXON	NCBITaxon:109996	multi-cellular organism	UBERON	UBERON:0000468	Plant strains	Plant1091	5	High	B358a
Plant1092	5	High	2	B358b	1	49	k	l								Raphanus raphanistrum	NCBITAXON	NCBITaxon:109996	multi-cellular organism	UBERON	UBERON:0000468	Plant strains	Plant1092	5	High	B358b
Plant1093	5	High	2	B358b	2	50	k	l								Raphanus raphanistrum	NCBITAXON	NCBITaxon:109996	multi-cellular organism	UBERON	UBERON:0000468	Plant strains	Plant1093	5	High	B358b
Plant1094	5	High	2	B358b	3	51	k	l								Raphanus raphanistrum	NCBITAXON	NCBITaxon:109996	multi-cellular organism	UBERON	UBERON:0000468	Plant strains	Plant1094	5	High	B358b
Plant1095	5	High	2	B358b	4	52	k	l								Raphanus raphanistrum	NCBITAXON	NCBITaxon:109996	multi-cellular organism	UBERON	UBERON:0000468	Plant strains	Plant1095	5	High	B358b
Plant1096	5	High	2	B358b	5	53	k	l								Raphanus raphanistrum	NCBITAXON	NCBITaxon:109996	multi-cellular organism	UBERON	UBERON:0000468	Plant strains	Plant1096	5	High	B358b
Plant1097	5	High	2	B358b	6	54	k	l								Raphanus raphanistrum	NCBITAXON	NCBITaxon:109996	multi-cellular organism	UBERON	UBERON:0000468	Plant strains	Plant1097	5	High	B358b
Plant1098	5	High	2	B358b	7	55	k	l								Raphanus raphanistrum	NCBITAXON	NCBITaxon:109996	multi-cellular organism	UBERON	UBERON:0000468	Plant strains	Plant1098	5	High	B358b
Plant1099	5	High	2	B358b	8	56	k	l								Raphanus raphanistrum	NCBITAXON	NCBITaxon:109996	multi-cellular organism	UBERON	UBERON:0000468	Plant strains	Plant1099	5	High	B358b
Plant1100	5	High	2	B358b	9	57	k	l								Raphanus raphanistrum	NCBITAXON	NCBITaxon:109996	multi-cellular organism	UBERON	UBERON:0000468	Plant strains	Plant1100	5	High	B358b
Plant1101	5	High	2	B358b	10	58	k	l								Raphanus raphanistrum	NCBITAXON	NCBITaxon:109996	multi-cellular organism	UBERON	UBERON:0000468	Plant strains	Plant1101	5	High	B358b
Plant1102	5	High	2	C135	1	59	o	p								Raphanus raphanistrum	NCBITAXON	NCBITaxon:109996	multi-cellular organism	UBERON	UBERON:0000468	Plant strains	Plant1102	5	High	C135
Plant1103	5	High	2	C135	2	60	o	p								Raphanus raphanistrum	NCBITAXON	NCBITaxon:109996	multi-cellular organism	UBERON	UBERON:0000468	Plant strains	Plant1103	5	High	C135
Plant1104	5	High	2	C135	3	61	o	p								Raphanus raphanistrum	NCBITAXON	NCBITaxon:109996	multi-cellular organism	UBERON	UBERON:0000468	Plant strains	Plant1104	5	High	C135
Plant1105	5	High	2	C135	4	62	o	p								Raphanus raphanistrum	NCBITAXON	NCBITaxon:109996	multi-cellular organism	UBERON	UBERON:0000468	Plant strains	Plant1105	5	High	C135
Plant1106	5	High	2	C135	5	63	o	p								Raphanus raphanistrum	NCBITAXON	NCBITaxon:109996	multi-cellular organism	UBERON	UBERON:0000468	Plant strains	Plant1106	5	High	C135
Plant1107	5	High	2	C135	6	64	o	p								Raphanus raphanistrum	NCBITAXON	NCBITaxon:109996	multi-cellular organism	UBERON	UBERON:0000468	Plant strains	Plant1107	5	High	C135
Plant1108	5	High	2	C135	7	65	o	p								Raphanus raphanistrum	NCBITAXON	NCBITaxon:109996	multi-cellular organism	UBERON	UBERON:0000468	Plant strains	Plant1108	5	High	C135
Plant1109	5	High	2	C135	8	66	o	p								Raphanus raphanistrum	NCBITAXON	NCBITaxon:109996	multi-cellular organism	UBERON	UBERON:0000468	Plant strains	Plant1109	5	High	C135
Plant1110	5	High	2	C135	9	67	o	p								Raphanus raphanistrum	NCBITAXON	NCBITaxon:109996	multi-cellular organism	UBERON	UBERON:0000468	Plant strains	Plant1110	5	High	C135
Plant1111	5	High	2	C135	10	68	o	p								Raphanus raphanistrum	NCBITAXON	NCBITaxon:109996	multi-cellular organism	UBERON	UBERON:0000468	Plant strains	Plant1111	5	High	C135
Plant1112	5	High	2	C214a	1	69	q	r								Raphanus raphanistrum	NCBITAXON	NCBITaxon:109996	multi-cellular organism	UBERON	UBERON:0000468	Plant strains	Plant1112	5	High	C214a
Plant1113	5	High	2	C214a	2	70	q	r								Raphanus raphanistrum	NCBITAXON	NCBITaxon:109996	multi-cellular organism	UBERON	UBERON:0000468	Plant strains	Plant1113	5	High	C214a
Plant1114	5	High	2	C214a	3	71	q	r								Raphanus raphanistrum	NCBITAXON	NCBITaxon:109996	multi-cellular organism	UBERON	UBERON:0000468	Plant strains	Plant1114	5	High	C214a
Plant1115	5	High	2	C214a	4	72	q	r								Raphanus raphanistrum	NCBITAXON	NCBITaxon:109996	multi-cellular organism	UBERON	UBERON:0000468	Plant strains	Plant1115	5	High	C214a
Plant1116	5	High	2	C214a	5	73	q	r								Raphanus raphanistrum	NCBITAXON	NCBITaxon:109996	multi-cellular organism	UBERON	UBERON:0000468	Plant strains	Plant1116	5	High	C214a
Plant1117	5	High	2	C214a	6	74	q	r								Raphanus raphanistrum	NCBITAXON	NCBITaxon:109996	multi-cellular organism	UBERON	UBERON:0000468	Plant strains	Plant1117	5	High	C214a
Plant1118	5	High	2	C214a	7	75	q	r								Raphanus raphanistrum	NCBITAXON	NCBITaxon:109996	multi-cellular organism	UBERON	UBERON:0000468	Plant strains	Plant1118	5	High	C214a
Plant1119	5	High	2	C214a	8	76	q	r								Raphanus raphanistrum	NCBITAXON	NCBITaxon:109996	multi-cellular organism	UBERON	UBERON:0000468	Plant strains	Plant1119	5	High	C214a
Plant1120	5	High	2	C214a	9	77	q	r								Raphanus raphanistrum	NCBITAXON	NCBITaxon:109996	multi-cellular organism	UBERON	UBERON:0000468	Plant strains	Plant1120	5	High	C214a
Plant1121	5	High	2	C214a	10	78	q	r								Raphanus raphanistrum	NCBITAXON	NCBITaxon:109996	multi-cellular organism	UBERON	UBERON:0000468	Plant strains	Plant1121	5	High	C214a
Plant1122	5	High	2	C214b	1	79	s	t								Raphanus raphanistrum	NCBITAXON	NCBITaxon:109996	multi-cellular organism	UBERON	UBERON:0000468	Plant strains	Plant1122	5	High	C214b
Plant1123	5	High	2	C214b	2	80	s	t								Raphanus raphanistrum	NCBITAXON	NCBITaxon:109996	multi-cellular organism	UBERON	UBERON:0000468	Plant strains	Plant1123	5	High	C214b
Plant1124	5	High	2	C214b	3	81	s	t								Raphanus raphanistrum	NCBITAXON	NCBITaxon:109996	multi-cellular organism	UBERON	UBERON:0000468	Plant strains	Plant1124	5	High	C214b
Plant1125	5	High	2	C214b	4	82	s	t								Raphanus raphanistrum	NCBITAXON	NCBITaxon:109996	multi-cellular organism	UBERON	UBERON:0000468	Plant strains	Plant1125	5	High	C214b
Plant1126	5	High	2	C214b	5	83	s	t								Raphanus raphanistrum	NCBITAXON	NCBITaxon:109996	multi-cellular organism	UBERON	UBERON:0000468	Plant strains	Plant1126	5	High	C214b
Plant1127	5	High	2	C214b	6	84	s	t								Raphanus raphanistrum	NCBITAXON	NCBITaxon:109996	multi-cellular organism	UBERON	UBERON:0000468	Plant strains	Plant1127	5	High	C214b
Plant1128	5	High	2	C214b	7	85	s	t								Raphanus raphanistrum	NCBITAXON	NCBITaxon:109996	multi-cellular organism	UBERON	UBERON:0000468	Plant strains	Plant1128	5	High	C214b
Plant1129	5	High	2	C214b	8	86	s	t								Raphanus raphanistrum	NCBITAXON	NCBITaxon:109996	multi-cellular organism	UBERON	UBERON:0000468	Plant strains	Plant1129	5	High	C214b
Plant1130	5	High	2	C214b	9	87	s	t								Raphanus raphanistrum	NCBITAXON	NCBITaxon:109996	multi-cellular organism	UBERON	UBERON:0000468	Plant strains	Plant1130	5	High	C214b
Plant1131	5	High	2	C214b	10	88	s	t								Raphanus raphanistrum	NCBITAXON	NCBITaxon:109996	multi-cellular organism	UBERON	UBERON:0000468	Plant strains	Plant1131	5	High	C214b
Plant1132	5	High	2	C90	1	89	m	n								Raphanus raphanistrum	NCBITAXON	NCBITaxon:109996	multi-cellular organism	UBERON	UBERON:0000468	Plant strains	Plant1132	5	High	C90
Plant1133	5	High	2	C90	2	90	m	n								Raphanus raphanistrum	NCBITAXON	NCBITaxon:109996	multi-cellular organism	UBERON	UBERON:0000468	Plant strains	Plant1133	5	High	C90
Plant1134	5	High	2	C90	3	91	m	n								Raphanus raphanistrum	NCBITAXON	NCBITaxon:109996	multi-cellular organism	UBERON	UBERON:0000468	Plant strains	Plant1134	5	High	C90
Plant1135	5	High	2	C90	4	92	m	n								Raphanus raphanistrum	NCBITAXON	NCBITaxon:109996	multi-cellular organism	UBERON	UBERON:0000468	Plant strains	Plant1135	5	High	C90
Plant1136	5	High	2	C90	5	93	m	n								Raphanus raphanistrum	NCBITAXON	NCBITaxon:109996	multi-cellular organism	UBERON	UBERON:0000468	Plant strains	Plant1136	5	High	C90
Plant1137	5	High	2	C90	6	94	m	n								Raphanus raphanistrum	NCBITAXON	NCBITaxon:109996	multi-cellular organism	UBERON	UBERON:0000468	Plant strains	Plant1137	5	High	C90
Plant1138	5	High	2	C90	7	95	m	n								Raphanus raphanistrum	NCBITAXON	NCBITaxon:109996	multi-cellular organism	UBERON	UBERON:0000468	Plant strains	Plant1138	5	High	C90
Plant1139	5	High	2	C90	8	96	m	n								Raphanus raphanistrum	NCBITAXON	NCBITaxon:109996	multi-cellular organism	UBERON	UBERON:0000468	Plant strains	Plant1139	5	High	C90
Plant1140	5	High	2	C90	9	97	m	n								Raphanus raphanistrum	NCBITAXON	NCBITaxon:109996	multi-cellular organism	UBERON	UBERON:0000468	Plant strains	Plant1140	5	High	C90
Plant1141	5	High	2	C90	10	98	m	n								Raphanus raphanistrum	NCBITAXON	NCBITaxon:109996	multi-cellular organism	UBERON	UBERON:0000468	Plant strains	Plant1141	5	High	C90
Plant1142	5	High	2	D171	1	99	u	v								Raphanus raphanistrum	NCBITAXON	NCBITaxon:109996	multi-cellular organism	UBERON	UBERON:0000468	Plant strains	Plant1142	5	High	D171
Plant1143	5	High	2	D171	2	100	u	v								Raphanus raphanistrum	NCBITAXON	NCBITaxon:109996	multi-cellular organism	UBERON	UBERON:0000468	Plant strains	Plant1143	5	High	D171
Plant1144	5	High	2	D171	3	101	u	v								Raphanus raphanistrum	NCBITAXON	NCBITaxon:109996	multi-cellular organism	UBERON	UBERON:0000468	Plant strains	Plant1144	5	High	D171
Plant1145	5	High	2	D171	4	102	u	v								Raphanus raphanistrum	NCBITAXON	NCBITaxon:109996	multi-cellular organism	UBERON	UBERON:0000468	Plant strains	Plant1145	5	High	D171
Plant1146	5	High	2	D171	5	103	u	v								Raphanus raphanistrum	NCBITAXON	NCBITaxon:109996	multi-cellular organism	UBERON	UBERON:0000468	Plant strains	Plant1146	5	High	D171
Plant1147	5	High	2	D171	6	104	u	v								Raphanus raphanistrum	NCBITAXON	NCBITaxon:109996	multi-cellular organism	UBERON	UBERON:0000468	Plant strains	Plant1147	5	High	D171
Plant1148	5	High	2	D171	7	105	u	v								Raphanus raphanistrum	NCBITAXON	NCBITaxon:109996	multi-cellular organism	UBERON	UBERON:0000468	Plant strains	Plant1148	5	High	D171
Plant1149	5	High	2	D171	8	106	u	v								Raphanus raphanistrum	NCBITAXON	NCBITaxon:109996	multi-cellular organism	UBERON	UBERON:0000468	Plant strains	Plant1149	5	High	D171
Plant1150	5	High	2	D171	9	107	u	v								Raphanus raphanistrum	NCBITAXON	NCBITaxon:109996	multi-cellular organism	UBERON	UBERON:0000468	Plant strains	Plant1150	5	High	D171
Plant1151	5	High	2	D171	10	108	u	v								Raphanus raphanistrum	NCBITAXON	NCBITaxon:109996	multi-cellular organism	UBERON	UBERON:0000468	Plant strains	Plant1151	5	High	D171
Plant1152	5	High	2	D466	1	109	w	x								Raphanus raphanistrum	NCBITAXON	NCBITaxon:109996	multi-cellular organism	UBERON	UBERON:0000468	Plant strains	Plant1152	5	High	D466
Plant1153	5	High	2	D466	2	110	w	x								Raphanus raphanistrum	NCBITAXON	NCBITaxon:109996	multi-cellular organism	UBERON	UBERON:0000468	Plant strains	Plant1153	5	High	D466
Plant1154	5	High	2	D466	3	111	w	x								Raphanus raphanistrum	NCBITAXON	NCBITaxon:109996	multi-cellular organism	UBERON	UBERON:0000468	Plant strains	Plant1154	5	High	D466
Plant1155	5	High	2	D466	4	112	w	x								Raphanus raphanistrum	NCBITAXON	NCBITaxon:109996	multi-cellular organism	UBERON	UBERON:0000468	Plant strains	Plant1155	5	High	D466
Plant1156	5	High	2	D466	5	113	w	x								Raphanus raphanistrum	NCBITAXON	NCBITaxon:109996	multi-cellular organism	UBERON	UBERON:0000468	Plant strains	Plant1156	5	High	D466
Plant1157	5	High	2	D466	6	114	w	x								Raphanus raphanistrum	NCBITAXON	NCBITaxon:109996	multi-cellular organism	UBERON	UBERON:0000468	Plant strains	Plant1157	5	High	D466
Plant1158	5	High	2	D466	7	115	w	x								Raphanus raphanistrum	NCBITAXON	NCBITaxon:109996	multi-cellular organism	UBERON	UBERON:0000468	Plant strains	Plant1158	5	High	D466
Plant1159	5	High	2	D466	8	116	w	x								Raphanus raphanistrum	NCBITAXON	NCBITaxon:109996	multi-cellular organism	UBERON	UBERON:0000468	Plant strains	Plant1159	5	High	D466
Plant1160	5	High	2	D466	9	117	w	x								Raphanus raphanistrum	NCBITAXON	NCBITaxon:109996	multi-cellular organism	UBERON	UBERON:0000468	Plant strains	Plant1160	5	High	D466
Plant1161	5	High	2	D466	10	118	w	x								Raphanus raphanistrum	NCBITAXON	NCBITaxon:109996	multi-cellular organism	UBERON	UBERON:0000468	Plant strains	Plant1161	5	High	D466
Plant1162	5	Low	1	7	1	103	1	66								Raphanus raphanistrum	NCBITAXON	NCBITaxon:109996	multi-cellular organism	UBERON	UBERON:0000468	Plant strains	Plant1162	5	Low	7
Plant1163	5	Low	1	7	2	104	1	66								Raphanus raphanistrum	NCBITAXON	NCBITaxon:109996	multi-cellular organism	UBERON	UBERON:0000468	Plant strains	Plant1163	5	Low	7
Plant1164	5	Low	1	7	3	105	1	66								Raphanus raphanistrum	NCBITAXON	NCBITaxon:109996	multi-cellular organism	UBERON	UBERON:0000468	Plant strains	Plant1164	5	Low	7
Plant1165	5	Low	1	7	4	106	1	66								Raphanus raphanistrum	NCBITAXON	NCBITaxon:109996	multi-cellular organism	UBERON	UBERON:0000468	Plant strains	Plant1165	5	Low	7
Plant1166	5	Low	1	7	5	107	1	66								Raphanus raphanistrum	NCBITAXON	NCBITaxon:109996	multi-cellular organism	UBERON	UBERON:0000468	Plant strains	Plant1166	5	Low	7
Plant1167	5	Low	1	7	6	108	1	66								Raphanus raphanistrum	NCBITAXON	NCBITaxon:109996	multi-cellular organism	UBERON	UBERON:0000468	Plant strains	Plant1167	5	Low	7
Plant1168	5	Low	1	7	7	109	1	66								Raphanus raphanistrum	NCBITAXON	NCBITaxon:109996	multi-cellular organism	UBERON	UBERON:0000468	Plant strains	Plant1168	5	Low	7
Plant1169	5	Low	1	7	8	110	1	66								Raphanus raphanistrum	NCBITAXON	NCBITaxon:109996	multi-cellular organism	UBERON	UBERON:0000468	Plant strains	Plant1169	5	Low	7
Plant1170	5	Low	1	7	9	111	1	66								Raphanus raphanistrum	NCBITAXON	NCBITaxon:109996	multi-cellular organism	UBERON	UBERON:0000468	Plant strains	Plant1170	5	Low	7
Plant1171	5	Low	1	7	10	112	1	66								Raphanus raphanistrum	NCBITAXON	NCBITaxon:109996	multi-cellular organism	UBERON	UBERON:0000468	Plant strains	Plant1171	5	Low	7
Plant1172	5	Low	1	14c	1	113	19	93								Raphanus raphanistrum	NCBITAXON	NCBITaxon:109996	multi-cellular organism	UBERON	UBERON:0000468	Plant strains	Plant1172	5	Low	14c
Plant1173	5	Low	1	14c	2	114	19	93								Raphanus raphanistrum	NCBITAXON	NCBITaxon:109996	multi-cellular organism	UBERON	UBERON:0000468	Plant strains	Plant1173	5	Low	14c
Plant1174	5	Low	1	14c	3	115	19	93								Raphanus raphanistrum	NCBITAXON	NCBITaxon:109996	multi-cellular organism	UBERON	UBERON:0000468	Plant strains	Plant1174	5	Low	14c
Plant1175	5	Low	1	14c	4	116	19	93								Raphanus raphanistrum	NCBITAXON	NCBITaxon:109996	multi-cellular organism	UBERON	UBERON:0000468	Plant strains	Plant1175	5	Low	14c
Plant1176	5	Low	1	14c	5	117	19	93								Raphanus raphanistrum	NCBITAXON	NCBITaxon:109996	multi-cellular organism	UBERON	UBERON:0000468	Plant strains	Plant1176	5	Low	14c
Plant1177	5	Low	1	14c	6	118	19	93								Raphanus raphanistrum	NCBITAXON	NCBITaxon:109996	multi-cellular organism	UBERON	UBERON:0000468	Plant strains	Plant1177	5	Low	14c
Plant1178	5	Low	1	14c	7	119	19	93								Raphanus raphanistrum	NCBITAXON	NCBITaxon:109996	multi-cellular organism	UBERON	UBERON:0000468	Plant strains	Plant1178	5	Low	14c
Plant1179	5	Low	1	14c	8	120	19	93								Raphanus raphanistrum	NCBITAXON	NCBITaxon:109996	multi-cellular organism	UBERON	UBERON:0000468	Plant strains	Plant1179	5	Low	14c
Plant1180	5	Low	1	14c	9	121	19	93								Raphanus raphanistrum	NCBITAXON	NCBITaxon:109996	multi-cellular organism	UBERON	UBERON:0000468	Plant strains	Plant1180	5	Low	14c
Plant1181	5	Low	1	14c	10	122	19	93								Raphanus raphanistrum	NCBITAXON	NCBITaxon:109996	multi-cellular organism	UBERON	UBERON:0000468	Plant strains	Plant1181	5	Low	14c
Plant1182	5	Low	1	1d	1	123	35	y								Raphanus raphanistrum	NCBITAXON	NCBITaxon:109996	multi-cellular organism	UBERON	UBERON:0000468	Plant strains	Plant1182	5	Low	1d
Plant1183	5	Low	1	1d	2	124	35	y								Raphanus raphanistrum	NCBITAXON	NCBITaxon:109996	multi-cellular organism	UBERON	UBERON:0000468	Plant strains	Plant1183	5	Low	1d
Plant1184	5	Low	1	1d	3	125	35	y								Raphanus raphanistrum	NCBITAXON	NCBITaxon:109996	multi-cellular organism	UBERON	UBERON:0000468	Plant strains	Plant1184	5	Low	1d
Plant1185	5	Low	1	1d	4	126	35	y								Raphanus raphanistrum	NCBITAXON	NCBITaxon:109996	multi-cellular organism	UBERON	UBERON:0000468	Plant strains	Plant1185	5	Low	1d
Plant1186	5	Low	1	1d	5	127	35	y								Raphanus raphanistrum	NCBITAXON	NCBITaxon:109996	multi-cellular organism	UBERON	UBERON:0000468	Plant strains	Plant1186	5	Low	1d
Plant1187	5	Low	1	1d	6	128	35	y								Raphanus raphanistrum	NCBITAXON	NCBITaxon:109996	multi-cellular organism	UBERON	UBERON:0000468	Plant strains	Plant1187	5	Low	1d
Plant1188	5	Low	1	36b	1	129	41	55								Raphanus raphanistrum	NCBITAXON	NCBITaxon:109996	multi-cellular organism	UBERON	UBERON:0000468	Plant strains	Plant1188	5	Low	36b
Plant1189	5	Low	1	36b	2	130	41	55								Raphanus raphanistrum	NCBITAXON	NCBITaxon:109996	multi-cellular organism	UBERON	UBERON:0000468	Plant strains	Plant1189	5	Low	36b
Plant1190	5	Low	1	36b	3	131	41	55								Raphanus raphanistrum	NCBITAXON	NCBITaxon:109996	multi-cellular organism	UBERON	UBERON:0000468	Plant strains	Plant1190	5	Low	36b
Plant1191	5	Low	1	36b	4	132	41	55								Raphanus raphanistrum	NCBITAXON	NCBITaxon:109996	multi-cellular organism	UBERON	UBERON:0000468	Plant strains	Plant1191	5	Low	36b
Plant1192	5	Low	1	36b	5	133	41	55								Raphanus raphanistrum	NCBITAXON	NCBITaxon:109996	multi-cellular organism	UBERON	UBERON:0000468	Plant strains	Plant1192	5	Low	36b
Plant1193	5	Low	1	36b	6	134	41	55								Raphanus raphanistrum	NCBITAXON	NCBITaxon:109996	multi-cellular organism	UBERON	UBERON:0000468	Plant strains	Plant1193	5	Low	36b
Plant1194	5	Low	1	36b	7	135	41	55								Raphanus raphanistrum	NCBITAXON	NCBITaxon:109996	multi-cellular organism	UBERON	UBERON:0000468	Plant strains	Plant1194	5	Low	36b
Plant1195	5	Low	1	36b	8	136	41	55								Raphanus raphanistrum	NCBITAXON	NCBITaxon:109996	multi-cellular organism	UBERON	UBERON:0000468	Plant strains	Plant1195	5	Low	36b
Plant1196	5	Low	1	36b	9	137	41	55								Raphanus raphanistrum	NCBITAXON	NCBITaxon:109996	multi-cellular organism	UBERON	UBERON:0000468	Plant strains	Plant1196	5	Low	36b
Plant1197	5	Low	1	36b	10	138	41	55								Raphanus raphanistrum	NCBITAXON	NCBITaxon:109996	multi-cellular organism	UBERON	UBERON:0000468	Plant strains	Plant1197	5	Low	36b
Plant1198	5	Low	1	36d	1	139	49	35								Raphanus raphanistrum	NCBITAXON	NCBITaxon:109996	multi-cellular organism	UBERON	UBERON:0000468	Plant strains	Plant1198	5	Low	36d
Plant1199	5	Low	1	36d	2	140	49	35								Raphanus raphanistrum	NCBITAXON	NCBITaxon:109996	multi-cellular organism	UBERON	UBERON:0000468	Plant strains	Plant1199	5	Low	36d
Plant1200	5	Low	1	36d	4	141	49	35								Raphanus raphanistrum	NCBITAXON	NCBITaxon:109996	multi-cellular organism	UBERON	UBERON:0000468	Plant strains	Plant1200	5	Low	36d
Plant1201	5	Low	1	36d	5	142	49	35								Raphanus raphanistrum	NCBITAXON	NCBITaxon:109996	multi-cellular organism	UBERON	UBERON:0000468	Plant strains	Plant1201	5	Low	36d
Plant1202	5	Low	1	36d	6	143	49	35								Raphanus raphanistrum	NCBITAXON	NCBITaxon:109996	multi-cellular organism	UBERON	UBERON:0000468	Plant strains	Plant1202	5	Low	36d
Plant1203	5	Low	1	36d	7	144	49	35								Raphanus raphanistrum	NCBITAXON	NCBITaxon:109996	multi-cellular organism	UBERON	UBERON:0000468	Plant strains	Plant1203	5	Low	36d
Plant1204	5	Low	1	47d	1	145	55	1								Raphanus raphanistrum	NCBITAXON	NCBITaxon:109996	multi-cellular organism	UBERON	UBERON:0000468	Plant strains	Plant1204	5	Low	47d
Plant1205	5	Low	1	47d	2	146	55	1								Raphanus raphanistrum	NCBITAXON	NCBITaxon:109996	multi-cellular organism	UBERON	UBERON:0000468	Plant strains	Plant1205	5	Low	47d
Plant1206	5	Low	1	47d	3	147	55	1								Raphanus raphanistrum	NCBITAXON	NCBITaxon:109996	multi-cellular organism	UBERON	UBERON:0000468	Plant strains	Plant1206	5	Low	47d
Plant1207	5	Low	1	47d	4	148	55	1								Raphanus raphanistrum	NCBITAXON	NCBITaxon:109996	multi-cellular organism	UBERON	UBERON:0000468	Plant strains	Plant1207	5	Low	47d
Plant1208	5	Low	1	47d	5	149	55	1								Raphanus raphanistrum	NCBITAXON	NCBITaxon:109996	multi-cellular organism	UBERON	UBERON:0000468	Plant strains	Plant1208	5	Low	47d
Plant1209	5	Low	1	47d	6	150	55	1								Raphanus raphanistrum	NCBITAXON	NCBITaxon:109996	multi-cellular organism	UBERON	UBERON:0000468	Plant strains	Plant1209	5	Low	47d
Plant1210	5	Low	1	47d	7	151	55	1								Raphanus raphanistrum	NCBITAXON	NCBITaxon:109996	multi-cellular organism	UBERON	UBERON:0000468	Plant strains	Plant1210	5	Low	47d
Plant1211	5	Low	1	47d	8	152	55	1								Raphanus raphanistrum	NCBITAXON	NCBITaxon:109996	multi-cellular organism	UBERON	UBERON:0000468	Plant strains	Plant1211	5	Low	47d
Plant1212	5	Low	1	47d	9	153	55	1								Raphanus raphanistrum	NCBITAXON	NCBITaxon:109996	multi-cellular organism	UBERON	UBERON:0000468	Plant strains	Plant1212	5	Low	47d
Plant1213	5	Low	1	47d	10	154	55	1								Raphanus raphanistrum	NCBITAXON	NCBITaxon:109996	multi-cellular organism	UBERON	UBERON:0000468	Plant strains	Plant1213	5	Low	47d
Plant1214	5	Low	1	B66.1d	1	155	57	z								Raphanus raphanistrum	NCBITAXON	NCBITaxon:109996	multi-cellular organism	UBERON	UBERON:0000468	Plant strains	Plant1214	5	Low	B66.1d
Plant1215	5	Low	1	B66.1d	2	156	57	z								Raphanus raphanistrum	NCBITAXON	NCBITaxon:109996	multi-cellular organism	UBERON	UBERON:0000468	Plant strains	Plant1215	5	Low	B66.1d
Plant1216	5	Low	1	B66.1d	3	157	57	z								Raphanus raphanistrum	NCBITAXON	NCBITaxon:109996	multi-cellular organism	UBERON	UBERON:0000468	Plant strains	Plant1216	5	Low	B66.1d
Plant1217	5	Low	1	B66.1d	4	158	57	z								Raphanus raphanistrum	NCBITAXON	NCBITaxon:109996	multi-cellular organism	UBERON	UBERON:0000468	Plant strains	Plant1217	5	Low	B66.1d
Plant1218	5	Low	1	B66.1d	5	159	57	z								Raphanus raphanistrum	NCBITAXON	NCBITaxon:109996	multi-cellular organism	UBERON	UBERON:0000468	Plant strains	Plant1218	5	Low	B66.1d
Plant1219	5	Low	1	B66.1d	6	160	57	z								Raphanus raphanistrum	NCBITAXON	NCBITaxon:109996	multi-cellular organism	UBERON	UBERON:0000468	Plant strains	Plant1219	5	Low	B66.1d
Plant1220	5	Low	1	B66.1d	7	161	57	z								Raphanus raphanistrum	NCBITAXON	NCBITaxon:109996	multi-cellular organism	UBERON	UBERON:0000468	Plant strains	Plant1220	5	Low	B66.1d
Plant1221	5	Low	1	B66.1d	8	162	57	z								Raphanus raphanistrum	NCBITAXON	NCBITaxon:109996	multi-cellular organism	UBERON	UBERON:0000468	Plant strains	Plant1221	5	Low	B66.1d
Plant1222	5	Low	1	B66.1d	9	163	57	z								Raphanus raphanistrum	NCBITAXON	NCBITaxon:109996	multi-cellular organism	UBERON	UBERON:0000468	Plant strains	Plant1222	5	Low	B66.1d
Plant1223	5	Low	1	B66.1d	10	164	57	z								Raphanus raphanistrum	NCBITAXON	NCBITaxon:109996	multi-cellular organism	UBERON	UBERON:0000468	Plant strains	Plant1223	5	Low	B66.1d
Plant1224	5	Low	1	C127.1d	1	165	66	83								Raphanus raphanistrum	NCBITAXON	NCBITaxon:109996	multi-cellular organism	UBERON	UBERON:0000468	Plant strains	Plant1224	5	Low	C127.1d
Plant1225	5	Low	1	C127.1d	2	166	66	83								Raphanus raphanistrum	NCBITAXON	NCBITaxon:109996	multi-cellular organism	UBERON	UBERON:0000468	Plant strains	Plant1225	5	Low	C127.1d
Plant1226	5	Low	1	C127.1d	3	167	66	83								Raphanus raphanistrum	NCBITAXON	NCBITaxon:109996	multi-cellular organism	UBERON	UBERON:0000468	Plant strains	Plant1226	5	Low	C127.1d
Plant1227	5	Low	1	C127.1d	4	168	66	83								Raphanus raphanistrum	NCBITAXON	NCBITaxon:109996	multi-cellular organism	UBERON	UBERON:0000468	Plant strains	Plant1227	5	Low	C127.1d
Plant1228	5	Low	1	C127.1d	5	169	66	83								Raphanus raphanistrum	NCBITAXON	NCBITaxon:109996	multi-cellular organism	UBERON	UBERON:0000468	Plant strains	Plant1228	5	Low	C127.1d
Plant1229	5	Low	1	C127.1d	6	170	66	83								Raphanus raphanistrum	NCBITAXON	NCBITaxon:109996	multi-cellular organism	UBERON	UBERON:0000468	Plant strains	Plant1229	5	Low	C127.1d
Plant1230	5	Low	1	C127.1d	7	171	66	83								Raphanus raphanistrum	NCBITAXON	NCBITaxon:109996	multi-cellular organism	UBERON	UBERON:0000468	Plant strains	Plant1230	5	Low	C127.1d
Plant1231	5	Low	1	C127.1d	8	172	66	83								Raphanus raphanistrum	NCBITAXON	NCBITaxon:109996	multi-cellular organism	UBERON	UBERON:0000468	Plant strains	Plant1231	5	Low	C127.1d
Plant1232	5	Low	1	C127.1d	9	173	66	83								Raphanus raphanistrum	NCBITAXON	NCBITaxon:109996	multi-cellular organism	UBERON	UBERON:0000468	Plant strains	Plant1232	5	Low	C127.1d
Plant1233	5	Low	1	C127.1d	10	174	66	83								Raphanus raphanistrum	NCBITAXON	NCBITaxon:109996	multi-cellular organism	UBERON	UBERON:0000468	Plant strains	Plant1233	5	Low	C127.1d
Plant1234	5	Low	1	D367a	1	175	68	20								Raphanus raphanistrum	NCBITAXON	NCBITaxon:109996	multi-cellular organism	UBERON	UBERON:0000468	Plant strains	Plant1234	5	Low	D367a
Plant1235	5	Low	1	D367a	2	176	68	20								Raphanus raphanistrum	NCBITAXON	NCBITaxon:109996	multi-cellular organism	UBERON	UBERON:0000468	Plant strains	Plant1235	5	Low	D367a
Plant1236	5	Low	1	D367a	3	177	68	20								Raphanus raphanistrum	NCBITAXON	NCBITaxon:109996	multi-cellular organism	UBERON	UBERON:0000468	Plant strains	Plant1236	5	Low	D367a
Plant1237	5	Low	1	D367a	4	178	68	20								Raphanus raphanistrum	NCBITAXON	NCBITaxon:109996	multi-cellular organism	UBERON	UBERON:0000468	Plant strains	Plant1237	5	Low	D367a
Plant1238	5	Low	1	D367a	5	179	68	20								Raphanus raphanistrum	NCBITAXON	NCBITaxon:109996	multi-cellular organism	UBERON	UBERON:0000468	Plant strains	Plant1238	5	Low	D367a
Plant1239	5	Low	1	D367a	6	180	68	20								Raphanus raphanistrum	NCBITAXON	NCBITaxon:109996	multi-cellular organism	UBERON	UBERON:0000468	Plant strains	Plant1239	5	Low	D367a
Plant1240	5	Low	1	D367a	7	181	68	20								Raphanus raphanistrum	NCBITAXON	NCBITaxon:109996	multi-cellular organism	UBERON	UBERON:0000468	Plant strains	Plant1240	5	Low	D367a
Plant1241	5	Low	1	D367a	8	182	68	20								Raphanus raphanistrum	NCBITAXON	NCBITaxon:109996	multi-cellular organism	UBERON	UBERON:0000468	Plant strains	Plant1241	5	Low	D367a
Plant1242	5	Low	1	D367a	9	183	68	20								Raphanus raphanistrum	NCBITAXON	NCBITaxon:109996	multi-cellular organism	UBERON	UBERON:0000468	Plant strains	Plant1242	5	Low	D367a
Plant1243	5	Low	1	D367a	10	184	68	20								Raphanus raphanistrum	NCBITAXON	NCBITaxon:109996	multi-cellular organism	UBERON	UBERON:0000468	Plant strains	Plant1243	5	Low	D367a
Plant1244	5	Low	1	E72	1	185	83	57								Raphanus raphanistrum	NCBITAXON	NCBITaxon:109996	multi-cellular organism	UBERON	UBERON:0000468	Plant strains	Plant1244	5	Low	E72
Plant1245	5	Low	1	E72	2	186	83	57								Raphanus raphanistrum	NCBITAXON	NCBITaxon:109996	multi-cellular organism	UBERON	UBERON:0000468	Plant strains	Plant1245	5	Low	E72
Plant1246	5	Low	1	E72	3	187	83	57								Raphanus raphanistrum	NCBITAXON	NCBITaxon:109996	multi-cellular organism	UBERON	UBERON:0000468	Plant strains	Plant1246	5	Low	E72
Plant1247	5	Low	1	E72	4	188	83	57								Raphanus raphanistrum	NCBITAXON	NCBITaxon:109996	multi-cellular organism	UBERON	UBERON:0000468	Plant strains	Plant1247	5	Low	E72
Plant1248	5	Low	1	E72	5	189	83	57								Raphanus raphanistrum	NCBITAXON	NCBITaxon:109996	multi-cellular organism	UBERON	UBERON:0000468	Plant strains	Plant1248	5	Low	E72
Plant1249	5	Low	1	E72	6	190	83	57								Raphanus raphanistrum	NCBITAXON	NCBITaxon:109996	multi-cellular organism	UBERON	UBERON:0000468	Plant strains	Plant1249	5	Low	E72
Plant1250	5	Low	1	E72	7	191	83	57								Raphanus raphanistrum	NCBITAXON	NCBITaxon:109996	multi-cellular organism	UBERON	UBERON:0000468	Plant strains	Plant1250	5	Low	E72
Plant1251	5	Low	1	E72	8	192	83	57								Raphanus raphanistrum	NCBITAXON	NCBITaxon:109996	multi-cellular organism	UBERON	UBERON:0000468	Plant strains	Plant1251	5	Low	E72
Plant1252	5	Low	1	E72	10	193	83	57								Raphanus raphanistrum	NCBITAXON	NCBITaxon:109996	multi-cellular organism	UBERON	UBERON:0000468	Plant strains	Plant1252	5	Low	E72
Plant1253	5	Low	1	E74.1a	1	194	93	83								Raphanus raphanistrum	NCBITAXON	NCBITaxon:109996	multi-cellular organism	UBERON	UBERON:0000468	Plant strains	Plant1253	5	Low	E74.1a
Plant1254	5	Low	1	E74.1a	2	195	93	83								Raphanus raphanistrum	NCBITAXON	NCBITaxon:109996	multi-cellular organism	UBERON	UBERON:0000468	Plant strains	Plant1254	5	Low	E74.1a
Plant1255	5	Low	1	E74.1a	3	196	93	83								Raphanus raphanistrum	NCBITAXON	NCBITaxon:109996	multi-cellular organism	UBERON	UBERON:0000468	Plant strains	Plant1255	5	Low	E74.1a
Plant1256	5	Low	1	E74.1a	4	197	93	83								Raphanus raphanistrum	NCBITAXON	NCBITaxon:109996	multi-cellular organism	UBERON	UBERON:0000468	Plant strains	Plant1256	5	Low	E74.1a
Plant1257	5	Low	1	E74.1a	5	198	93	83								Raphanus raphanistrum	NCBITAXON	NCBITaxon:109996	multi-cellular organism	UBERON	UBERON:0000468	Plant strains	Plant1257	5	Low	E74.1a
Plant1258	5	Low	1	E74.1a	6	199	93	83								Raphanus raphanistrum	NCBITAXON	NCBITaxon:109996	multi-cellular organism	UBERON	UBERON:0000468	Plant strains	Plant1258	5	Low	E74.1a
Plant1259	5	Low	1	E74.1a	7	200	93	83								Raphanus raphanistrum	NCBITAXON	NCBITaxon:109996	multi-cellular organism	UBERON	UBERON:0000468	Plant strains	Plant1259	5	Low	E74.1a
Plant1260	5	Low	1	E74.1a	8	201	93	83								Raphanus raphanistrum	NCBITAXON	NCBITaxon:109996	multi-cellular organism	UBERON	UBERON:0000468	Plant strains	Plant1260	5	Low	E74.1a
Plant1261	5	Low	1	E74.1a	9	202	93	83								Raphanus raphanistrum	NCBITAXON	NCBITaxon:109996	multi-cellular organism	UBERON	UBERON:0000468	Plant strains	Plant1261	5	Low	E74.1a
Plant1262	5	Low	1	E74.1a	10	203	93	83								Raphanus raphanistrum	NCBITAXON	NCBITaxon:109996	multi-cellular organism	UBERON	UBERON:0000468	Plant strains	Plant1262	5	Low	E74.1a
Plant1263	5	Low	1	E93d	1	204	102	57								Raphanus raphanistrum	NCBITAXON	NCBITaxon:109996	multi-cellular organism	UBERON	UBERON:0000468	Plant strains	Plant1263	5	Low	E93d
Plant1264	5	Low	1	E93d	2	205	102	57								Raphanus raphanistrum	NCBITAXON	NCBITaxon:109996	multi-cellular organism	UBERON	UBERON:0000468	Plant strains	Plant1264	5	Low	E93d
Plant1265	5	Low	1	E93d	3	206	102	57								Raphanus raphanistrum	NCBITAXON	NCBITaxon:109996	multi-cellular organism	UBERON	UBERON:0000468	Plant strains	Plant1265	5	Low	E93d
Plant1266	5	Low	1	E93d	4	207	102	57								Raphanus raphanistrum	NCBITAXON	NCBITaxon:109996	multi-cellular organism	UBERON	UBERON:0000468	Plant strains	Plant1266	5	Low	E93d
Plant1267	5	Low	1	E93d	5	208	102	57								Raphanus raphanistrum	NCBITAXON	NCBITaxon:109996	multi-cellular organism	UBERON	UBERON:0000468	Plant strains	Plant1267	5	Low	E93d
Plant1268	5	Low	1	E93d	6	209	102	57								Raphanus raphanistrum	NCBITAXON	NCBITaxon:109996	multi-cellular organism	UBERON	UBERON:0000468	Plant strains	Plant1268	5	Low	E93d
Plant1269	5	Low	1	E93d	7	210	102	57								Raphanus raphanistrum	NCBITAXON	NCBITaxon:109996	multi-cellular organism	UBERON	UBERON:0000468	Plant strains	Plant1269	5	Low	E93d
Plant1270	5	Low	1	E93d	8	211	102	57								Raphanus raphanistrum	NCBITAXON	NCBITaxon:109996	multi-cellular organism	UBERON	UBERON:0000468	Plant strains	Plant1270	5	Low	E93d
Plant1271	5	Low	1	E93d	9	212	102	57								Raphanus raphanistrum	NCBITAXON	NCBITaxon:109996	multi-cellular organism	UBERON	UBERON:0000468	Plant strains	Plant1271	5	Low	E93d
Plant1272	5	Low	1	E93d	10	213	102	57								Raphanus raphanistrum	NCBITAXON	NCBITaxon:109996	multi-cellular organism	UBERON	UBERON:0000468	Plant strains	Plant1272	5	Low	E93d
Plant1273	5	Low	2	A313	1	1	a	b								Raphanus raphanistrum	NCBITAXON	NCBITaxon:109996	multi-cellular organism	UBERON	UBERON:0000468	Plant strains	Plant1273	5	Low	A313
Plant1274	5	Low	2	A313	2	2	a	b								Raphanus raphanistrum	NCBITAXON	NCBITaxon:109996	multi-cellular organism	UBERON	UBERON:0000468	Plant strains	Plant1274	5	Low	A313
Plant1275	5	Low	2	A313	3	3	a	b								Raphanus raphanistrum	NCBITAXON	NCBITaxon:109996	multi-cellular organism	UBERON	UBERON:0000468	Plant strains	Plant1275	5	Low	A313
Plant1276	5	Low	2	A313	4	4	a	b								Raphanus raphanistrum	NCBITAXON	NCBITaxon:109996	multi-cellular organism	UBERON	UBERON:0000468	Plant strains	Plant1276	5	Low	A313
Plant1277	5	Low	2	A313	5	5	a	b								Raphanus raphanistrum	NCBITAXON	NCBITaxon:109996	multi-cellular organism	UBERON	UBERON:0000468	Plant strains	Plant1277	5	Low	A313
Plant1278	5	Low	2	A313	6	6	a	b								Raphanus raphanistrum	NCBITAXON	NCBITaxon:109996	multi-cellular organism	UBERON	UBERON:0000468	Plant strains	Plant1278	5	Low	A313
Plant1279	5	Low	2	A313	7	7	a	b								Raphanus raphanistrum	NCBITAXON	NCBITaxon:109996	multi-cellular organism	UBERON	UBERON:0000468	Plant strains	Plant1279	5	Low	A313
Plant1280	5	Low	2	A313	8	8	a	b								Raphanus raphanistrum	NCBITAXON	NCBITaxon:109996	multi-cellular organism	UBERON	UBERON:0000468	Plant strains	Plant1280	5	Low	A313
Plant1281	5	Low	2	A313	10	9	a	b								Raphanus raphanistrum	NCBITAXON	NCBITaxon:109996	multi-cellular organism	UBERON	UBERON:0000468	Plant strains	Plant1281	5	Low	A313
Plant1282	5	Low	2	A327	1	10	c	d								Raphanus raphanistrum	NCBITAXON	NCBITaxon:109996	multi-cellular organism	UBERON	UBERON:0000468	Plant strains	Plant1282	5	Low	A327
Plant1283	5	Low	2	A327	2	11	c	d								Raphanus raphanistrum	NCBITAXON	NCBITaxon:109996	multi-cellular organism	UBERON	UBERON:0000468	Plant strains	Plant1283	5	Low	A327
Plant1284	5	Low	2	A327	3	12	c	d								Raphanus raphanistrum	NCBITAXON	NCBITaxon:109996	multi-cellular organism	UBERON	UBERON:0000468	Plant strains	Plant1284	5	Low	A327
Plant1285	5	Low	2	A327	4	13	c	d								Raphanus raphanistrum	NCBITAXON	NCBITaxon:109996	multi-cellular organism	UBERON	UBERON:0000468	Plant strains	Plant1285	5	Low	A327
Plant1286	5	Low	2	A327	5	14	c	d								Raphanus raphanistrum	NCBITAXON	NCBITaxon:109996	multi-cellular organism	UBERON	UBERON:0000468	Plant strains	Plant1286	5	Low	A327
Plant1287	5	Low	2	A327	6	15	c	d								Raphanus raphanistrum	NCBITAXON	NCBITaxon:109996	multi-cellular organism	UBERON	UBERON:0000468	Plant strains	Plant1287	5	Low	A327
Plant1288	5	Low	2	A327	7	16	c	d								Raphanus raphanistrum	NCBITAXON	NCBITaxon:109996	multi-cellular organism	UBERON	UBERON:0000468	Plant strains	Plant1288	5	Low	A327
Plant1289	5	Low	2	A327	8	17	c	d								Raphanus raphanistrum	NCBITAXON	NCBITaxon:109996	multi-cellular organism	UBERON	UBERON:0000468	Plant strains	Plant1289	5	Low	A327
Plant1290	5	Low	2	A327	9	18	c	d								Raphanus raphanistrum	NCBITAXON	NCBITaxon:109996	multi-cellular organism	UBERON	UBERON:0000468	Plant strains	Plant1290	5	Low	A327
Plant1291	5	Low	2	A327	10	19	c	d								Raphanus raphanistrum	NCBITAXON	NCBITaxon:109996	multi-cellular organism	UBERON	UBERON:0000468	Plant strains	Plant1291	5	Low	A327
Plant1292	5	Low	2	A342.2	1	20	e	f								Raphanus raphanistrum	NCBITAXON	NCBITaxon:109996	multi-cellular organism	UBERON	UBERON:0000468	Plant strains	Plant1292	5	Low	A342.2
Plant1293	5	Low	2	A342.2	2	21	e	f								Raphanus raphanistrum	NCBITAXON	NCBITaxon:109996	multi-cellular organism	UBERON	UBERON:0000468	Plant strains	Plant1293	5	Low	A342.2
Plant1294	5	Low	2	A342.2	3	22	e	f								Raphanus raphanistrum	NCBITAXON	NCBITaxon:109996	multi-cellular organism	UBERON	UBERON:0000468	Plant strains	Plant1294	5	Low	A342.2
Plant1295	5	Low	2	A342.2	4	23	e	f								Raphanus raphanistrum	NCBITAXON	NCBITaxon:109996	multi-cellular organism	UBERON	UBERON:0000468	Plant strains	Plant1295	5	Low	A342.2
Plant1296	5	Low	2	A342.2	5	24	e	f								Raphanus raphanistrum	NCBITAXON	NCBITaxon:109996	multi-cellular organism	UBERON	UBERON:0000468	Plant strains	Plant1296	5	Low	A342.2
Plant1297	5	Low	2	A342.2	6	25	e	f								Raphanus raphanistrum	NCBITAXON	NCBITaxon:109996	multi-cellular organism	UBERON	UBERON:0000468	Plant strains	Plant1297	5	Low	A342.2
Plant1298	5	Low	2	A342.2	7	26	e	f								Raphanus raphanistrum	NCBITAXON	NCBITaxon:109996	multi-cellular organism	UBERON	UBERON:0000468	Plant strains	Plant1298	5	Low	A342.2
Plant1299	5	Low	2	A342.2	8	27	e	f								Raphanus raphanistrum	NCBITAXON	NCBITaxon:109996	multi-cellular organism	UBERON	UBERON:0000468	Plant strains	Plant1299	5	Low	A342.2
Plant1300	5	Low	2	A342.2	9	28	e	f								Raphanus raphanistrum	NCBITAXON	NCBITaxon:109996	multi-cellular organism	UBERON	UBERON:0000468	Plant strains	Plant1300	5	Low	A342.2
Plant1301	5	Low	2	A342.2	10	29	e	f								Raphanus raphanistrum	NCBITAXON	NCBITaxon:109996	multi-cellular organism	UBERON	UBERON:0000468	Plant strains	Plant1301	5	Low	A342.2
Plant1302	5	Low	2	B189.1a	1	30	g	h								Raphanus raphanistrum	NCBITAXON	NCBITaxon:109996	multi-cellular organism	UBERON	UBERON:0000468	Plant strains	Plant1302	5	Low	B189.1a
Plant1303	5	Low	2	B189.1a	2	31	g	h								Raphanus raphanistrum	NCBITAXON	NCBITaxon:109996	multi-cellular organism	UBERON	UBERON:0000468	Plant strains	Plant1303	5	Low	B189.1a
Plant1304	5	Low	2	B189.1a	3	32	g	h								Raphanus raphanistrum	NCBITAXON	NCBITaxon:109996	multi-cellular organism	UBERON	UBERON:0000468	Plant strains	Plant1304	5	Low	B189.1a
Plant1305	5	Low	2	B189.1a	4	33	g	h								Raphanus raphanistrum	NCBITAXON	NCBITaxon:109996	multi-cellular organism	UBERON	UBERON:0000468	Plant strains	Plant1305	5	Low	B189.1a
Plant1306	5	Low	2	B189.1a	5	34	g	h								Raphanus raphanistrum	NCBITAXON	NCBITaxon:109996	multi-cellular organism	UBERON	UBERON:0000468	Plant strains	Plant1306	5	Low	B189.1a
Plant1307	5	Low	2	B189.1a	6	35	g	h								Raphanus raphanistrum	NCBITAXON	NCBITaxon:109996	multi-cellular organism	UBERON	UBERON:0000468	Plant strains	Plant1307	5	Low	B189.1a
Plant1308	5	Low	2	B189.1a	7	36	g	h								Raphanus raphanistrum	NCBITAXON	NCBITaxon:109996	multi-cellular organism	UBERON	UBERON:0000468	Plant strains	Plant1308	5	Low	B189.1a
Plant1309	5	Low	2	B189.1a	8	37	g	h								Raphanus raphanistrum	NCBITAXON	NCBITaxon:109996	multi-cellular organism	UBERON	UBERON:0000468	Plant strains	Plant1309	5	Low	B189.1a
Plant1310	5	Low	2	B189.1a	9	38	g	h								Raphanus raphanistrum	NCBITAXON	NCBITaxon:109996	multi-cellular organism	UBERON	UBERON:0000468	Plant strains	Plant1310	5	Low	B189.1a
Plant1311	5	Low	2	B189.1a	10	39	g	h								Raphanus raphanistrum	NCBITAXON	NCBITaxon:109996	multi-cellular organism	UBERON	UBERON:0000468	Plant strains	Plant1311	5	Low	B189.1a
Plant1312	5	Low	2	B189.1d	1	40	I	j								Raphanus raphanistrum	NCBITAXON	NCBITaxon:109996	multi-cellular organism	UBERON	UBERON:0000468	Plant strains	Plant1312	5	Low	B189.1d
Plant1313	5	Low	2	B189.1d	2	41	I	j								Raphanus raphanistrum	NCBITAXON	NCBITaxon:109996	multi-cellular organism	UBERON	UBERON:0000468	Plant strains	Plant1313	5	Low	B189.1d
Plant1314	5	Low	2	B189.1d	3	42	I	j								Raphanus raphanistrum	NCBITAXON	NCBITaxon:109996	multi-cellular organism	UBERON	UBERON:0000468	Plant strains	Plant1314	5	Low	B189.1d
Plant1315	5	Low	2	B189.1d	4	43	I	j								Raphanus raphanistrum	NCBITAXON	NCBITaxon:109996	multi-cellular organism	UBERON	UBERON:0000468	Plant strains	Plant1315	5	Low	B189.1d
Plant1316	5	Low	2	B189.1d	5	44	I	j								Raphanus raphanistrum	NCBITAXON	NCBITaxon:109996	multi-cellular organism	UBERON	UBERON:0000468	Plant strains	Plant1316	5	Low	B189.1d
Plant1317	5	Low	2	B189.1d	6	45	I	j								Raphanus raphanistrum	NCBITAXON	NCBITaxon:109996	multi-cellular organism	UBERON	UBERON:0000468	Plant strains	Plant1317	5	Low	B189.1d
Plant1318	5	Low	2	B189.1d	7	46	I	j								Raphanus raphanistrum	NCBITAXON	NCBITaxon:109996	multi-cellular organism	UBERON	UBERON:0000468	Plant strains	Plant1318	5	Low	B189.1d
Plant1319	5	Low	2	B189.1d	8	47	I	j								Raphanus raphanistrum	NCBITAXON	NCBITaxon:109996	multi-cellular organism	UBERON	UBERON:0000468	Plant strains	Plant1319	5	Low	B189.1d
Plant1320	5	Low	2	B189.1d	9	48	I	j								Raphanus raphanistrum	NCBITAXON	NCBITaxon:109996	multi-cellular organism	UBERON	UBERON:0000468	Plant strains	Plant1320	5	Low	B189.1d
Plant1321	5	Low	2	B189.1d	10	49	I	j								Raphanus raphanistrum	NCBITAXON	NCBITaxon:109996	multi-cellular organism	UBERON	UBERON:0000468	Plant strains	Plant1321	5	Low	B189.1d
Plant1322	5	Low	2	C46.1	1	50	k	l								Raphanus raphanistrum	NCBITAXON	NCBITaxon:109996	multi-cellular organism	UBERON	UBERON:0000468	Plant strains	Plant1322	5	Low	C46.1
Plant1323	5	Low	2	C46.1	2	51	k	l								Raphanus raphanistrum	NCBITAXON	NCBITaxon:109996	multi-cellular organism	UBERON	UBERON:0000468	Plant strains	Plant1323	5	Low	C46.1
Plant1324	5	Low	2	C46.1	3	52	k	l								Raphanus raphanistrum	NCBITAXON	NCBITaxon:109996	multi-cellular organism	UBERON	UBERON:0000468	Plant strains	Plant1324	5	Low	C46.1
Plant1325	5	Low	2	C46.1	4	53	k	l								Raphanus raphanistrum	NCBITAXON	NCBITaxon:109996	multi-cellular organism	UBERON	UBERON:0000468	Plant strains	Plant1325	5	Low	C46.1
Plant1326	5	Low	2	C46.1	5	54	k	l								Raphanus raphanistrum	NCBITAXON	NCBITaxon:109996	multi-cellular organism	UBERON	UBERON:0000468	Plant strains	Plant1326	5	Low	C46.1
Plant1327	5	Low	2	C46.1	6	55	k	l								Raphanus raphanistrum	NCBITAXON	NCBITaxon:109996	multi-cellular organism	UBERON	UBERON:0000468	Plant strains	Plant1327	5	Low	C46.1
Plant1328	5	Low	2	C46.1	7	56	k	l								Raphanus raphanistrum	NCBITAXON	NCBITaxon:109996	multi-cellular organism	UBERON	UBERON:0000468	Plant strains	Plant1328	5	Low	C46.1
Plant1329	5	Low	2	C46.1	8	57	k	l								Raphanus raphanistrum	NCBITAXON	NCBITaxon:109996	multi-cellular organism	UBERON	UBERON:0000468	Plant strains	Plant1329	5	Low	C46.1
Plant1330	5	Low	2	C46.1	9	58	k	l								Raphanus raphanistrum	NCBITAXON	NCBITaxon:109996	multi-cellular organism	UBERON	UBERON:0000468	Plant strains	Plant1330	5	Low	C46.1
Plant1331	5	Low	2	C46.1	10	59	k	l								Raphanus raphanistrum	NCBITAXON	NCBITaxon:109996	multi-cellular organism	UBERON	UBERON:0000468	Plant strains	Plant1331	5	Low	C46.1
Plant1332	5	Low	2	C47.1a	1	60	m	n								Raphanus raphanistrum	NCBITAXON	NCBITaxon:109996	multi-cellular organism	UBERON	UBERON:0000468	Plant strains	Plant1332	5	Low	C47.1a
Plant1333	5	Low	2	C47.1a	2	61	m	n								Raphanus raphanistrum	NCBITAXON	NCBITaxon:109996	multi-cellular organism	UBERON	UBERON:0000468	Plant strains	Plant1333	5	Low	C47.1a
Plant1334	5	Low	2	C47.1a	3	62	m	n								Raphanus raphanistrum	NCBITAXON	NCBITaxon:109996	multi-cellular organism	UBERON	UBERON:0000468	Plant strains	Plant1334	5	Low	C47.1a
Plant1335	5	Low	2	C47.1a	4	63	m	n								Raphanus raphanistrum	NCBITAXON	NCBITaxon:109996	multi-cellular organism	UBERON	UBERON:0000468	Plant strains	Plant1335	5	Low	C47.1a
Plant1336	5	Low	2	C47.1a	5	64	m	n								Raphanus raphanistrum	NCBITAXON	NCBITaxon:109996	multi-cellular organism	UBERON	UBERON:0000468	Plant strains	Plant1336	5	Low	C47.1a
Plant1337	5	Low	2	C47.1a	8	65	m	n								Raphanus raphanistrum	NCBITAXON	NCBITaxon:109996	multi-cellular organism	UBERON	UBERON:0000468	Plant strains	Plant1337	5	Low	C47.1a
Plant1338	5	Low	2	C47.1a	9	66	m	n								Raphanus raphanistrum	NCBITAXON	NCBITaxon:109996	multi-cellular organism	UBERON	UBERON:0000468	Plant strains	Plant1338	5	Low	C47.1a
Plant1339	5	Low	2	C47.1a	10	67	m	n								Raphanus raphanistrum	NCBITAXON	NCBITaxon:109996	multi-cellular organism	UBERON	UBERON:0000468	Plant strains	Plant1339	5	Low	C47.1a
Plant1340	5	Low	2	C47.1d	1	68	o	p								Raphanus raphanistrum	NCBITAXON	NCBITaxon:109996	multi-cellular organism	UBERON	UBERON:0000468	Plant strains	Plant1340	5	Low	C47.1d
Plant1341	5	Low	2	C47.1d	2	69	o	p								Raphanus raphanistrum	NCBITAXON	NCBITaxon:109996	multi-cellular organism	UBERON	UBERON:0000468	Plant strains	Plant1341	5	Low	C47.1d
Plant1342	5	Low	2	C47.1d	3	70	o	p								Raphanus raphanistrum	NCBITAXON	NCBITaxon:109996	multi-cellular organism	UBERON	UBERON:0000468	Plant strains	Plant1342	5	Low	C47.1d
Plant1343	5	Low	2	C47.1d	4	71	o	p								Raphanus raphanistrum	NCBITAXON	NCBITaxon:109996	multi-cellular organism	UBERON	UBERON:0000468	Plant strains	Plant1343	5	Low	C47.1d
Plant1344	5	Low	2	C47.1d	5	72	o	p								Raphanus raphanistrum	NCBITAXON	NCBITaxon:109996	multi-cellular organism	UBERON	UBERON:0000468	Plant strains	Plant1344	5	Low	C47.1d
Plant1345	5	Low	2	C47.1d	6	73	o	p								Raphanus raphanistrum	NCBITAXON	NCBITaxon:109996	multi-cellular organism	UBERON	UBERON:0000468	Plant strains	Plant1345	5	Low	C47.1d
Plant1346	5	Low	2	C47.1d	7	74	o	p								Raphanus raphanistrum	NCBITAXON	NCBITaxon:109996	multi-cellular organism	UBERON	UBERON:0000468	Plant strains	Plant1346	5	Low	C47.1d
Plant1347	5	Low	2	C47.1d	8	75	o	p								Raphanus raphanistrum	NCBITAXON	NCBITaxon:109996	multi-cellular organism	UBERON	UBERON:0000468	Plant strains	Plant1347	5	Low	C47.1d
Plant1348	5	Low	2	C47.1d	9	76	o	p								Raphanus raphanistrum	NCBITAXON	NCBITaxon:109996	multi-cellular organism	UBERON	UBERON:0000468	Plant strains	Plant1348	5	Low	C47.1d
Plant1349	5	Low	2	C47.1d	10	77	o	p								Raphanus raphanistrum	NCBITAXON	NCBITaxon:109996	multi-cellular organism	UBERON	UBERON:0000468	Plant strains	Plant1349	5	Low	C47.1d
Plant1350	5	Low	2	C47.1e	1	78	q	r								Raphanus raphanistrum	NCBITAXON	NCBITaxon:109996	multi-cellular organism	UBERON	UBERON:0000468	Plant strains	Plant1350	5	Low	C47.1e
Plant1351	5	Low	2	C47.1e	2	79	q	r								Raphanus raphanistrum	NCBITAXON	NCBITaxon:109996	multi-cellular organism	UBERON	UBERON:0000468	Plant strains	Plant1351	5	Low	C47.1e
Plant1352	5	Low	2	C47.1e	3	80	q	r								Raphanus raphanistrum	NCBITAXON	NCBITaxon:109996	multi-cellular organism	UBERON	UBERON:0000468	Plant strains	Plant1352	5	Low	C47.1e
Plant1353	5	Low	2	C47.1e	4	81	q	r								Raphanus raphanistrum	NCBITAXON	NCBITaxon:109996	multi-cellular organism	UBERON	UBERON:0000468	Plant strains	Plant1353	5	Low	C47.1e
Plant1354	5	Low	2	C47.1e	5	82	q	r								Raphanus raphanistrum	NCBITAXON	NCBITaxon:109996	multi-cellular organism	UBERON	UBERON:0000468	Plant strains	Plant1354	5	Low	C47.1e
Plant1355	5	Low	2	C47.1e	6	83	q	r								Raphanus raphanistrum	NCBITAXON	NCBITaxon:109996	multi-cellular organism	UBERON	UBERON:0000468	Plant strains	Plant1355	5	Low	C47.1e
Plant1356	5	Low	2	C47.1e	7	84	q	r								Raphanus raphanistrum	NCBITAXON	NCBITaxon:109996	multi-cellular organism	UBERON	UBERON:0000468	Plant strains	Plant1356	5	Low	C47.1e
Plant1357	5	Low	2	C47.1e	8	85	q	r								Raphanus raphanistrum	NCBITAXON	NCBITaxon:109996	multi-cellular organism	UBERON	UBERON:0000468	Plant strains	Plant1357	5	Low	C47.1e
Plant1358	5	Low	2	C47.1e	9	86	q	r								Raphanus raphanistrum	NCBITAXON	NCBITaxon:109996	multi-cellular organism	UBERON	UBERON:0000468	Plant strains	Plant1358	5	Low	C47.1e
Plant1359	5	Low	2	C47.1e	10	87	q	r								Raphanus raphanistrum	NCBITAXON	NCBITaxon:109996	multi-cellular organism	UBERON	UBERON:0000468	Plant strains	Plant1359	5	Low	C47.1e
Plant1360	5	Low	2	D30	1	88	s	t								Raphanus raphanistrum	NCBITAXON	NCBITaxon:109996	multi-cellular organism	UBERON	UBERON:0000468	Plant strains	Plant1360	5	Low	D30
Plant1361	5	Low	2	D30	2	89	s	t								Raphanus raphanistrum	NCBITAXON	NCBITaxon:109996	multi-cellular organism	UBERON	UBERON:0000468	Plant strains	Plant1361	5	Low	D30
Plant1362	5	Low	2	D30	3	90	s	t								Raphanus raphanistrum	NCBITAXON	NCBITaxon:109996	multi-cellular organism	UBERON	UBERON:0000468	Plant strains	Plant1362	5	Low	D30
Plant1363	5	Low	2	D30	4	91	s	t								Raphanus raphanistrum	NCBITAXON	NCBITaxon:109996	multi-cellular organism	UBERON	UBERON:0000468	Plant strains	Plant1363	5	Low	D30
Plant1364	5	Low	2	D30	5	92	s	t								Raphanus raphanistrum	NCBITAXON	NCBITaxon:109996	multi-cellular organism	UBERON	UBERON:0000468	Plant strains	Plant1364	5	Low	D30
Plant1365	5	Low	2	D30	6	93	s	t								Raphanus raphanistrum	NCBITAXON	NCBITaxon:109996	multi-cellular organism	UBERON	UBERON:0000468	Plant strains	Plant1365	5	Low	D30
Plant1366	5	Low	2	D30	7	94	s	t								Raphanus raphanistrum	NCBITAXON	NCBITaxon:109996	multi-cellular organism	UBERON	UBERON:0000468	Plant strains	Plant1366	5	Low	D30
Plant1367	5	Low	2	D30	8	95	s	t								Raphanus raphanistrum	NCBITAXON	NCBITaxon:109996	multi-cellular organism	UBERON	UBERON:0000468	Plant strains	Plant1367	5	Low	D30
Plant1368	5	Low	2	D30	9	96	s	t								Raphanus raphanistrum	NCBITAXON	NCBITaxon:109996	multi-cellular organism	UBERON	UBERON:0000468	Plant strains	Plant1368	5	Low	D30
Plant1369	5	Low	2	D30	10	97	s	t								Raphanus raphanistrum	NCBITAXON	NCBITaxon:109996	multi-cellular organism	UBERON	UBERON:0000468	Plant strains	Plant1369	5	Low	D30
Plant1370	5	Low	2	E62.1a	1	98	u	v								Raphanus raphanistrum	NCBITAXON	NCBITaxon:109996	multi-cellular organism	UBERON	UBERON:0000468	Plant strains	Plant1370	5	Low	E62.1a
Plant1371	5	Low	2	E62.1a	2	99	u	v								Raphanus raphanistrum	NCBITAXON	NCBITaxon:109996	multi-cellular organism	UBERON	UBERON:0000468	Plant strains	Plant1371	5	Low	E62.1a
Plant1372	5	Low	2	E62.1a	3	100	u	v								Raphanus raphanistrum	NCBITAXON	NCBITaxon:109996	multi-cellular organism	UBERON	UBERON:0000468	Plant strains	Plant1372	5	Low	E62.1a
Plant1373	5	Low	2	E62.1a	4	101	u	v								Raphanus raphanistrum	NCBITAXON	NCBITaxon:109996	multi-cellular organism	UBERON	UBERON:0000468	Plant strains	Plant1373	5	Low	E62.1a
Plant1374	5	Low	2	E62.1a	5	102	u	v								Raphanus raphanistrum	NCBITAXON	NCBITaxon:109996	multi-cellular organism	UBERON	UBERON:0000468	Plant strains	Plant1374	5	Low	E62.1a
Plant1375	5	Low	2	E62.1a	6	103	u	v								Raphanus raphanistrum	NCBITAXON	NCBITaxon:109996	multi-cellular organism	UBERON	UBERON:0000468	Plant strains	Plant1375	5	Low	E62.1a
Plant1376	5	Low	2	E62.1a	7	104	u	v								Raphanus raphanistrum	NCBITAXON	NCBITaxon:109996	multi-cellular organism	UBERON	UBERON:0000468	Plant strains	Plant1376	5	Low	E62.1a
Plant1377	5	Low	2	E62.1a	8	105	u	v								Raphanus raphanistrum	NCBITAXON	NCBITaxon:109996	multi-cellular organism	UBERON	UBERON:0000468	Plant strains	Plant1377	5	Low	E62.1a
Plant1378	5	Low	2	E62.1a	9	106	u	v								Raphanus raphanistrum	NCBITAXON	NCBITaxon:109996	multi-cellular organism	UBERON	UBERON:0000468	Plant strains	Plant1378	5	Low	E62.1a
Plant1379	5	Low	2	E62.1a	10	107	u	v								Raphanus raphanistrum	NCBITAXON	NCBITaxon:109996	multi-cellular organism	UBERON	UBERON:0000468	Plant strains	Plant1379	5	Low	E62.1a
Plant1380	5	Low	2	E62.1b	1	108	w	x								Raphanus raphanistrum	NCBITAXON	NCBITaxon:109996	multi-cellular organism	UBERON	UBERON:0000468	Plant strains	Plant1380	5	Low	E62.1b
Plant1381	5	Low	2	E62.1b	2	109	w	x								Raphanus raphanistrum	NCBITAXON	NCBITaxon:109996	multi-cellular organism	UBERON	UBERON:0000468	Plant strains	Plant1381	5	Low	E62.1b
Plant1382	5	Low	2	E62.1b	3	110	w	x								Raphanus raphanistrum	NCBITAXON	NCBITaxon:109996	multi-cellular organism	UBERON	UBERON:0000468	Plant strains	Plant1382	5	Low	E62.1b
Plant1383	5	Low	2	E62.1b	4	111	w	x								Raphanus raphanistrum	NCBITAXON	NCBITaxon:109996	multi-cellular organism	UBERON	UBERON:0000468	Plant strains	Plant1383	5	Low	E62.1b
Plant1384	5	Low	2	E62.1b	5	112	w	x								Raphanus raphanistrum	NCBITAXON	NCBITaxon:109996	multi-cellular organism	UBERON	UBERON:0000468	Plant strains	Plant1384	5	Low	E62.1b
Plant1385	5	Low	2	E62.1b	6	113	w	x								Raphanus raphanistrum	NCBITAXON	NCBITaxon:109996	multi-cellular organism	UBERON	UBERON:0000468	Plant strains	Plant1385	5	Low	E62.1b
Plant1386	5	Low	2	E62.1b	7	114	w	x								Raphanus raphanistrum	NCBITAXON	NCBITaxon:109996	multi-cellular organism	UBERON	UBERON:0000468	Plant strains	Plant1386	5	Low	E62.1b
Plant1387	5	Low	2	E62.1b	8	115	w	x								Raphanus raphanistrum	NCBITAXON	NCBITaxon:109996	multi-cellular organism	UBERON	UBERON:0000468	Plant strains	Plant1387	5	Low	E62.1b
Plant1388	5	Low	2	E62.1b	9	116	w	x								Raphanus raphanistrum	NCBITAXON	NCBITaxon:109996	multi-cellular organism	UBERON	UBERON:0000468	Plant strains	Plant1388	5	Low	E62.1b
Plant1389	5	Low	2	E62.1b	10	117	w	x								Raphanus raphanistrum	NCBITAXON	NCBITaxon:109996	multi-cellular organism	UBERON	UBERON:0000468	Plant strains	Plant1389	5	Low	E62.1b
Plant1390	6	High	1	50a	1	213	105	110								Raphanus raphanistrum	NCBITAXON	NCBITaxon:109996	multi-cellular organism	UBERON	UBERON:0000468	Plant strains	Plant1390	6	High	50a
Plant1391	6	High	1	50a	2	214	105	110								Raphanus raphanistrum	NCBITAXON	NCBITaxon:109996	multi-cellular organism	UBERON	UBERON:0000468	Plant strains	Plant1391	6	High	50a
Plant1392	6	High	1	50a	3	215	105	110								Raphanus raphanistrum	NCBITAXON	NCBITaxon:109996	multi-cellular organism	UBERON	UBERON:0000468	Plant strains	Plant1392	6	High	50a
Plant1393	6	High	1	50a	4	216	105	110								Raphanus raphanistrum	NCBITAXON	NCBITaxon:109996	multi-cellular organism	UBERON	UBERON:0000468	Plant strains	Plant1393	6	High	50a
Plant1394	6	High	1	50a	5	217	105	110								Raphanus raphanistrum	NCBITAXON	NCBITaxon:109996	multi-cellular organism	UBERON	UBERON:0000468	Plant strains	Plant1394	6	High	50a
Plant1395	6	High	1	50a	6	218	105	110								Raphanus raphanistrum	NCBITAXON	NCBITaxon:109996	multi-cellular organism	UBERON	UBERON:0000468	Plant strains	Plant1395	6	High	50a
Plant1396	6	High	1	50a	7	219	105	110								Raphanus raphanistrum	NCBITAXON	NCBITaxon:109996	multi-cellular organism	UBERON	UBERON:0000468	Plant strains	Plant1396	6	High	50a
Plant1397	6	High	1	50a	8	220	105	110								Raphanus raphanistrum	NCBITAXON	NCBITaxon:109996	multi-cellular organism	UBERON	UBERON:0000468	Plant strains	Plant1397	6	High	50a
Plant1398	6	High	1	50a	9	221	105	110								Raphanus raphanistrum	NCBITAXON	NCBITaxon:109996	multi-cellular organism	UBERON	UBERON:0000468	Plant strains	Plant1398	6	High	50a
Plant1399	6	High	1	50a	10	222	105	110								Raphanus raphanistrum	NCBITAXON	NCBITaxon:109996	multi-cellular organism	UBERON	UBERON:0000468	Plant strains	Plant1399	6	High	50a
Plant1400	6	High	1	50c	1	223	110	210								Raphanus raphanistrum	NCBITAXON	NCBITaxon:109996	multi-cellular organism	UBERON	UBERON:0000468	Plant strains	Plant1400	6	High	50c
Plant1401	6	High	1	50c	2	224	110	210								Raphanus raphanistrum	NCBITAXON	NCBITaxon:109996	multi-cellular organism	UBERON	UBERON:0000468	Plant strains	Plant1401	6	High	50c
Plant1402	6	High	1	50c	3	225	110	210								Raphanus raphanistrum	NCBITAXON	NCBITaxon:109996	multi-cellular organism	UBERON	UBERON:0000468	Plant strains	Plant1402	6	High	50c
Plant1403	6	High	1	50c	4	226	110	210								Raphanus raphanistrum	NCBITAXON	NCBITaxon:109996	multi-cellular organism	UBERON	UBERON:0000468	Plant strains	Plant1403	6	High	50c
Plant1404	6	High	1	50c	5	227	110	210								Raphanus raphanistrum	NCBITAXON	NCBITaxon:109996	multi-cellular organism	UBERON	UBERON:0000468	Plant strains	Plant1404	6	High	50c
Plant1405	6	High	1	50c	6	228	110	210								Raphanus raphanistrum	NCBITAXON	NCBITaxon:109996	multi-cellular organism	UBERON	UBERON:0000468	Plant strains	Plant1405	6	High	50c
Plant1406	6	High	1	50c	7	229	110	210								Raphanus raphanistrum	NCBITAXON	NCBITaxon:109996	multi-cellular organism	UBERON	UBERON:0000468	Plant strains	Plant1406	6	High	50c
Plant1407	6	High	1	50c	8	230	110	210								Raphanus raphanistrum	NCBITAXON	NCBITaxon:109996	multi-cellular organism	UBERON	UBERON:0000468	Plant strains	Plant1407	6	High	50c
Plant1408	6	High	1	50c	9	231	110	210								Raphanus raphanistrum	NCBITAXON	NCBITaxon:109996	multi-cellular organism	UBERON	UBERON:0000468	Plant strains	Plant1408	6	High	50c
Plant1409	6	High	1	50c	10	232	110	210								Raphanus raphanistrum	NCBITAXON	NCBITaxon:109996	multi-cellular organism	UBERON	UBERON:0000468	Plant strains	Plant1409	6	High	50c
Plant1410	6	High	1	A209a	1	233	113	180								Raphanus raphanistrum	NCBITAXON	NCBITaxon:109996	multi-cellular organism	UBERON	UBERON:0000468	Plant strains	Plant1410	6	High	A209a
Plant1411	6	High	1	A209a	2	234	113	180								Raphanus raphanistrum	NCBITAXON	NCBITaxon:109996	multi-cellular organism	UBERON	UBERON:0000468	Plant strains	Plant1411	6	High	A209a
Plant1412	6	High	1	A209a	3	235	113	180								Raphanus raphanistrum	NCBITAXON	NCBITaxon:109996	multi-cellular organism	UBERON	UBERON:0000468	Plant strains	Plant1412	6	High	A209a
Plant1413	6	High	1	A209a	4	236	113	180								Raphanus raphanistrum	NCBITAXON	NCBITaxon:109996	multi-cellular organism	UBERON	UBERON:0000468	Plant strains	Plant1413	6	High	A209a
Plant1414	6	High	1	A209a	5	237	113	180								Raphanus raphanistrum	NCBITAXON	NCBITaxon:109996	multi-cellular organism	UBERON	UBERON:0000468	Plant strains	Plant1414	6	High	A209a
Plant1415	6	High	1	A209a	6	238	113	180								Raphanus raphanistrum	NCBITAXON	NCBITaxon:109996	multi-cellular organism	UBERON	UBERON:0000468	Plant strains	Plant1415	6	High	A209a
Plant1416	6	High	1	A209a	7	239	113	180								Raphanus raphanistrum	NCBITAXON	NCBITaxon:109996	multi-cellular organism	UBERON	UBERON:0000468	Plant strains	Plant1416	6	High	A209a
Plant1417	6	High	1	A209a	8	240	113	180								Raphanus raphanistrum	NCBITAXON	NCBITaxon:109996	multi-cellular organism	UBERON	UBERON:0000468	Plant strains	Plant1417	6	High	A209a
Plant1418	6	High	1	A209a	9	241	113	180								Raphanus raphanistrum	NCBITAXON	NCBITaxon:109996	multi-cellular organism	UBERON	UBERON:0000468	Plant strains	Plant1418	6	High	A209a
Plant1419	6	High	1	A209a	10	242	113	180								Raphanus raphanistrum	NCBITAXON	NCBITaxon:109996	multi-cellular organism	UBERON	UBERON:0000468	Plant strains	Plant1419	6	High	A209a
Plant1420	6	High	1	A209d	1	243	126	160								Raphanus raphanistrum	NCBITAXON	NCBITaxon:109996	multi-cellular organism	UBERON	UBERON:0000468	Plant strains	Plant1420	6	High	A209d
Plant1421	6	High	1	A209d	2	244	126	160								Raphanus raphanistrum	NCBITAXON	NCBITaxon:109996	multi-cellular organism	UBERON	UBERON:0000468	Plant strains	Plant1421	6	High	A209d
Plant1422	6	High	1	A209d	3	245	126	160								Raphanus raphanistrum	NCBITAXON	NCBITaxon:109996	multi-cellular organism	UBERON	UBERON:0000468	Plant strains	Plant1422	6	High	A209d
Plant1423	6	High	1	A209d	4	246	126	160								Raphanus raphanistrum	NCBITAXON	NCBITaxon:109996	multi-cellular organism	UBERON	UBERON:0000468	Plant strains	Plant1423	6	High	A209d
Plant1424	6	High	1	A209d	5	247	126	160								Raphanus raphanistrum	NCBITAXON	NCBITaxon:109996	multi-cellular organism	UBERON	UBERON:0000468	Plant strains	Plant1424	6	High	A209d
Plant1425	6	High	1	A209d	6	248	126	160								Raphanus raphanistrum	NCBITAXON	NCBITaxon:109996	multi-cellular organism	UBERON	UBERON:0000468	Plant strains	Plant1425	6	High	A209d
Plant1426	6	High	1	A209d	7	249	126	160								Raphanus raphanistrum	NCBITAXON	NCBITaxon:109996	multi-cellular organism	UBERON	UBERON:0000468	Plant strains	Plant1426	6	High	A209d
Plant1427	6	High	1	A209d	8	250	126	160								Raphanus raphanistrum	NCBITAXON	NCBITaxon:109996	multi-cellular organism	UBERON	UBERON:0000468	Plant strains	Plant1427	6	High	A209d
Plant1428	6	High	1	A209d	9	251	126	160								Raphanus raphanistrum	NCBITAXON	NCBITaxon:109996	multi-cellular organism	UBERON	UBERON:0000468	Plant strains	Plant1428	6	High	A209d
Plant1429	6	High	1	A209d	10	252	126	160								Raphanus raphanistrum	NCBITAXON	NCBITaxon:109996	multi-cellular organism	UBERON	UBERON:0000468	Plant strains	Plant1429	6	High	A209d
Plant1430	6	High	1	C180a	1	253	133	126								Raphanus raphanistrum	NCBITAXON	NCBITaxon:109996	multi-cellular organism	UBERON	UBERON:0000468	Plant strains	Plant1430	6	High	C180a
Plant1431	6	High	1	C180a	2	254	133	126								Raphanus raphanistrum	NCBITAXON	NCBITaxon:109996	multi-cellular organism	UBERON	UBERON:0000468	Plant strains	Plant1431	6	High	C180a
Plant1432	6	High	1	C180a	3	255	133	126								Raphanus raphanistrum	NCBITAXON	NCBITaxon:109996	multi-cellular organism	UBERON	UBERON:0000468	Plant strains	Plant1432	6	High	C180a
Plant1433	6	High	1	C180a	4	256	133	126								Raphanus raphanistrum	NCBITAXON	NCBITaxon:109996	multi-cellular organism	UBERON	UBERON:0000468	Plant strains	Plant1433	6	High	C180a
Plant1434	6	High	1	C180a	6	257	133	126								Raphanus raphanistrum	NCBITAXON	NCBITaxon:109996	multi-cellular organism	UBERON	UBERON:0000468	Plant strains	Plant1434	6	High	C180a
Plant1435	6	High	1	C180a	7	258	133	126								Raphanus raphanistrum	NCBITAXON	NCBITaxon:109996	multi-cellular organism	UBERON	UBERON:0000468	Plant strains	Plant1435	6	High	C180a
Plant1436	6	High	1	C180a	8	259	133	126								Raphanus raphanistrum	NCBITAXON	NCBITaxon:109996	multi-cellular organism	UBERON	UBERON:0000468	Plant strains	Plant1436	6	High	C180a
Plant1437	6	High	1	C180a	9	260	133	126								Raphanus raphanistrum	NCBITAXON	NCBITaxon:109996	multi-cellular organism	UBERON	UBERON:0000468	Plant strains	Plant1437	6	High	C180a
Plant1438	6	High	1	C180a	10	261	133	126								Raphanus raphanistrum	NCBITAXON	NCBITaxon:109996	multi-cellular organism	UBERON	UBERON:0000468	Plant strains	Plant1438	6	High	C180a
Plant1439	6	High	1	C180b	1	262	151	105								Raphanus raphanistrum	NCBITAXON	NCBITaxon:109996	multi-cellular organism	UBERON	UBERON:0000468	Plant strains	Plant1439	6	High	C180b
Plant1440	6	High	1	C180b	2	263	151	105								Raphanus raphanistrum	NCBITAXON	NCBITaxon:109996	multi-cellular organism	UBERON	UBERON:0000468	Plant strains	Plant1440	6	High	C180b
Plant1441	6	High	1	C180b	3	264	151	105								Raphanus raphanistrum	NCBITAXON	NCBITaxon:109996	multi-cellular organism	UBERON	UBERON:0000468	Plant strains	Plant1441	6	High	C180b
Plant1442	6	High	1	C180b	4	265	151	105								Raphanus raphanistrum	NCBITAXON	NCBITaxon:109996	multi-cellular organism	UBERON	UBERON:0000468	Plant strains	Plant1442	6	High	C180b
Plant1443	6	High	1	C180b	5	266	151	105								Raphanus raphanistrum	NCBITAXON	NCBITaxon:109996	multi-cellular organism	UBERON	UBERON:0000468	Plant strains	Plant1443	6	High	C180b
Plant1444	6	High	1	C180b	6	267	151	105								Raphanus raphanistrum	NCBITAXON	NCBITaxon:109996	multi-cellular organism	UBERON	UBERON:0000468	Plant strains	Plant1444	6	High	C180b
Plant1445	6	High	1	C180b	7	268	151	105								Raphanus raphanistrum	NCBITAXON	NCBITaxon:109996	multi-cellular organism	UBERON	UBERON:0000468	Plant strains	Plant1445	6	High	C180b
Plant1446	6	High	1	C180b	8	269	151	105								Raphanus raphanistrum	NCBITAXON	NCBITaxon:109996	multi-cellular organism	UBERON	UBERON:0000468	Plant strains	Plant1446	6	High	C180b
Plant1447	6	High	1	C180b	9	270	151	105								Raphanus raphanistrum	NCBITAXON	NCBITaxon:109996	multi-cellular organism	UBERON	UBERON:0000468	Plant strains	Plant1447	6	High	C180b
Plant1448	6	High	1	C180b	10	271	151	105								Raphanus raphanistrum	NCBITAXON	NCBITaxon:109996	multi-cellular organism	UBERON	UBERON:0000468	Plant strains	Plant1448	6	High	C180b
Plant1449	6	High	1	C180c	1	272	160	185								Raphanus raphanistrum	NCBITAXON	NCBITaxon:109996	multi-cellular organism	UBERON	UBERON:0000468	Plant strains	Plant1449	6	High	C180c
Plant1450	6	High	1	C180c	2	273	160	185								Raphanus raphanistrum	NCBITAXON	NCBITaxon:109996	multi-cellular organism	UBERON	UBERON:0000468	Plant strains	Plant1450	6	High	C180c
Plant1451	6	High	1	C180c	3	274	160	185								Raphanus raphanistrum	NCBITAXON	NCBITaxon:109996	multi-cellular organism	UBERON	UBERON:0000468	Plant strains	Plant1451	6	High	C180c
Plant1452	6	High	1	C180c	4	275	160	185								Raphanus raphanistrum	NCBITAXON	NCBITaxon:109996	multi-cellular organism	UBERON	UBERON:0000468	Plant strains	Plant1452	6	High	C180c
Plant1453	6	High	1	C180c	5	276	160	185								Raphanus raphanistrum	NCBITAXON	NCBITaxon:109996	multi-cellular organism	UBERON	UBERON:0000468	Plant strains	Plant1453	6	High	C180c
Plant1454	6	High	1	C180c	6	277	160	185								Raphanus raphanistrum	NCBITAXON	NCBITaxon:109996	multi-cellular organism	UBERON	UBERON:0000468	Plant strains	Plant1454	6	High	C180c
Plant1455	6	High	1	C180c	7	278	160	185								Raphanus raphanistrum	NCBITAXON	NCBITaxon:109996	multi-cellular organism	UBERON	UBERON:0000468	Plant strains	Plant1455	6	High	C180c
Plant1456	6	High	1	C180c	8	279	160	185								Raphanus raphanistrum	NCBITAXON	NCBITaxon:109996	multi-cellular organism	UBERON	UBERON:0000468	Plant strains	Plant1456	6	High	C180c
Plant1457	6	High	1	C180c	9	280	160	185								Raphanus raphanistrum	NCBITAXON	NCBITaxon:109996	multi-cellular organism	UBERON	UBERON:0000468	Plant strains	Plant1457	6	High	C180c
Plant1458	6	High	1	C180c	10	281	160	185								Raphanus raphanistrum	NCBITAXON	NCBITaxon:109996	multi-cellular organism	UBERON	UBERON:0000468	Plant strains	Plant1458	6	High	C180c
Plant1459	6	High	1	C88.2a	1	282	166	151								Raphanus raphanistrum	NCBITAXON	NCBITaxon:109996	multi-cellular organism	UBERON	UBERON:0000468	Plant strains	Plant1459	6	High	C88.2a
Plant1460	6	High	1	C88.2a	2	283	166	151								Raphanus raphanistrum	NCBITAXON	NCBITaxon:109996	multi-cellular organism	UBERON	UBERON:0000468	Plant strains	Plant1460	6	High	C88.2a
Plant1461	6	High	1	C88.2a	3	284	166	151								Raphanus raphanistrum	NCBITAXON	NCBITaxon:109996	multi-cellular organism	UBERON	UBERON:0000468	Plant strains	Plant1461	6	High	C88.2a
Plant1462	6	High	1	C88.2a	4	285	166	151								Raphanus raphanistrum	NCBITAXON	NCBITaxon:109996	multi-cellular organism	UBERON	UBERON:0000468	Plant strains	Plant1462	6	High	C88.2a
Plant1463	6	High	1	C88.2a	5	286	166	151								Raphanus raphanistrum	NCBITAXON	NCBITaxon:109996	multi-cellular organism	UBERON	UBERON:0000468	Plant strains	Plant1463	6	High	C88.2a
Plant1464	6	High	1	C88.2a	6	287	166	151								Raphanus raphanistrum	NCBITAXON	NCBITaxon:109996	multi-cellular organism	UBERON	UBERON:0000468	Plant strains	Plant1464	6	High	C88.2a
Plant1465	6	High	1	C88.2a	7	288	166	151								Raphanus raphanistrum	NCBITAXON	NCBITaxon:109996	multi-cellular organism	UBERON	UBERON:0000468	Plant strains	Plant1465	6	High	C88.2a
Plant1466	6	High	1	C88.2a	8	289	166	151								Raphanus raphanistrum	NCBITAXON	NCBITaxon:109996	multi-cellular organism	UBERON	UBERON:0000468	Plant strains	Plant1466	6	High	C88.2a
Plant1467	6	High	1	C88.2a	9	290	166	151								Raphanus raphanistrum	NCBITAXON	NCBITaxon:109996	multi-cellular organism	UBERON	UBERON:0000468	Plant strains	Plant1467	6	High	C88.2a
Plant1468	6	High	1	C88.2a	10	291	166	151								Raphanus raphanistrum	NCBITAXON	NCBITaxon:109996	multi-cellular organism	UBERON	UBERON:0000468	Plant strains	Plant1468	6	High	C88.2a
Plant1469	6	High	1	C88.2b	1	292	180	133								Raphanus raphanistrum	NCBITAXON	NCBITaxon:109996	multi-cellular organism	UBERON	UBERON:0000468	Plant strains	Plant1469	6	High	C88.2b
Plant1470	6	High	1	C88.2b	2	293	180	133								Raphanus raphanistrum	NCBITAXON	NCBITaxon:109996	multi-cellular organism	UBERON	UBERON:0000468	Plant strains	Plant1470	6	High	C88.2b
Plant1471	6	High	1	C88.2b	3	294	180	133								Raphanus raphanistrum	NCBITAXON	NCBITaxon:109996	multi-cellular organism	UBERON	UBERON:0000468	Plant strains	Plant1471	6	High	C88.2b
Plant1472	6	High	1	C88.2b	4	295	180	133								Raphanus raphanistrum	NCBITAXON	NCBITaxon:109996	multi-cellular organism	UBERON	UBERON:0000468	Plant strains	Plant1472	6	High	C88.2b
Plant1473	6	High	1	C88.2b	5	296	180	133								Raphanus raphanistrum	NCBITAXON	NCBITaxon:109996	multi-cellular organism	UBERON	UBERON:0000468	Plant strains	Plant1473	6	High	C88.2b
Plant1474	6	High	1	C88.2b	6	297	180	133								Raphanus raphanistrum	NCBITAXON	NCBITaxon:109996	multi-cellular organism	UBERON	UBERON:0000468	Plant strains	Plant1474	6	High	C88.2b
Plant1475	6	High	1	C88.2b	7	298	180	133								Raphanus raphanistrum	NCBITAXON	NCBITaxon:109996	multi-cellular organism	UBERON	UBERON:0000468	Plant strains	Plant1475	6	High	C88.2b
Plant1476	6	High	1	C88.2b	9	299	180	133								Raphanus raphanistrum	NCBITAXON	NCBITaxon:109996	multi-cellular organism	UBERON	UBERON:0000468	Plant strains	Plant1476	6	High	C88.2b
Plant1477	6	High	1	C88.2b	10	300	180	133								Raphanus raphanistrum	NCBITAXON	NCBITaxon:109996	multi-cellular organism	UBERON	UBERON:0000468	Plant strains	Plant1477	6	High	C88.2b
Plant1478	6	High	1	C88.2c	1	301	185	166								Raphanus raphanistrum	NCBITAXON	NCBITaxon:109996	multi-cellular organism	UBERON	UBERON:0000468	Plant strains	Plant1478	6	High	C88.2c
Plant1479	6	High	1	C88.2c	2	302	185	166								Raphanus raphanistrum	NCBITAXON	NCBITaxon:109996	multi-cellular organism	UBERON	UBERON:0000468	Plant strains	Plant1479	6	High	C88.2c
Plant1480	6	High	1	C88.2c	3	303	185	166								Raphanus raphanistrum	NCBITAXON	NCBITaxon:109996	multi-cellular organism	UBERON	UBERON:0000468	Plant strains	Plant1480	6	High	C88.2c
Plant1481	6	High	1	C88.2c	4	304	185	166								Raphanus raphanistrum	NCBITAXON	NCBITaxon:109996	multi-cellular organism	UBERON	UBERON:0000468	Plant strains	Plant1481	6	High	C88.2c
Plant1482	6	High	1	C88.2c	5	305	185	166								Raphanus raphanistrum	NCBITAXON	NCBITaxon:109996	multi-cellular organism	UBERON	UBERON:0000468	Plant strains	Plant1482	6	High	C88.2c
Plant1483	6	High	1	C88.2c	6	306	185	166								Raphanus raphanistrum	NCBITAXON	NCBITaxon:109996	multi-cellular organism	UBERON	UBERON:0000468	Plant strains	Plant1483	6	High	C88.2c
Plant1484	6	High	1	C88.2c	7	307	185	166								Raphanus raphanistrum	NCBITAXON	NCBITaxon:109996	multi-cellular organism	UBERON	UBERON:0000468	Plant strains	Plant1484	6	High	C88.2c
Plant1485	6	High	1	C88.2c	8	308	185	166								Raphanus raphanistrum	NCBITAXON	NCBITaxon:109996	multi-cellular organism	UBERON	UBERON:0000468	Plant strains	Plant1485	6	High	C88.2c
Plant1486	6	High	1	C88.2c	9	309	185	166								Raphanus raphanistrum	NCBITAXON	NCBITaxon:109996	multi-cellular organism	UBERON	UBERON:0000468	Plant strains	Plant1486	6	High	C88.2c
Plant1487	6	High	1	C88.2c	10	310	185	166								Raphanus raphanistrum	NCBITAXON	NCBITaxon:109996	multi-cellular organism	UBERON	UBERON:0000468	Plant strains	Plant1487	6	High	C88.2c
Plant1488	6	High	1	C97	1	311	202	119								Raphanus raphanistrum	NCBITAXON	NCBITaxon:109996	multi-cellular organism	UBERON	UBERON:0000468	Plant strains	Plant1488	6	High	C97
Plant1489	6	High	1	C97	2	312	202	119								Raphanus raphanistrum	NCBITAXON	NCBITaxon:109996	multi-cellular organism	UBERON	UBERON:0000468	Plant strains	Plant1489	6	High	C97
Plant1490	6	High	1	C97	3	313	202	119								Raphanus raphanistrum	NCBITAXON	NCBITaxon:109996	multi-cellular organism	UBERON	UBERON:0000468	Plant strains	Plant1490	6	High	C97
Plant1491	6	High	1	C97	4	314	202	119								Raphanus raphanistrum	NCBITAXON	NCBITaxon:109996	multi-cellular organism	UBERON	UBERON:0000468	Plant strains	Plant1491	6	High	C97
Plant1492	6	High	1	C97	5	315	202	119								Raphanus raphanistrum	NCBITAXON	NCBITaxon:109996	multi-cellular organism	UBERON	UBERON:0000468	Plant strains	Plant1492	6	High	C97
Plant1493	6	High	1	C97	6	316	202	119								Raphanus raphanistrum	NCBITAXON	NCBITaxon:109996	multi-cellular organism	UBERON	UBERON:0000468	Plant strains	Plant1493	6	High	C97
Plant1494	6	High	1	C97	7	317	202	119								Raphanus raphanistrum	NCBITAXON	NCBITaxon:109996	multi-cellular organism	UBERON	UBERON:0000468	Plant strains	Plant1494	6	High	C97
Plant1495	6	High	1	C97	8	318	202	119								Raphanus raphanistrum	NCBITAXON	NCBITaxon:109996	multi-cellular organism	UBERON	UBERON:0000468	Plant strains	Plant1495	6	High	C97
Plant1496	6	High	1	C97	9	319	202	119								Raphanus raphanistrum	NCBITAXON	NCBITaxon:109996	multi-cellular organism	UBERON	UBERON:0000468	Plant strains	Plant1496	6	High	C97
Plant1497	6	High	1	C97	10	320	202	119								Raphanus raphanistrum	NCBITAXON	NCBITaxon:109996	multi-cellular organism	UBERON	UBERON:0000468	Plant strains	Plant1497	6	High	C97
Plant1498	6	High	1	D301	1	321	210	202								Raphanus raphanistrum	NCBITAXON	NCBITaxon:109996	multi-cellular organism	UBERON	UBERON:0000468	Plant strains	Plant1498	6	High	D301
Plant1499	6	High	1	D301	2	322	210	202								Raphanus raphanistrum	NCBITAXON	NCBITaxon:109996	multi-cellular organism	UBERON	UBERON:0000468	Plant strains	Plant1499	6	High	D301
Plant1500	6	High	1	D301	3	323	210	202								Raphanus raphanistrum	NCBITAXON	NCBITaxon:109996	multi-cellular organism	UBERON	UBERON:0000468	Plant strains	Plant1500	6	High	D301
Plant1501	6	High	1	D301	4	324	210	202								Raphanus raphanistrum	NCBITAXON	NCBITaxon:109996	multi-cellular organism	UBERON	UBERON:0000468	Plant strains	Plant1501	6	High	D301
Plant1502	6	High	1	D301	5	325	210	202								Raphanus raphanistrum	NCBITAXON	NCBITaxon:109996	multi-cellular organism	UBERON	UBERON:0000468	Plant strains	Plant1502	6	High	D301
Plant1503	6	High	1	D301	6	326	210	202								Raphanus raphanistrum	NCBITAXON	NCBITaxon:109996	multi-cellular organism	UBERON	UBERON:0000468	Plant strains	Plant1503	6	High	D301
Plant1504	6	High	1	D301	7	327	210	202								Raphanus raphanistrum	NCBITAXON	NCBITaxon:109996	multi-cellular organism	UBERON	UBERON:0000468	Plant strains	Plant1504	6	High	D301
Plant1505	6	High	1	D301	8	328	210	202								Raphanus raphanistrum	NCBITAXON	NCBITaxon:109996	multi-cellular organism	UBERON	UBERON:0000468	Plant strains	Plant1505	6	High	D301
Plant1506	6	High	1	D301	9	329	210	202								Raphanus raphanistrum	NCBITAXON	NCBITaxon:109996	multi-cellular organism	UBERON	UBERON:0000468	Plant strains	Plant1506	6	High	D301
Plant1507	6	High	1	D301	10	330	210	202								Raphanus raphanistrum	NCBITAXON	NCBITaxon:109996	multi-cellular organism	UBERON	UBERON:0000468	Plant strains	Plant1507	6	High	D301
Plant1508	6	High	2	A196b	1	119	5	22								Raphanus raphanistrum	NCBITAXON	NCBITaxon:109996	multi-cellular organism	UBERON	UBERON:0000468	Plant strains	Plant1508	6	High	A196b
Plant1509	6	High	2	A196b	2	120	5	22								Raphanus raphanistrum	NCBITAXON	NCBITaxon:109996	multi-cellular organism	UBERON	UBERON:0000468	Plant strains	Plant1509	6	High	A196b
Plant1510	6	High	2	A196b	3	121	5	22								Raphanus raphanistrum	NCBITAXON	NCBITaxon:109996	multi-cellular organism	UBERON	UBERON:0000468	Plant strains	Plant1510	6	High	A196b
Plant1511	6	High	2	A196b	4	122	5	22								Raphanus raphanistrum	NCBITAXON	NCBITaxon:109996	multi-cellular organism	UBERON	UBERON:0000468	Plant strains	Plant1511	6	High	A196b
Plant1512	6	High	2	A196b	5	123	5	22								Raphanus raphanistrum	NCBITAXON	NCBITaxon:109996	multi-cellular organism	UBERON	UBERON:0000468	Plant strains	Plant1512	6	High	A196b
Plant1513	6	High	2	A196b	6	124	5	22								Raphanus raphanistrum	NCBITAXON	NCBITaxon:109996	multi-cellular organism	UBERON	UBERON:0000468	Plant strains	Plant1513	6	High	A196b
Plant1514	6	High	2	A196b	7	125	5	22								Raphanus raphanistrum	NCBITAXON	NCBITaxon:109996	multi-cellular organism	UBERON	UBERON:0000468	Plant strains	Plant1514	6	High	A196b
Plant1515	6	High	2	A196b	8	126	5	22								Raphanus raphanistrum	NCBITAXON	NCBITaxon:109996	multi-cellular organism	UBERON	UBERON:0000468	Plant strains	Plant1515	6	High	A196b
Plant1516	6	High	2	A196b	9	127	5	22								Raphanus raphanistrum	NCBITAXON	NCBITaxon:109996	multi-cellular organism	UBERON	UBERON:0000468	Plant strains	Plant1516	6	High	A196b
Plant1517	6	High	2	A196b	10	128	5	22								Raphanus raphanistrum	NCBITAXON	NCBITaxon:109996	multi-cellular organism	UBERON	UBERON:0000468	Plant strains	Plant1517	6	High	A196b
Plant1518	6	High	2	A196c	1	129	17	87								Raphanus raphanistrum	NCBITAXON	NCBITaxon:109996	multi-cellular organism	UBERON	UBERON:0000468	Plant strains	Plant1518	6	High	A196c
Plant1519	6	High	2	A196c	2	130	17	87								Raphanus raphanistrum	NCBITAXON	NCBITaxon:109996	multi-cellular organism	UBERON	UBERON:0000468	Plant strains	Plant1519	6	High	A196c
Plant1520	6	High	2	A196c	3	131	17	87								Raphanus raphanistrum	NCBITAXON	NCBITaxon:109996	multi-cellular organism	UBERON	UBERON:0000468	Plant strains	Plant1520	6	High	A196c
Plant1521	6	High	2	A196c	4	132	17	87								Raphanus raphanistrum	NCBITAXON	NCBITaxon:109996	multi-cellular organism	UBERON	UBERON:0000468	Plant strains	Plant1521	6	High	A196c
Plant1522	6	High	2	A196c	5	133	17	87								Raphanus raphanistrum	NCBITAXON	NCBITaxon:109996	multi-cellular organism	UBERON	UBERON:0000468	Plant strains	Plant1522	6	High	A196c
Plant1523	6	High	2	A196c	6	134	17	87								Raphanus raphanistrum	NCBITAXON	NCBITaxon:109996	multi-cellular organism	UBERON	UBERON:0000468	Plant strains	Plant1523	6	High	A196c
Plant1524	6	High	2	A196c	7	135	17	87								Raphanus raphanistrum	NCBITAXON	NCBITaxon:109996	multi-cellular organism	UBERON	UBERON:0000468	Plant strains	Plant1524	6	High	A196c
Plant1525	6	High	2	A196c	8	136	17	87								Raphanus raphanistrum	NCBITAXON	NCBITaxon:109996	multi-cellular organism	UBERON	UBERON:0000468	Plant strains	Plant1525	6	High	A196c
Plant1526	6	High	2	A196c	9	137	17	87								Raphanus raphanistrum	NCBITAXON	NCBITaxon:109996	multi-cellular organism	UBERON	UBERON:0000468	Plant strains	Plant1526	6	High	A196c
Plant1527	6	High	2	A196c	10	138	17	87								Raphanus raphanistrum	NCBITAXON	NCBITaxon:109996	multi-cellular organism	UBERON	UBERON:0000468	Plant strains	Plant1527	6	High	A196c
Plant1528	6	High	2	A244	1	139	22	55								Raphanus raphanistrum	NCBITAXON	NCBITaxon:109996	multi-cellular organism	UBERON	UBERON:0000468	Plant strains	Plant1528	6	High	A244
Plant1529	6	High	2	A244	2	140	22	55								Raphanus raphanistrum	NCBITAXON	NCBITaxon:109996	multi-cellular organism	UBERON	UBERON:0000468	Plant strains	Plant1529	6	High	A244
Plant1530	6	High	2	A244	3	141	22	55								Raphanus raphanistrum	NCBITAXON	NCBITaxon:109996	multi-cellular organism	UBERON	UBERON:0000468	Plant strains	Plant1530	6	High	A244
Plant1531	6	High	2	A244	4	142	22	55								Raphanus raphanistrum	NCBITAXON	NCBITaxon:109996	multi-cellular organism	UBERON	UBERON:0000468	Plant strains	Plant1531	6	High	A244
Plant1532	6	High	2	A244	5	143	22	55								Raphanus raphanistrum	NCBITAXON	NCBITaxon:109996	multi-cellular organism	UBERON	UBERON:0000468	Plant strains	Plant1532	6	High	A244
Plant1533	6	High	2	A244	6	144	22	55								Raphanus raphanistrum	NCBITAXON	NCBITaxon:109996	multi-cellular organism	UBERON	UBERON:0000468	Plant strains	Plant1533	6	High	A244
Plant1534	6	High	2	A244	7	145	22	55								Raphanus raphanistrum	NCBITAXON	NCBITaxon:109996	multi-cellular organism	UBERON	UBERON:0000468	Plant strains	Plant1534	6	High	A244
Plant1535	6	High	2	A244	8	146	22	55								Raphanus raphanistrum	NCBITAXON	NCBITaxon:109996	multi-cellular organism	UBERON	UBERON:0000468	Plant strains	Plant1535	6	High	A244
Plant1536	6	High	2	A244	9	147	22	55								Raphanus raphanistrum	NCBITAXON	NCBITaxon:109996	multi-cellular organism	UBERON	UBERON:0000468	Plant strains	Plant1536	6	High	A244
Plant1537	6	High	2	A244	10	148	22	55								Raphanus raphanistrum	NCBITAXON	NCBITaxon:109996	multi-cellular organism	UBERON	UBERON:0000468	Plant strains	Plant1537	6	High	A244
Plant1538	6	High	2	A343	1	149	34	90								Raphanus raphanistrum	NCBITAXON	NCBITaxon:109996	multi-cellular organism	UBERON	UBERON:0000468	Plant strains	Plant1538	6	High	A343
Plant1539	6	High	2	A343	2	150	34	90								Raphanus raphanistrum	NCBITAXON	NCBITaxon:109996	multi-cellular organism	UBERON	UBERON:0000468	Plant strains	Plant1539	6	High	A343
Plant1540	6	High	2	A343	3	151	34	90								Raphanus raphanistrum	NCBITAXON	NCBITaxon:109996	multi-cellular organism	UBERON	UBERON:0000468	Plant strains	Plant1540	6	High	A343
Plant1541	6	High	2	A343	4	152	34	90								Raphanus raphanistrum	NCBITAXON	NCBITaxon:109996	multi-cellular organism	UBERON	UBERON:0000468	Plant strains	Plant1541	6	High	A343
Plant1542	6	High	2	A343	5	153	34	90								Raphanus raphanistrum	NCBITAXON	NCBITaxon:109996	multi-cellular organism	UBERON	UBERON:0000468	Plant strains	Plant1542	6	High	A343
Plant1543	6	High	2	A343	6	154	34	90								Raphanus raphanistrum	NCBITAXON	NCBITaxon:109996	multi-cellular organism	UBERON	UBERON:0000468	Plant strains	Plant1543	6	High	A343
Plant1544	6	High	2	A343	7	155	34	90								Raphanus raphanistrum	NCBITAXON	NCBITaxon:109996	multi-cellular organism	UBERON	UBERON:0000468	Plant strains	Plant1544	6	High	A343
Plant1545	6	High	2	A343	8	156	34	90								Raphanus raphanistrum	NCBITAXON	NCBITaxon:109996	multi-cellular organism	UBERON	UBERON:0000468	Plant strains	Plant1545	6	High	A343
Plant1546	6	High	2	A343	9	157	34	90								Raphanus raphanistrum	NCBITAXON	NCBITaxon:109996	multi-cellular organism	UBERON	UBERON:0000468	Plant strains	Plant1546	6	High	A343
Plant1547	6	High	2	A343	10	158	34	90								Raphanus raphanistrum	NCBITAXON	NCBITaxon:109996	multi-cellular organism	UBERON	UBERON:0000468	Plant strains	Plant1547	6	High	A343
Plant1548	6	High	2	B358a	1	159	43	64								Raphanus raphanistrum	NCBITAXON	NCBITaxon:109996	multi-cellular organism	UBERON	UBERON:0000468	Plant strains	Plant1548	6	High	B358a
Plant1549	6	High	2	B358a	2	160	43	64								Raphanus raphanistrum	NCBITAXON	NCBITaxon:109996	multi-cellular organism	UBERON	UBERON:0000468	Plant strains	Plant1549	6	High	B358a
Plant1550	6	High	2	B358a	3	161	43	64								Raphanus raphanistrum	NCBITAXON	NCBITaxon:109996	multi-cellular organism	UBERON	UBERON:0000468	Plant strains	Plant1550	6	High	B358a
Plant1551	6	High	2	B358a	4	162	43	64								Raphanus raphanistrum	NCBITAXON	NCBITaxon:109996	multi-cellular organism	UBERON	UBERON:0000468	Plant strains	Plant1551	6	High	B358a
Plant1552	6	High	2	B358a	5	163	43	64								Raphanus raphanistrum	NCBITAXON	NCBITaxon:109996	multi-cellular organism	UBERON	UBERON:0000468	Plant strains	Plant1552	6	High	B358a
Plant1553	6	High	2	B358a	6	164	43	64								Raphanus raphanistrum	NCBITAXON	NCBITaxon:109996	multi-cellular organism	UBERON	UBERON:0000468	Plant strains	Plant1553	6	High	B358a
Plant1554	6	High	2	B358a	7	165	43	64								Raphanus raphanistrum	NCBITAXON	NCBITaxon:109996	multi-cellular organism	UBERON	UBERON:0000468	Plant strains	Plant1554	6	High	B358a
Plant1555	6	High	2	B358a	8	166	43	64								Raphanus raphanistrum	NCBITAXON	NCBITaxon:109996	multi-cellular organism	UBERON	UBERON:0000468	Plant strains	Plant1555	6	High	B358a
Plant1556	6	High	2	B358a	9	167	43	64								Raphanus raphanistrum	NCBITAXON	NCBITaxon:109996	multi-cellular organism	UBERON	UBERON:0000468	Plant strains	Plant1556	6	High	B358a
Plant1557	6	High	2	B358a	10	168	43	64								Raphanus raphanistrum	NCBITAXON	NCBITaxon:109996	multi-cellular organism	UBERON	UBERON:0000468	Plant strains	Plant1557	6	High	B358a
Plant1558	6	High	2	B358b	1	169	55	34								Raphanus raphanistrum	NCBITAXON	NCBITaxon:109996	multi-cellular organism	UBERON	UBERON:0000468	Plant strains	Plant1558	6	High	B358b
Plant1559	6	High	2	B358b	2	170	55	34								Raphanus raphanistrum	NCBITAXON	NCBITaxon:109996	multi-cellular organism	UBERON	UBERON:0000468	Plant strains	Plant1559	6	High	B358b
Plant1560	6	High	2	B358b	3	171	55	34								Raphanus raphanistrum	NCBITAXON	NCBITaxon:109996	multi-cellular organism	UBERON	UBERON:0000468	Plant strains	Plant1560	6	High	B358b
Plant1561	6	High	2	B358b	4	172	55	34								Raphanus raphanistrum	NCBITAXON	NCBITaxon:109996	multi-cellular organism	UBERON	UBERON:0000468	Plant strains	Plant1561	6	High	B358b
Plant1562	6	High	2	B358b	5	173	55	34								Raphanus raphanistrum	NCBITAXON	NCBITaxon:109996	multi-cellular organism	UBERON	UBERON:0000468	Plant strains	Plant1562	6	High	B358b
Plant1563	6	High	2	B358b	6	174	55	34								Raphanus raphanistrum	NCBITAXON	NCBITaxon:109996	multi-cellular organism	UBERON	UBERON:0000468	Plant strains	Plant1563	6	High	B358b
Plant1564	6	High	2	B358b	7	175	55	34								Raphanus raphanistrum	NCBITAXON	NCBITaxon:109996	multi-cellular organism	UBERON	UBERON:0000468	Plant strains	Plant1564	6	High	B358b
Plant1565	6	High	2	B358b	8	176	55	34								Raphanus raphanistrum	NCBITAXON	NCBITaxon:109996	multi-cellular organism	UBERON	UBERON:0000468	Plant strains	Plant1565	6	High	B358b
Plant1566	6	High	2	B358b	9	177	55	34								Raphanus raphanistrum	NCBITAXON	NCBITaxon:109996	multi-cellular organism	UBERON	UBERON:0000468	Plant strains	Plant1566	6	High	B358b
Plant1567	6	High	2	B358b	10	178	55	34								Raphanus raphanistrum	NCBITAXON	NCBITaxon:109996	multi-cellular organism	UBERON	UBERON:0000468	Plant strains	Plant1567	6	High	B358b
Plant1568	6	High	2	C135	1	179	64	5								Raphanus raphanistrum	NCBITAXON	NCBITaxon:109996	multi-cellular organism	UBERON	UBERON:0000468	Plant strains	Plant1568	6	High	C135
Plant1569	6	High	2	C135	2	180	64	5								Raphanus raphanistrum	NCBITAXON	NCBITaxon:109996	multi-cellular organism	UBERON	UBERON:0000468	Plant strains	Plant1569	6	High	C135
Plant1570	6	High	2	C135	3	181	64	5								Raphanus raphanistrum	NCBITAXON	NCBITaxon:109996	multi-cellular organism	UBERON	UBERON:0000468	Plant strains	Plant1570	6	High	C135
Plant1571	6	High	2	C135	4	182	64	5								Raphanus raphanistrum	NCBITAXON	NCBITaxon:109996	multi-cellular organism	UBERON	UBERON:0000468	Plant strains	Plant1571	6	High	C135
Plant1572	6	High	2	C135	5	183	64	5								Raphanus raphanistrum	NCBITAXON	NCBITaxon:109996	multi-cellular organism	UBERON	UBERON:0000468	Plant strains	Plant1572	6	High	C135
Plant1573	6	High	2	C135	6	184	64	5								Raphanus raphanistrum	NCBITAXON	NCBITaxon:109996	multi-cellular organism	UBERON	UBERON:0000468	Plant strains	Plant1573	6	High	C135
Plant1574	6	High	2	C135	7	185	64	5								Raphanus raphanistrum	NCBITAXON	NCBITaxon:109996	multi-cellular organism	UBERON	UBERON:0000468	Plant strains	Plant1574	6	High	C135
Plant1575	6	High	2	C135	8	186	64	5								Raphanus raphanistrum	NCBITAXON	NCBITaxon:109996	multi-cellular organism	UBERON	UBERON:0000468	Plant strains	Plant1575	6	High	C135
Plant1576	6	High	2	C135	9	187	64	5								Raphanus raphanistrum	NCBITAXON	NCBITaxon:109996	multi-cellular organism	UBERON	UBERON:0000468	Plant strains	Plant1576	6	High	C135
Plant1577	6	High	2	C135	10	188	64	5								Raphanus raphanistrum	NCBITAXON	NCBITaxon:109996	multi-cellular organism	UBERON	UBERON:0000468	Plant strains	Plant1577	6	High	C135
Plant1578	6	High	2	C214a	1	189	78	17								Raphanus raphanistrum	NCBITAXON	NCBITaxon:109996	multi-cellular organism	UBERON	UBERON:0000468	Plant strains	Plant1578	6	High	C214a
Plant1579	6	High	2	C214a	2	190	78	17								Raphanus raphanistrum	NCBITAXON	NCBITaxon:109996	multi-cellular organism	UBERON	UBERON:0000468	Plant strains	Plant1579	6	High	C214a
Plant1580	6	High	2	C214a	3	191	78	17								Raphanus raphanistrum	NCBITAXON	NCBITaxon:109996	multi-cellular organism	UBERON	UBERON:0000468	Plant strains	Plant1580	6	High	C214a
Plant1581	6	High	2	C214a	4	192	78	17								Raphanus raphanistrum	NCBITAXON	NCBITaxon:109996	multi-cellular organism	UBERON	UBERON:0000468	Plant strains	Plant1581	6	High	C214a
Plant1582	6	High	2	C214a	5	193	78	17								Raphanus raphanistrum	NCBITAXON	NCBITaxon:109996	multi-cellular organism	UBERON	UBERON:0000468	Plant strains	Plant1582	6	High	C214a
Plant1583	6	High	2	C214a	6	194	78	17								Raphanus raphanistrum	NCBITAXON	NCBITaxon:109996	multi-cellular organism	UBERON	UBERON:0000468	Plant strains	Plant1583	6	High	C214a
Plant1584	6	High	2	C214a	7	195	78	17								Raphanus raphanistrum	NCBITAXON	NCBITaxon:109996	multi-cellular organism	UBERON	UBERON:0000468	Plant strains	Plant1584	6	High	C214a
Plant1585	6	High	2	C214a	8	196	78	17								Raphanus raphanistrum	NCBITAXON	NCBITaxon:109996	multi-cellular organism	UBERON	UBERON:0000468	Plant strains	Plant1585	6	High	C214a
Plant1586	6	High	2	C214a	9	197	78	17								Raphanus raphanistrum	NCBITAXON	NCBITaxon:109996	multi-cellular organism	UBERON	UBERON:0000468	Plant strains	Plant1586	6	High	C214a
Plant1587	6	High	2	C214a	10	198	78	17								Raphanus raphanistrum	NCBITAXON	NCBITaxon:109996	multi-cellular organism	UBERON	UBERON:0000468	Plant strains	Plant1587	6	High	C214a
Plant1588	6	High	2	C214b	1	199	87	103								Raphanus raphanistrum	NCBITAXON	NCBITaxon:109996	multi-cellular organism	UBERON	UBERON:0000468	Plant strains	Plant1588	6	High	C214b
Plant1589	6	High	2	C214b	2	200	87	103								Raphanus raphanistrum	NCBITAXON	NCBITaxon:109996	multi-cellular organism	UBERON	UBERON:0000468	Plant strains	Plant1589	6	High	C214b
Plant1590	6	High	2	C214b	3	201	87	103								Raphanus raphanistrum	NCBITAXON	NCBITaxon:109996	multi-cellular organism	UBERON	UBERON:0000468	Plant strains	Plant1590	6	High	C214b
Plant1591	6	High	2	C214b	4	202	87	103								Raphanus raphanistrum	NCBITAXON	NCBITaxon:109996	multi-cellular organism	UBERON	UBERON:0000468	Plant strains	Plant1591	6	High	C214b
Plant1592	6	High	2	C214b	5	203	87	103								Raphanus raphanistrum	NCBITAXON	NCBITaxon:109996	multi-cellular organism	UBERON	UBERON:0000468	Plant strains	Plant1592	6	High	C214b
Plant1593	6	High	2	C214b	6	204	87	103								Raphanus raphanistrum	NCBITAXON	NCBITaxon:109996	multi-cellular organism	UBERON	UBERON:0000468	Plant strains	Plant1593	6	High	C214b
Plant1594	6	High	2	C214b	7	205	87	103								Raphanus raphanistrum	NCBITAXON	NCBITaxon:109996	multi-cellular organism	UBERON	UBERON:0000468	Plant strains	Plant1594	6	High	C214b
Plant1595	6	High	2	C214b	8	206	87	103								Raphanus raphanistrum	NCBITAXON	NCBITaxon:109996	multi-cellular organism	UBERON	UBERON:0000468	Plant strains	Plant1595	6	High	C214b
Plant1596	6	High	2	C214b	9	207	87	103								Raphanus raphanistrum	NCBITAXON	NCBITaxon:109996	multi-cellular organism	UBERON	UBERON:0000468	Plant strains	Plant1596	6	High	C214b
Plant1597	6	High	2	C214b	10	208	87	103								Raphanus raphanistrum	NCBITAXON	NCBITaxon:109996	multi-cellular organism	UBERON	UBERON:0000468	Plant strains	Plant1597	6	High	C214b
Plant1598	6	High	2	C90	1	209	90	111								Raphanus raphanistrum	NCBITAXON	NCBITaxon:109996	multi-cellular organism	UBERON	UBERON:0000468	Plant strains	Plant1598	6	High	C90
Plant1599	6	High	2	C90	2	210	90	111								Raphanus raphanistrum	NCBITAXON	NCBITaxon:109996	multi-cellular organism	UBERON	UBERON:0000468	Plant strains	Plant1599	6	High	C90
Plant1600	6	High	2	C90	3	211	90	111								Raphanus raphanistrum	NCBITAXON	NCBITaxon:109996	multi-cellular organism	UBERON	UBERON:0000468	Plant strains	Plant1600	6	High	C90
Plant1601	6	High	2	C90	4	212	90	111								Raphanus raphanistrum	NCBITAXON	NCBITaxon:109996	multi-cellular organism	UBERON	UBERON:0000468	Plant strains	Plant1601	6	High	C90
Plant1602	6	High	2	C90	5	213	90	111								Raphanus raphanistrum	NCBITAXON	NCBITaxon:109996	multi-cellular organism	UBERON	UBERON:0000468	Plant strains	Plant1602	6	High	C90
Plant1603	6	High	2	C90	6	214	90	111								Raphanus raphanistrum	NCBITAXON	NCBITaxon:109996	multi-cellular organism	UBERON	UBERON:0000468	Plant strains	Plant1603	6	High	C90
Plant1604	6	High	2	C90	7	215	90	111								Raphanus raphanistrum	NCBITAXON	NCBITaxon:109996	multi-cellular organism	UBERON	UBERON:0000468	Plant strains	Plant1604	6	High	C90
Plant1605	6	High	2	C90	8	216	90	111								Raphanus raphanistrum	NCBITAXON	NCBITaxon:109996	multi-cellular organism	UBERON	UBERON:0000468	Plant strains	Plant1605	6	High	C90
Plant1606	6	High	2	C90	9	217	90	111								Raphanus raphanistrum	NCBITAXON	NCBITaxon:109996	multi-cellular organism	UBERON	UBERON:0000468	Plant strains	Plant1606	6	High	C90
Plant1607	6	High	2	C90	10	218	90	111								Raphanus raphanistrum	NCBITAXON	NCBITaxon:109996	multi-cellular organism	UBERON	UBERON:0000468	Plant strains	Plant1607	6	High	C90
Plant1608	6	High	2	D171	1	219	103	43								Raphanus raphanistrum	NCBITAXON	NCBITaxon:109996	multi-cellular organism	UBERON	UBERON:0000468	Plant strains	Plant1608	6	High	D171
Plant1609	6	High	2	D171	2	220	103	43								Raphanus raphanistrum	NCBITAXON	NCBITaxon:109996	multi-cellular organism	UBERON	UBERON:0000468	Plant strains	Plant1609	6	High	D171
Plant1610	6	High	2	D171	3	221	103	43								Raphanus raphanistrum	NCBITAXON	NCBITaxon:109996	multi-cellular organism	UBERON	UBERON:0000468	Plant strains	Plant1610	6	High	D171
Plant1611	6	High	2	D171	4	222	103	43								Raphanus raphanistrum	NCBITAXON	NCBITaxon:109996	multi-cellular organism	UBERON	UBERON:0000468	Plant strains	Plant1611	6	High	D171
Plant1612	6	High	2	D171	5	223	103	43								Raphanus raphanistrum	NCBITAXON	NCBITaxon:109996	multi-cellular organism	UBERON	UBERON:0000468	Plant strains	Plant1612	6	High	D171
Plant1613	6	High	2	D171	6	224	103	43								Raphanus raphanistrum	NCBITAXON	NCBITaxon:109996	multi-cellular organism	UBERON	UBERON:0000468	Plant strains	Plant1613	6	High	D171
Plant1614	6	High	2	D171	7	225	103	43								Raphanus raphanistrum	NCBITAXON	NCBITaxon:109996	multi-cellular organism	UBERON	UBERON:0000468	Plant strains	Plant1614	6	High	D171
Plant1615	6	High	2	D171	8	226	103	43								Raphanus raphanistrum	NCBITAXON	NCBITaxon:109996	multi-cellular organism	UBERON	UBERON:0000468	Plant strains	Plant1615	6	High	D171
Plant1616	6	High	2	D171	9	227	103	43								Raphanus raphanistrum	NCBITAXON	NCBITaxon:109996	multi-cellular organism	UBERON	UBERON:0000468	Plant strains	Plant1616	6	High	D171
Plant1617	6	High	2	D171	10	228	103	43								Raphanus raphanistrum	NCBITAXON	NCBITaxon:109996	multi-cellular organism	UBERON	UBERON:0000468	Plant strains	Plant1617	6	High	D171
Plant1618	6	High	2	D466	1	229	111	78								Raphanus raphanistrum	NCBITAXON	NCBITaxon:109996	multi-cellular organism	UBERON	UBERON:0000468	Plant strains	Plant1618	6	High	D466
Plant1619	6	High	2	D466	2	230	111	78								Raphanus raphanistrum	NCBITAXON	NCBITaxon:109996	multi-cellular organism	UBERON	UBERON:0000468	Plant strains	Plant1619	6	High	D466
Plant1620	6	High	2	D466	3	231	111	78								Raphanus raphanistrum	NCBITAXON	NCBITaxon:109996	multi-cellular organism	UBERON	UBERON:0000468	Plant strains	Plant1620	6	High	D466
Plant1621	6	High	2	D466	4	232	111	78								Raphanus raphanistrum	NCBITAXON	NCBITaxon:109996	multi-cellular organism	UBERON	UBERON:0000468	Plant strains	Plant1621	6	High	D466
Plant1622	6	High	2	D466	5	233	111	78								Raphanus raphanistrum	NCBITAXON	NCBITaxon:109996	multi-cellular organism	UBERON	UBERON:0000468	Plant strains	Plant1622	6	High	D466
Plant1623	6	High	2	D466	6	234	111	78								Raphanus raphanistrum	NCBITAXON	NCBITaxon:109996	multi-cellular organism	UBERON	UBERON:0000468	Plant strains	Plant1623	6	High	D466
Plant1624	6	High	2	D466	7	235	111	78								Raphanus raphanistrum	NCBITAXON	NCBITaxon:109996	multi-cellular organism	UBERON	UBERON:0000468	Plant strains	Plant1624	6	High	D466
Plant1625	6	High	2	D466	8	236	111	78								Raphanus raphanistrum	NCBITAXON	NCBITaxon:109996	multi-cellular organism	UBERON	UBERON:0000468	Plant strains	Plant1625	6	High	D466
Plant1626	6	High	2	D466	9	237	111	78								Raphanus raphanistrum	NCBITAXON	NCBITaxon:109996	multi-cellular organism	UBERON	UBERON:0000468	Plant strains	Plant1626	6	High	D466
Plant1627	6	High	2	D466	10	238	111	78								Raphanus raphanistrum	NCBITAXON	NCBITaxon:109996	multi-cellular organism	UBERON	UBERON:0000468	Plant strains	Plant1627	6	High	D466
Plant1628	6	Low	1	7	1	214	107	126								Raphanus raphanistrum	NCBITAXON	NCBITaxon:109996	multi-cellular organism	UBERON	UBERON:0000468	Plant strains	Plant1628	6	Low	7
Plant1629	6	Low	1	7	2	215	107	126								Raphanus raphanistrum	NCBITAXON	NCBITaxon:109996	multi-cellular organism	UBERON	UBERON:0000468	Plant strains	Plant1629	6	Low	7
Plant1630	6	Low	1	7	3	216	107	126								Raphanus raphanistrum	NCBITAXON	NCBITaxon:109996	multi-cellular organism	UBERON	UBERON:0000468	Plant strains	Plant1630	6	Low	7
Plant1631	6	Low	1	7	4	217	107	126								Raphanus raphanistrum	NCBITAXON	NCBITaxon:109996	multi-cellular organism	UBERON	UBERON:0000468	Plant strains	Plant1631	6	Low	7
Plant1632	6	Low	1	7	5	218	107	126								Raphanus raphanistrum	NCBITAXON	NCBITaxon:109996	multi-cellular organism	UBERON	UBERON:0000468	Plant strains	Plant1632	6	Low	7
Plant1633	6	Low	1	7	6	219	107	126								Raphanus raphanistrum	NCBITAXON	NCBITaxon:109996	multi-cellular organism	UBERON	UBERON:0000468	Plant strains	Plant1633	6	Low	7
Plant1634	6	Low	1	7	7	220	107	126								Raphanus raphanistrum	NCBITAXON	NCBITaxon:109996	multi-cellular organism	UBERON	UBERON:0000468	Plant strains	Plant1634	6	Low	7
Plant1635	6	Low	1	7	8	221	107	126								Raphanus raphanistrum	NCBITAXON	NCBITaxon:109996	multi-cellular organism	UBERON	UBERON:0000468	Plant strains	Plant1635	6	Low	7
Plant1636	6	Low	1	7	9	222	107	126								Raphanus raphanistrum	NCBITAXON	NCBITaxon:109996	multi-cellular organism	UBERON	UBERON:0000468	Plant strains	Plant1636	6	Low	7
Plant1637	6	Low	1	7	10	223	107	126								Raphanus raphanistrum	NCBITAXON	NCBITaxon:109996	multi-cellular organism	UBERON	UBERON:0000468	Plant strains	Plant1637	6	Low	7
Plant1638	6	Low	1	14c	1	224	113	188								Raphanus raphanistrum	NCBITAXON	NCBITaxon:109996	multi-cellular organism	UBERON	UBERON:0000468	Plant strains	Plant1638	6	Low	14c
Plant1639	6	Low	1	14c	2	225	113	188								Raphanus raphanistrum	NCBITAXON	NCBITaxon:109996	multi-cellular organism	UBERON	UBERON:0000468	Plant strains	Plant1639	6	Low	14c
Plant1640	6	Low	1	14c	3	226	113	188								Raphanus raphanistrum	NCBITAXON	NCBITaxon:109996	multi-cellular organism	UBERON	UBERON:0000468	Plant strains	Plant1640	6	Low	14c
Plant1641	6	Low	1	14c	4	227	113	188								Raphanus raphanistrum	NCBITAXON	NCBITaxon:109996	multi-cellular organism	UBERON	UBERON:0000468	Plant strains	Plant1641	6	Low	14c
Plant1642	6	Low	1	14c	5	228	113	188								Raphanus raphanistrum	NCBITAXON	NCBITaxon:109996	multi-cellular organism	UBERON	UBERON:0000468	Plant strains	Plant1642	6	Low	14c
Plant1643	6	Low	1	14c	6	229	113	188								Raphanus raphanistrum	NCBITAXON	NCBITaxon:109996	multi-cellular organism	UBERON	UBERON:0000468	Plant strains	Plant1643	6	Low	14c
Plant1644	6	Low	1	14c	7	230	113	188								Raphanus raphanistrum	NCBITAXON	NCBITaxon:109996	multi-cellular organism	UBERON	UBERON:0000468	Plant strains	Plant1644	6	Low	14c
Plant1645	6	Low	1	14c	8	231	113	188								Raphanus raphanistrum	NCBITAXON	NCBITaxon:109996	multi-cellular organism	UBERON	UBERON:0000468	Plant strains	Plant1645	6	Low	14c
Plant1646	6	Low	1	14c	9	232	113	188								Raphanus raphanistrum	NCBITAXON	NCBITaxon:109996	multi-cellular organism	UBERON	UBERON:0000468	Plant strains	Plant1646	6	Low	14c
Plant1647	6	Low	1	14c	10	233	113	188								Raphanus raphanistrum	NCBITAXON	NCBITaxon:109996	multi-cellular organism	UBERON	UBERON:0000468	Plant strains	Plant1647	6	Low	14c
Plant1648	6	Low	1	1d	1	234	127	178								Raphanus raphanistrum	NCBITAXON	NCBITaxon:109996	multi-cellular organism	UBERON	UBERON:0000468	Plant strains	Plant1648	6	Low	1d
Plant1649	6	Low	1	1d	2	235	127	178								Raphanus raphanistrum	NCBITAXON	NCBITaxon:109996	multi-cellular organism	UBERON	UBERON:0000468	Plant strains	Plant1649	6	Low	1d
Plant1650	6	Low	1	1d	3	236	127	178								Raphanus raphanistrum	NCBITAXON	NCBITaxon:109996	multi-cellular organism	UBERON	UBERON:0000468	Plant strains	Plant1650	6	Low	1d
Plant1651	6	Low	1	1d	4	237	127	178								Raphanus raphanistrum	NCBITAXON	NCBITaxon:109996	multi-cellular organism	UBERON	UBERON:0000468	Plant strains	Plant1651	6	Low	1d
Plant1652	6	Low	1	1d	5	238	127	178								Raphanus raphanistrum	NCBITAXON	NCBITaxon:109996	multi-cellular organism	UBERON	UBERON:0000468	Plant strains	Plant1652	6	Low	1d
Plant1653	6	Low	1	1d	6	239	127	178								Raphanus raphanistrum	NCBITAXON	NCBITaxon:109996	multi-cellular organism	UBERON	UBERON:0000468	Plant strains	Plant1653	6	Low	1d
Plant1654	6	Low	1	1d	7	240	127	178								Raphanus raphanistrum	NCBITAXON	NCBITaxon:109996	multi-cellular organism	UBERON	UBERON:0000468	Plant strains	Plant1654	6	Low	1d
Plant1655	6	Low	1	1d	8	241	127	178								Raphanus raphanistrum	NCBITAXON	NCBITaxon:109996	multi-cellular organism	UBERON	UBERON:0000468	Plant strains	Plant1655	6	Low	1d
Plant1656	6	Low	1	1d	9	242	127	178								Raphanus raphanistrum	NCBITAXON	NCBITaxon:109996	multi-cellular organism	UBERON	UBERON:0000468	Plant strains	Plant1656	6	Low	1d
Plant1657	6	Low	1	1d	10	243	127	178								Raphanus raphanistrum	NCBITAXON	NCBITaxon:109996	multi-cellular organism	UBERON	UBERON:0000468	Plant strains	Plant1657	6	Low	1d
Plant1658	6	Low	1	36b	1	244	132	209								Raphanus raphanistrum	NCBITAXON	NCBITaxon:109996	multi-cellular organism	UBERON	UBERON:0000468	Plant strains	Plant1658	6	Low	36b
Plant1659	6	Low	1	36b	2	245	132	209								Raphanus raphanistrum	NCBITAXON	NCBITaxon:109996	multi-cellular organism	UBERON	UBERON:0000468	Plant strains	Plant1659	6	Low	36b
Plant1660	6	Low	1	36b	3	246	132	209								Raphanus raphanistrum	NCBITAXON	NCBITaxon:109996	multi-cellular organism	UBERON	UBERON:0000468	Plant strains	Plant1660	6	Low	36b
Plant1661	6	Low	1	36b	4	247	132	209								Raphanus raphanistrum	NCBITAXON	NCBITaxon:109996	multi-cellular organism	UBERON	UBERON:0000468	Plant strains	Plant1661	6	Low	36b
Plant1662	6	Low	1	36b	5	248	132	209								Raphanus raphanistrum	NCBITAXON	NCBITaxon:109996	multi-cellular organism	UBERON	UBERON:0000468	Plant strains	Plant1662	6	Low	36b
Plant1663	6	Low	1	36b	6	249	132	209								Raphanus raphanistrum	NCBITAXON	NCBITaxon:109996	multi-cellular organism	UBERON	UBERON:0000468	Plant strains	Plant1663	6	Low	36b
Plant1664	6	Low	1	36b	7	250	132	209								Raphanus raphanistrum	NCBITAXON	NCBITaxon:109996	multi-cellular organism	UBERON	UBERON:0000468	Plant strains	Plant1664	6	Low	36b
Plant1665	6	Low	1	36b	8	251	132	209								Raphanus raphanistrum	NCBITAXON	NCBITaxon:109996	multi-cellular organism	UBERON	UBERON:0000468	Plant strains	Plant1665	6	Low	36b
Plant1666	6	Low	1	36b	9	252	132	209								Raphanus raphanistrum	NCBITAXON	NCBITaxon:109996	multi-cellular organism	UBERON	UBERON:0000468	Plant strains	Plant1666	6	Low	36b
Plant1667	6	Low	1	36b	10	253	132	209								Raphanus raphanistrum	NCBITAXON	NCBITaxon:109996	multi-cellular organism	UBERON	UBERON:0000468	Plant strains	Plant1667	6	Low	36b
Plant1668	6	Low	1	36d	1	254	142	200								Raphanus raphanistrum	NCBITAXON	NCBITaxon:109996	multi-cellular organism	UBERON	UBERON:0000468	Plant strains	Plant1668	6	Low	36d
Plant1669	6	Low	1	36d	2	255	142	200								Raphanus raphanistrum	NCBITAXON	NCBITaxon:109996	multi-cellular organism	UBERON	UBERON:0000468	Plant strains	Plant1669	6	Low	36d
Plant1670	6	Low	1	36d	3	256	142	200								Raphanus raphanistrum	NCBITAXON	NCBITaxon:109996	multi-cellular organism	UBERON	UBERON:0000468	Plant strains	Plant1670	6	Low	36d
Plant1671	6	Low	1	36d	4	257	142	200								Raphanus raphanistrum	NCBITAXON	NCBITaxon:109996	multi-cellular organism	UBERON	UBERON:0000468	Plant strains	Plant1671	6	Low	36d
Plant1672	6	Low	1	36d	5	258	142	200								Raphanus raphanistrum	NCBITAXON	NCBITaxon:109996	multi-cellular organism	UBERON	UBERON:0000468	Plant strains	Plant1672	6	Low	36d
Plant1673	6	Low	1	36d	6	259	142	200								Raphanus raphanistrum	NCBITAXON	NCBITaxon:109996	multi-cellular organism	UBERON	UBERON:0000468	Plant strains	Plant1673	6	Low	36d
Plant1674	6	Low	1	36d	7	260	142	200								Raphanus raphanistrum	NCBITAXON	NCBITaxon:109996	multi-cellular organism	UBERON	UBERON:0000468	Plant strains	Plant1674	6	Low	36d
Plant1675	6	Low	1	36d	8	261	142	200								Raphanus raphanistrum	NCBITAXON	NCBITaxon:109996	multi-cellular organism	UBERON	UBERON:0000468	Plant strains	Plant1675	6	Low	36d
Plant1676	6	Low	1	36d	9	262	142	200								Raphanus raphanistrum	NCBITAXON	NCBITaxon:109996	multi-cellular organism	UBERON	UBERON:0000468	Plant strains	Plant1676	6	Low	36d
Plant1677	6	Low	1	36d	10	263	142	200								Raphanus raphanistrum	NCBITAXON	NCBITaxon:109996	multi-cellular organism	UBERON	UBERON:0000468	Plant strains	Plant1677	6	Low	36d
Plant1678	6	Low	1	47d	1	264	146	201								Raphanus raphanistrum	NCBITAXON	NCBITaxon:109996	multi-cellular organism	UBERON	UBERON:0000468	Plant strains	Plant1678	6	Low	47d
Plant1679	6	Low	1	47d	2	265	146	201								Raphanus raphanistrum	NCBITAXON	NCBITaxon:109996	multi-cellular organism	UBERON	UBERON:0000468	Plant strains	Plant1679	6	Low	47d
Plant1680	6	Low	1	47d	3	266	146	201								Raphanus raphanistrum	NCBITAXON	NCBITaxon:109996	multi-cellular organism	UBERON	UBERON:0000468	Plant strains	Plant1680	6	Low	47d
Plant1681	6	Low	1	47d	4	267	146	201								Raphanus raphanistrum	NCBITAXON	NCBITaxon:109996	multi-cellular organism	UBERON	UBERON:0000468	Plant strains	Plant1681	6	Low	47d
Plant1682	6	Low	1	47d	5	268	146	201								Raphanus raphanistrum	NCBITAXON	NCBITaxon:109996	multi-cellular organism	UBERON	UBERON:0000468	Plant strains	Plant1682	6	Low	47d
Plant1683	6	Low	1	47d	6	269	146	201								Raphanus raphanistrum	NCBITAXON	NCBITaxon:109996	multi-cellular organism	UBERON	UBERON:0000468	Plant strains	Plant1683	6	Low	47d
Plant1684	6	Low	1	47d	7	270	146	201								Raphanus raphanistrum	NCBITAXON	NCBITaxon:109996	multi-cellular organism	UBERON	UBERON:0000468	Plant strains	Plant1684	6	Low	47d
Plant1685	6	Low	1	47d	8	271	146	201								Raphanus raphanistrum	NCBITAXON	NCBITaxon:109996	multi-cellular organism	UBERON	UBERON:0000468	Plant strains	Plant1685	6	Low	47d
Plant1686	6	Low	1	47d	9	272	146	201								Raphanus raphanistrum	NCBITAXON	NCBITaxon:109996	multi-cellular organism	UBERON	UBERON:0000468	Plant strains	Plant1686	6	Low	47d
Plant1687	6	Low	1	47d	10	273	146	201								Raphanus raphanistrum	NCBITAXON	NCBITaxon:109996	multi-cellular organism	UBERON	UBERON:0000468	Plant strains	Plant1687	6	Low	47d
Plant1688	6	Low	1	B66.1d	1	274	162	141								Raphanus raphanistrum	NCBITAXON	NCBITaxon:109996	multi-cellular organism	UBERON	UBERON:0000468	Plant strains	Plant1688	6	Low	B66.1d
Plant1689	6	Low	1	B66.1d	2	275	162	141								Raphanus raphanistrum	NCBITAXON	NCBITaxon:109996	multi-cellular organism	UBERON	UBERON:0000468	Plant strains	Plant1689	6	Low	B66.1d
Plant1690	6	Low	1	B66.1d	3	276	162	141								Raphanus raphanistrum	NCBITAXON	NCBITaxon:109996	multi-cellular organism	UBERON	UBERON:0000468	Plant strains	Plant1690	6	Low	B66.1d
Plant1691	6	Low	1	B66.1d	4	277	162	141								Raphanus raphanistrum	NCBITAXON	NCBITaxon:109996	multi-cellular organism	UBERON	UBERON:0000468	Plant strains	Plant1691	6	Low	B66.1d
Plant1692	6	Low	1	B66.1d	5	278	162	141								Raphanus raphanistrum	NCBITAXON	NCBITaxon:109996	multi-cellular organism	UBERON	UBERON:0000468	Plant strains	Plant1692	6	Low	B66.1d
Plant1693	6	Low	1	B66.1d	6	279	162	141								Raphanus raphanistrum	NCBITAXON	NCBITaxon:109996	multi-cellular organism	UBERON	UBERON:0000468	Plant strains	Plant1693	6	Low	B66.1d
Plant1694	6	Low	1	B66.1d	7	280	162	141								Raphanus raphanistrum	NCBITAXON	NCBITaxon:109996	multi-cellular organism	UBERON	UBERON:0000468	Plant strains	Plant1694	6	Low	B66.1d
Plant1695	6	Low	1	B66.1d	8	281	162	141								Raphanus raphanistrum	NCBITAXON	NCBITaxon:109996	multi-cellular organism	UBERON	UBERON:0000468	Plant strains	Plant1695	6	Low	B66.1d
Plant1696	6	Low	1	B66.1d	9	282	162	141								Raphanus raphanistrum	NCBITAXON	NCBITaxon:109996	multi-cellular organism	UBERON	UBERON:0000468	Plant strains	Plant1696	6	Low	B66.1d
Plant1697	6	Low	1	B66.1d	10	283	162	141								Raphanus raphanistrum	NCBITAXON	NCBITaxon:109996	multi-cellular organism	UBERON	UBERON:0000468	Plant strains	Plant1697	6	Low	B66.1d
Plant1698	6	Low	1	C127.1d	1	284	167	107								Raphanus raphanistrum	NCBITAXON	NCBITaxon:109996	multi-cellular organism	UBERON	UBERON:0000468	Plant strains	Plant1698	6	Low	C127.1d
Plant1699	6	Low	1	C127.1d	2	285	167	107								Raphanus raphanistrum	NCBITAXON	NCBITaxon:109996	multi-cellular organism	UBERON	UBERON:0000468	Plant strains	Plant1699	6	Low	C127.1d
Plant1700	6	Low	1	C127.1d	3	286	167	107								Raphanus raphanistrum	NCBITAXON	NCBITaxon:109996	multi-cellular organism	UBERON	UBERON:0000468	Plant strains	Plant1700	6	Low	C127.1d
Plant1701	6	Low	1	C127.1d	4	287	167	107								Raphanus raphanistrum	NCBITAXON	NCBITaxon:109996	multi-cellular organism	UBERON	UBERON:0000468	Plant strains	Plant1701	6	Low	C127.1d
Plant1702	6	Low	1	C127.1d	5	288	167	107								Raphanus raphanistrum	NCBITAXON	NCBITaxon:109996	multi-cellular organism	UBERON	UBERON:0000468	Plant strains	Plant1702	6	Low	C127.1d
Plant1703	6	Low	1	C127.1d	6	289	167	107								Raphanus raphanistrum	NCBITAXON	NCBITaxon:109996	multi-cellular organism	UBERON	UBERON:0000468	Plant strains	Plant1703	6	Low	C127.1d
Plant1704	6	Low	1	C127.1d	7	290	167	107								Raphanus raphanistrum	NCBITAXON	NCBITaxon:109996	multi-cellular organism	UBERON	UBERON:0000468	Plant strains	Plant1704	6	Low	C127.1d
Plant1705	6	Low	1	C127.1d	8	291	167	107								Raphanus raphanistrum	NCBITAXON	NCBITaxon:109996	multi-cellular organism	UBERON	UBERON:0000468	Plant strains	Plant1705	6	Low	C127.1d
Plant1706	6	Low	1	C127.1d	9	292	167	107								Raphanus raphanistrum	NCBITAXON	NCBITaxon:109996	multi-cellular organism	UBERON	UBERON:0000468	Plant strains	Plant1706	6	Low	C127.1d
Plant1707	6	Low	1	C127.1d	10	293	167	107								Raphanus raphanistrum	NCBITAXON	NCBITaxon:109996	multi-cellular organism	UBERON	UBERON:0000468	Plant strains	Plant1707	6	Low	C127.1d
Plant1708	6	Low	1	D367a	1	294	178	133								Raphanus raphanistrum	NCBITAXON	NCBITaxon:109996	multi-cellular organism	UBERON	UBERON:0000468	Plant strains	Plant1708	6	Low	D367a
Plant1709	6	Low	1	D367a	2	295	178	133								Raphanus raphanistrum	NCBITAXON	NCBITaxon:109996	multi-cellular organism	UBERON	UBERON:0000468	Plant strains	Plant1709	6	Low	D367a
Plant1710	6	Low	1	D367a	3	296	178	133								Raphanus raphanistrum	NCBITAXON	NCBITaxon:109996	multi-cellular organism	UBERON	UBERON:0000468	Plant strains	Plant1710	6	Low	D367a
Plant1711	6	Low	1	D367a	4	297	178	133								Raphanus raphanistrum	NCBITAXON	NCBITaxon:109996	multi-cellular organism	UBERON	UBERON:0000468	Plant strains	Plant1711	6	Low	D367a
Plant1712	6	Low	1	D367a	5	298	178	133								Raphanus raphanistrum	NCBITAXON	NCBITaxon:109996	multi-cellular organism	UBERON	UBERON:0000468	Plant strains	Plant1712	6	Low	D367a
Plant1713	6	Low	1	D367a	6	299	178	133								Raphanus raphanistrum	NCBITAXON	NCBITaxon:109996	multi-cellular organism	UBERON	UBERON:0000468	Plant strains	Plant1713	6	Low	D367a
Plant1714	6	Low	1	D367a	7	300	178	133								Raphanus raphanistrum	NCBITAXON	NCBITaxon:109996	multi-cellular organism	UBERON	UBERON:0000468	Plant strains	Plant1714	6	Low	D367a
Plant1715	6	Low	1	D367a	8	301	178	133								Raphanus raphanistrum	NCBITAXON	NCBITaxon:109996	multi-cellular organism	UBERON	UBERON:0000468	Plant strains	Plant1715	6	Low	D367a
Plant1716	6	Low	1	D367a	9	302	178	133								Raphanus raphanistrum	NCBITAXON	NCBITaxon:109996	multi-cellular organism	UBERON	UBERON:0000468	Plant strains	Plant1716	6	Low	D367a
Plant1717	6	Low	1	D367a	10	303	178	133								Raphanus raphanistrum	NCBITAXON	NCBITaxon:109996	multi-cellular organism	UBERON	UBERON:0000468	Plant strains	Plant1717	6	Low	D367a
Plant1718	6	Low	1	E72	1	304	188	167								Raphanus raphanistrum	NCBITAXON	NCBITaxon:109996	multi-cellular organism	UBERON	UBERON:0000468	Plant strains	Plant1718	6	Low	E72
Plant1719	6	Low	1	E72	2	305	188	167								Raphanus raphanistrum	NCBITAXON	NCBITaxon:109996	multi-cellular organism	UBERON	UBERON:0000468	Plant strains	Plant1719	6	Low	E72
Plant1720	6	Low	1	E72	3	306	188	167								Raphanus raphanistrum	NCBITAXON	NCBITaxon:109996	multi-cellular organism	UBERON	UBERON:0000468	Plant strains	Plant1720	6	Low	E72
Plant1721	6	Low	1	E72	4	307	188	167								Raphanus raphanistrum	NCBITAXON	NCBITaxon:109996	multi-cellular organism	UBERON	UBERON:0000468	Plant strains	Plant1721	6	Low	E72
Plant1722	6	Low	1	E72	5	308	188	167								Raphanus raphanistrum	NCBITAXON	NCBITaxon:109996	multi-cellular organism	UBERON	UBERON:0000468	Plant strains	Plant1722	6	Low	E72
Plant1723	6	Low	1	E72	6	309	188	167								Raphanus raphanistrum	NCBITAXON	NCBITaxon:109996	multi-cellular organism	UBERON	UBERON:0000468	Plant strains	Plant1723	6	Low	E72
Plant1724	6	Low	1	E72	7	310	188	167								Raphanus raphanistrum	NCBITAXON	NCBITaxon:109996	multi-cellular organism	UBERON	UBERON:0000468	Plant strains	Plant1724	6	Low	E72
Plant1725	6	Low	1	E72	8	311	188	167								Raphanus raphanistrum	NCBITAXON	NCBITaxon:109996	multi-cellular organism	UBERON	UBERON:0000468	Plant strains	Plant1725	6	Low	E72
Plant1726	6	Low	1	E72	9	312	188	167								Raphanus raphanistrum	NCBITAXON	NCBITaxon:109996	multi-cellular organism	UBERON	UBERON:0000468	Plant strains	Plant1726	6	Low	E72
Plant1727	6	Low	1	E72	10	313	188	167								Raphanus raphanistrum	NCBITAXON	NCBITaxon:109996	multi-cellular organism	UBERON	UBERON:0000468	Plant strains	Plant1727	6	Low	E72
Plant1728	6	Low	1	E74.1a	1	314	200	113								Raphanus raphanistrum	NCBITAXON	NCBITaxon:109996	multi-cellular organism	UBERON	UBERON:0000468	Plant strains	Plant1728	6	Low	E74.1a
Plant1729	6	Low	1	E74.1a	2	315	200	113								Raphanus raphanistrum	NCBITAXON	NCBITaxon:109996	multi-cellular organism	UBERON	UBERON:0000468	Plant strains	Plant1729	6	Low	E74.1a
Plant1730	6	Low	1	E74.1a	3	316	200	113								Raphanus raphanistrum	NCBITAXON	NCBITaxon:109996	multi-cellular organism	UBERON	UBERON:0000468	Plant strains	Plant1730	6	Low	E74.1a
Plant1731	6	Low	1	E74.1a	4	317	200	113								Raphanus raphanistrum	NCBITAXON	NCBITaxon:109996	multi-cellular organism	UBERON	UBERON:0000468	Plant strains	Plant1731	6	Low	E74.1a
Plant1732	6	Low	1	E74.1a	5	318	200	113								Raphanus raphanistrum	NCBITAXON	NCBITaxon:109996	multi-cellular organism	UBERON	UBERON:0000468	Plant strains	Plant1732	6	Low	E74.1a
Plant1733	6	Low	1	E74.1a	6	319	200	113								Raphanus raphanistrum	NCBITAXON	NCBITaxon:109996	multi-cellular organism	UBERON	UBERON:0000468	Plant strains	Plant1733	6	Low	E74.1a
Plant1734	6	Low	1	E74.1a	7	320	200	113								Raphanus raphanistrum	NCBITAXON	NCBITaxon:109996	multi-cellular organism	UBERON	UBERON:0000468	Plant strains	Plant1734	6	Low	E74.1a
Plant1735	6	Low	1	E74.1a	8	321	200	113								Raphanus raphanistrum	NCBITAXON	NCBITaxon:109996	multi-cellular organism	UBERON	UBERON:0000468	Plant strains	Plant1735	6	Low	E74.1a
Plant1736	6	Low	1	E74.1a	9	322	200	113								Raphanus raphanistrum	NCBITAXON	NCBITaxon:109996	multi-cellular organism	UBERON	UBERON:0000468	Plant strains	Plant1736	6	Low	E74.1a
Plant1737	6	Low	1	E74.1a	10	323	200	113								Raphanus raphanistrum	NCBITAXON	NCBITaxon:109996	multi-cellular organism	UBERON	UBERON:0000468	Plant strains	Plant1737	6	Low	E74.1a
Plant1738	6	Low	1	E93d	1	324	209	162								Raphanus raphanistrum	NCBITAXON	NCBITaxon:109996	multi-cellular organism	UBERON	UBERON:0000468	Plant strains	Plant1738	6	Low	E93d
Plant1739	6	Low	1	E93d	2	325	209	162								Raphanus raphanistrum	NCBITAXON	NCBITaxon:109996	multi-cellular organism	UBERON	UBERON:0000468	Plant strains	Plant1739	6	Low	E93d
Plant1740	6	Low	1	E93d	3	326	209	162								Raphanus raphanistrum	NCBITAXON	NCBITaxon:109996	multi-cellular organism	UBERON	UBERON:0000468	Plant strains	Plant1740	6	Low	E93d
Plant1741	6	Low	1	E93d	5	327	209	162								Raphanus raphanistrum	NCBITAXON	NCBITaxon:109996	multi-cellular organism	UBERON	UBERON:0000468	Plant strains	Plant1741	6	Low	E93d
Plant1742	6	Low	1	E93d	6	328	209	162								Raphanus raphanistrum	NCBITAXON	NCBITaxon:109996	multi-cellular organism	UBERON	UBERON:0000468	Plant strains	Plant1742	6	Low	E93d
Plant1743	6	Low	1	E93d	7	329	209	162								Raphanus raphanistrum	NCBITAXON	NCBITaxon:109996	multi-cellular organism	UBERON	UBERON:0000468	Plant strains	Plant1743	6	Low	E93d
Plant1744	6	Low	2	A313	1	118	8	94								Raphanus raphanistrum	NCBITAXON	NCBITaxon:109996	multi-cellular organism	UBERON	UBERON:0000468	Plant strains	Plant1744	6	Low	A313
Plant1745	6	Low	2	A313	2	119	8	94								Raphanus raphanistrum	NCBITAXON	NCBITaxon:109996	multi-cellular organism	UBERON	UBERON:0000468	Plant strains	Plant1745	6	Low	A313
Plant1746	6	Low	2	A313	3	120	8	94								Raphanus raphanistrum	NCBITAXON	NCBITaxon:109996	multi-cellular organism	UBERON	UBERON:0000468	Plant strains	Plant1746	6	Low	A313
Plant1747	6	Low	2	A313	4	121	8	94								Raphanus raphanistrum	NCBITAXON	NCBITaxon:109996	multi-cellular organism	UBERON	UBERON:0000468	Plant strains	Plant1747	6	Low	A313
Plant1748	6	Low	2	A313	5	122	8	94								Raphanus raphanistrum	NCBITAXON	NCBITaxon:109996	multi-cellular organism	UBERON	UBERON:0000468	Plant strains	Plant1748	6	Low	A313
Plant1749	6	Low	2	A313	6	123	8	94								Raphanus raphanistrum	NCBITAXON	NCBITaxon:109996	multi-cellular organism	UBERON	UBERON:0000468	Plant strains	Plant1749	6	Low	A313
Plant1750	6	Low	2	A313	7	124	8	94								Raphanus raphanistrum	NCBITAXON	NCBITaxon:109996	multi-cellular organism	UBERON	UBERON:0000468	Plant strains	Plant1750	6	Low	A313
Plant1751	6	Low	2	A313	8	125	8	94								Raphanus raphanistrum	NCBITAXON	NCBITaxon:109996	multi-cellular organism	UBERON	UBERON:0000468	Plant strains	Plant1751	6	Low	A313
Plant1752	6	Low	2	A313	9	126	8	94								Raphanus raphanistrum	NCBITAXON	NCBITaxon:109996	multi-cellular organism	UBERON	UBERON:0000468	Plant strains	Plant1752	6	Low	A313
Plant1753	6	Low	2	A313	10	127	8	94								Raphanus raphanistrum	NCBITAXON	NCBITaxon:109996	multi-cellular organism	UBERON	UBERON:0000468	Plant strains	Plant1753	6	Low	A313
Plant1754	6	Low	2	A327b	1	128	13	53								Raphanus raphanistrum	NCBITAXON	NCBITaxon:109996	multi-cellular organism	UBERON	UBERON:0000468	Plant strains	Plant1754	6	Low	A327b
Plant1755	6	Low	2	A327b	2	129	13	53								Raphanus raphanistrum	NCBITAXON	NCBITaxon:109996	multi-cellular organism	UBERON	UBERON:0000468	Plant strains	Plant1755	6	Low	A327b
Plant1756	6	Low	2	A327b	3	130	13	53								Raphanus raphanistrum	NCBITAXON	NCBITaxon:109996	multi-cellular organism	UBERON	UBERON:0000468	Plant strains	Plant1756	6	Low	A327b
Plant1757	6	Low	2	A327b	4	131	13	53								Raphanus raphanistrum	NCBITAXON	NCBITaxon:109996	multi-cellular organism	UBERON	UBERON:0000468	Plant strains	Plant1757	6	Low	A327b
Plant1758	6	Low	2	A327b	5	132	13	53								Raphanus raphanistrum	NCBITAXON	NCBITaxon:109996	multi-cellular organism	UBERON	UBERON:0000468	Plant strains	Plant1758	6	Low	A327b
Plant1759	6	Low	2	A327b	6	133	13	53								Raphanus raphanistrum	NCBITAXON	NCBITaxon:109996	multi-cellular organism	UBERON	UBERON:0000468	Plant strains	Plant1759	6	Low	A327b
Plant1760	6	Low	2	A327b	7	134	13	53								Raphanus raphanistrum	NCBITAXON	NCBITaxon:109996	multi-cellular organism	UBERON	UBERON:0000468	Plant strains	Plant1760	6	Low	A327b
Plant1761	6	Low	2	A327b	8	135	13	53								Raphanus raphanistrum	NCBITAXON	NCBITaxon:109996	multi-cellular organism	UBERON	UBERON:0000468	Plant strains	Plant1761	6	Low	A327b
Plant1762	6	Low	2	A327b	9	136	13	53								Raphanus raphanistrum	NCBITAXON	NCBITaxon:109996	multi-cellular organism	UBERON	UBERON:0000468	Plant strains	Plant1762	6	Low	A327b
Plant1763	6	Low	2	A327b	10	137	13	53								Raphanus raphanistrum	NCBITAXON	NCBITaxon:109996	multi-cellular organism	UBERON	UBERON:0000468	Plant strains	Plant1763	6	Low	A327b
Plant1764	6	Low	2	A342.2	1	138	20	13								Raphanus raphanistrum	NCBITAXON	NCBITaxon:109996	multi-cellular organism	UBERON	UBERON:0000468	Plant strains	Plant1764	6	Low	A342.2
Plant1765	6	Low	2	A342.2	2	139	20	13								Raphanus raphanistrum	NCBITAXON	NCBITaxon:109996	multi-cellular organism	UBERON	UBERON:0000468	Plant strains	Plant1765	6	Low	A342.2
Plant1766	6	Low	2	A342.2	3	140	20	13								Raphanus raphanistrum	NCBITAXON	NCBITaxon:109996	multi-cellular organism	UBERON	UBERON:0000468	Plant strains	Plant1766	6	Low	A342.2
Plant1767	6	Low	2	A342.2	4	141	20	13								Raphanus raphanistrum	NCBITAXON	NCBITaxon:109996	multi-cellular organism	UBERON	UBERON:0000468	Plant strains	Plant1767	6	Low	A342.2
Plant1768	6	Low	2	A342.2	5	142	20	13								Raphanus raphanistrum	NCBITAXON	NCBITaxon:109996	multi-cellular organism	UBERON	UBERON:0000468	Plant strains	Plant1768	6	Low	A342.2
Plant1769	6	Low	2	A342.2	6	143	20	13								Raphanus raphanistrum	NCBITAXON	NCBITaxon:109996	multi-cellular organism	UBERON	UBERON:0000468	Plant strains	Plant1769	6	Low	A342.2
Plant1770	6	Low	2	A342.2	7	144	20	13								Raphanus raphanistrum	NCBITAXON	NCBITaxon:109996	multi-cellular organism	UBERON	UBERON:0000468	Plant strains	Plant1770	6	Low	A342.2
Plant1771	6	Low	2	A342.2	8	145	20	13								Raphanus raphanistrum	NCBITAXON	NCBITaxon:109996	multi-cellular organism	UBERON	UBERON:0000468	Plant strains	Plant1771	6	Low	A342.2
Plant1772	6	Low	2	A342.2	9	146	20	13								Raphanus raphanistrum	NCBITAXON	NCBITaxon:109996	multi-cellular organism	UBERON	UBERON:0000468	Plant strains	Plant1772	6	Low	A342.2
Plant1773	6	Low	2	A342.2	10	147	20	13								Raphanus raphanistrum	NCBITAXON	NCBITaxon:109996	multi-cellular organism	UBERON	UBERON:0000468	Plant strains	Plant1773	6	Low	A342.2
Plant1774	6	Low	2	B189.1a	1	148	37	8								Raphanus raphanistrum	NCBITAXON	NCBITaxon:109996	multi-cellular organism	UBERON	UBERON:0000468	Plant strains	Plant1774	6	Low	B189.1a
Plant1775	6	Low	2	B189.1a	2	149	37	8								Raphanus raphanistrum	NCBITAXON	NCBITaxon:109996	multi-cellular organism	UBERON	UBERON:0000468	Plant strains	Plant1775	6	Low	B189.1a
Plant1776	6	Low	2	B189.1a	3	150	37	8								Raphanus raphanistrum	NCBITAXON	NCBITaxon:109996	multi-cellular organism	UBERON	UBERON:0000468	Plant strains	Plant1776	6	Low	B189.1a
Plant1777	6	Low	2	B189.1a	4	151	37	8								Raphanus raphanistrum	NCBITAXON	NCBITaxon:109996	multi-cellular organism	UBERON	UBERON:0000468	Plant strains	Plant1777	6	Low	B189.1a
Plant1778	6	Low	2	B189.1a	5	152	37	8								Raphanus raphanistrum	NCBITAXON	NCBITaxon:109996	multi-cellular organism	UBERON	UBERON:0000468	Plant strains	Plant1778	6	Low	B189.1a
Plant1779	6	Low	2	B189.1a	6	153	37	8								Raphanus raphanistrum	NCBITAXON	NCBITaxon:109996	multi-cellular organism	UBERON	UBERON:0000468	Plant strains	Plant1779	6	Low	B189.1a
Plant1780	6	Low	2	B189.1a	7	154	37	8								Raphanus raphanistrum	NCBITAXON	NCBITaxon:109996	multi-cellular organism	UBERON	UBERON:0000468	Plant strains	Plant1780	6	Low	B189.1a
Plant1781	6	Low	2	B189.1a	8	155	37	8								Raphanus raphanistrum	NCBITAXON	NCBITaxon:109996	multi-cellular organism	UBERON	UBERON:0000468	Plant strains	Plant1781	6	Low	B189.1a
Plant1782	6	Low	2	B189.1a	9	156	37	8								Raphanus raphanistrum	NCBITAXON	NCBITaxon:109996	multi-cellular organism	UBERON	UBERON:0000468	Plant strains	Plant1782	6	Low	B189.1a
Plant1783	6	Low	2	B189.1a	10	157	37	8								Raphanus raphanistrum	NCBITAXON	NCBITaxon:109996	multi-cellular organism	UBERON	UBERON:0000468	Plant strains	Plant1783	6	Low	B189.1a
Plant1784	6	Low	2	B189.1d	1	158	45	85								Raphanus raphanistrum	NCBITAXON	NCBITaxon:109996	multi-cellular organism	UBERON	UBERON:0000468	Plant strains	Plant1784	6	Low	B189.1d
Plant1785	6	Low	2	B189.1d	2	159	45	85								Raphanus raphanistrum	NCBITAXON	NCBITaxon:109996	multi-cellular organism	UBERON	UBERON:0000468	Plant strains	Plant1785	6	Low	B189.1d
Plant1786	6	Low	2	B189.1d	3	160	45	85								Raphanus raphanistrum	NCBITAXON	NCBITaxon:109996	multi-cellular organism	UBERON	UBERON:0000468	Plant strains	Plant1786	6	Low	B189.1d
Plant1787	6	Low	2	B189.1d	4	161	45	85								Raphanus raphanistrum	NCBITAXON	NCBITaxon:109996	multi-cellular organism	UBERON	UBERON:0000468	Plant strains	Plant1787	6	Low	B189.1d
Plant1788	6	Low	2	B189.1d	5	162	45	85								Raphanus raphanistrum	NCBITAXON	NCBITaxon:109996	multi-cellular organism	UBERON	UBERON:0000468	Plant strains	Plant1788	6	Low	B189.1d
Plant1789	6	Low	2	B189.1d	6	163	45	85								Raphanus raphanistrum	NCBITAXON	NCBITaxon:109996	multi-cellular organism	UBERON	UBERON:0000468	Plant strains	Plant1789	6	Low	B189.1d
Plant1790	6	Low	2	B189.1d	7	164	45	85								Raphanus raphanistrum	NCBITAXON	NCBITaxon:109996	multi-cellular organism	UBERON	UBERON:0000468	Plant strains	Plant1790	6	Low	B189.1d
Plant1791	6	Low	2	B189.1d	8	165	45	85								Raphanus raphanistrum	NCBITAXON	NCBITaxon:109996	multi-cellular organism	UBERON	UBERON:0000468	Plant strains	Plant1791	6	Low	B189.1d
Plant1792	6	Low	2	B189.1d	9	166	45	85								Raphanus raphanistrum	NCBITAXON	NCBITaxon:109996	multi-cellular organism	UBERON	UBERON:0000468	Plant strains	Plant1792	6	Low	B189.1d
Plant1793	6	Low	2	B189.1d	10	167	45	85								Raphanus raphanistrum	NCBITAXON	NCBITaxon:109996	multi-cellular organism	UBERON	UBERON:0000468	Plant strains	Plant1793	6	Low	B189.1d
Plant1794	6	Low	2	C46.1	1	168	53	60								Raphanus raphanistrum	NCBITAXON	NCBITaxon:109996	multi-cellular organism	UBERON	UBERON:0000468	Plant strains	Plant1794	6	Low	C46.1
Plant1795	6	Low	2	C46.1	2	169	53	60								Raphanus raphanistrum	NCBITAXON	NCBITaxon:109996	multi-cellular organism	UBERON	UBERON:0000468	Plant strains	Plant1795	6	Low	C46.1
Plant1796	6	Low	2	C46.1	3	170	53	60								Raphanus raphanistrum	NCBITAXON	NCBITaxon:109996	multi-cellular organism	UBERON	UBERON:0000468	Plant strains	Plant1796	6	Low	C46.1
Plant1797	6	Low	2	C46.1	4	171	53	60								Raphanus raphanistrum	NCBITAXON	NCBITaxon:109996	multi-cellular organism	UBERON	UBERON:0000468	Plant strains	Plant1797	6	Low	C46.1
Plant1798	6	Low	2	C46.1	5	172	53	60								Raphanus raphanistrum	NCBITAXON	NCBITaxon:109996	multi-cellular organism	UBERON	UBERON:0000468	Plant strains	Plant1798	6	Low	C46.1
Plant1799	6	Low	2	C46.1	6	173	53	60								Raphanus raphanistrum	NCBITAXON	NCBITaxon:109996	multi-cellular organism	UBERON	UBERON:0000468	Plant strains	Plant1799	6	Low	C46.1
Plant1800	6	Low	2	C46.1	7	174	53	60								Raphanus raphanistrum	NCBITAXON	NCBITaxon:109996	multi-cellular organism	UBERON	UBERON:0000468	Plant strains	Plant1800	6	Low	C46.1
Plant1801	6	Low	2	C46.1	8	175	53	60								Raphanus raphanistrum	NCBITAXON	NCBITaxon:109996	multi-cellular organism	UBERON	UBERON:0000468	Plant strains	Plant1801	6	Low	C46.1
Plant1802	6	Low	2	C46.1	9	176	53	60								Raphanus raphanistrum	NCBITAXON	NCBITaxon:109996	multi-cellular organism	UBERON	UBERON:0000468	Plant strains	Plant1802	6	Low	C46.1
Plant1803	6	Low	2	C46.1	10	177	53	60								Raphanus raphanistrum	NCBITAXON	NCBITaxon:109996	multi-cellular organism	UBERON	UBERON:0000468	Plant strains	Plant1803	6	Low	C46.1
Plant1804	6	Low	2	C47.1a	1	178	60	20								Raphanus raphanistrum	NCBITAXON	NCBITaxon:109996	multi-cellular organism	UBERON	UBERON:0000468	Plant strains	Plant1804	6	Low	C47.1a
Plant1805	6	Low	2	C47.1a	2	179	60	20								Raphanus raphanistrum	NCBITAXON	NCBITaxon:109996	multi-cellular organism	UBERON	UBERON:0000468	Plant strains	Plant1805	6	Low	C47.1a
Plant1806	6	Low	2	C47.1a	3	180	60	20								Raphanus raphanistrum	NCBITAXON	NCBITaxon:109996	multi-cellular organism	UBERON	UBERON:0000468	Plant strains	Plant1806	6	Low	C47.1a
Plant1807	6	Low	2	C47.1a	4	181	60	20								Raphanus raphanistrum	NCBITAXON	NCBITaxon:109996	multi-cellular organism	UBERON	UBERON:0000468	Plant strains	Plant1807	6	Low	C47.1a
Plant1808	6	Low	2	C47.1a	5	182	60	20								Raphanus raphanistrum	NCBITAXON	NCBITaxon:109996	multi-cellular organism	UBERON	UBERON:0000468	Plant strains	Plant1808	6	Low	C47.1a
Plant1809	6	Low	2	C47.1a	6	183	60	20								Raphanus raphanistrum	NCBITAXON	NCBITaxon:109996	multi-cellular organism	UBERON	UBERON:0000468	Plant strains	Plant1809	6	Low	C47.1a
Plant1810	6	Low	2	C47.1a	8	184	60	20								Raphanus raphanistrum	NCBITAXON	NCBITaxon:109996	multi-cellular organism	UBERON	UBERON:0000468	Plant strains	Plant1810	6	Low	C47.1a
Plant1811	6	Low	2	C47.1a	9	185	60	20								Raphanus raphanistrum	NCBITAXON	NCBITaxon:109996	multi-cellular organism	UBERON	UBERON:0000468	Plant strains	Plant1811	6	Low	C47.1a
Plant1812	6	Low	2	C47.1d	1	186	76	45								Raphanus raphanistrum	NCBITAXON	NCBITaxon:109996	multi-cellular organism	UBERON	UBERON:0000468	Plant strains	Plant1812	6	Low	C47.1d
Plant1813	6	Low	2	C47.1d	2	187	76	45								Raphanus raphanistrum	NCBITAXON	NCBITaxon:109996	multi-cellular organism	UBERON	UBERON:0000468	Plant strains	Plant1813	6	Low	C47.1d
Plant1814	6	Low	2	C47.1d	3	188	76	45								Raphanus raphanistrum	NCBITAXON	NCBITaxon:109996	multi-cellular organism	UBERON	UBERON:0000468	Plant strains	Plant1814	6	Low	C47.1d
Plant1815	6	Low	2	C47.1d	4	189	76	45								Raphanus raphanistrum	NCBITAXON	NCBITaxon:109996	multi-cellular organism	UBERON	UBERON:0000468	Plant strains	Plant1815	6	Low	C47.1d
Plant1816	6	Low	2	C47.1d	5	190	76	45								Raphanus raphanistrum	NCBITAXON	NCBITaxon:109996	multi-cellular organism	UBERON	UBERON:0000468	Plant strains	Plant1816	6	Low	C47.1d
Plant1817	6	Low	2	C47.1d	6	191	76	45								Raphanus raphanistrum	NCBITAXON	NCBITaxon:109996	multi-cellular organism	UBERON	UBERON:0000468	Plant strains	Plant1817	6	Low	C47.1d
Plant1818	6	Low	2	C47.1d	7	192	76	45								Raphanus raphanistrum	NCBITAXON	NCBITaxon:109996	multi-cellular organism	UBERON	UBERON:0000468	Plant strains	Plant1818	6	Low	C47.1d
Plant1819	6	Low	2	C47.1d	8	193	76	45								Raphanus raphanistrum	NCBITAXON	NCBITaxon:109996	multi-cellular organism	UBERON	UBERON:0000468	Plant strains	Plant1819	6	Low	C47.1d
Plant1820	6	Low	2	C47.1d	9	194	76	45								Raphanus raphanistrum	NCBITAXON	NCBITaxon:109996	multi-cellular organism	UBERON	UBERON:0000468	Plant strains	Plant1820	6	Low	C47.1d
Plant1821	6	Low	2	C47.1d	10	195	76	45								Raphanus raphanistrum	NCBITAXON	NCBITaxon:109996	multi-cellular organism	UBERON	UBERON:0000468	Plant strains	Plant1821	6	Low	C47.1d
Plant1822	6	Low	2	C47.1e	1	196	80	101								Raphanus raphanistrum	NCBITAXON	NCBITaxon:109996	multi-cellular organism	UBERON	UBERON:0000468	Plant strains	Plant1822	6	Low	C47.1e
Plant1823	6	Low	2	C47.1e	2	197	80	101								Raphanus raphanistrum	NCBITAXON	NCBITaxon:109996	multi-cellular organism	UBERON	UBERON:0000468	Plant strains	Plant1823	6	Low	C47.1e
Plant1824	6	Low	2	C47.1e	3	198	80	101								Raphanus raphanistrum	NCBITAXON	NCBITaxon:109996	multi-cellular organism	UBERON	UBERON:0000468	Plant strains	Plant1824	6	Low	C47.1e
Plant1825	6	Low	2	C47.1e	4	199	80	101								Raphanus raphanistrum	NCBITAXON	NCBITaxon:109996	multi-cellular organism	UBERON	UBERON:0000468	Plant strains	Plant1825	6	Low	C47.1e
Plant1826	6	Low	2	C47.1e	5	200	80	101								Raphanus raphanistrum	NCBITAXON	NCBITaxon:109996	multi-cellular organism	UBERON	UBERON:0000468	Plant strains	Plant1826	6	Low	C47.1e
Plant1827	6	Low	2	C47.1e	6	201	80	101								Raphanus raphanistrum	NCBITAXON	NCBITaxon:109996	multi-cellular organism	UBERON	UBERON:0000468	Plant strains	Plant1827	6	Low	C47.1e
Plant1828	6	Low	2	C47.1e	7	202	80	101								Raphanus raphanistrum	NCBITAXON	NCBITaxon:109996	multi-cellular organism	UBERON	UBERON:0000468	Plant strains	Plant1828	6	Low	C47.1e
Plant1829	6	Low	2	C47.1e	8	203	80	101								Raphanus raphanistrum	NCBITAXON	NCBITaxon:109996	multi-cellular organism	UBERON	UBERON:0000468	Plant strains	Plant1829	6	Low	C47.1e
Plant1830	6	Low	2	C47.1e	9	204	80	101								Raphanus raphanistrum	NCBITAXON	NCBITaxon:109996	multi-cellular organism	UBERON	UBERON:0000468	Plant strains	Plant1830	6	Low	C47.1e
Plant1831	6	Low	2	C47.1e	10	205	80	101								Raphanus raphanistrum	NCBITAXON	NCBITaxon:109996	multi-cellular organism	UBERON	UBERON:0000468	Plant strains	Plant1831	6	Low	C47.1e
Plant1832	6	Low	2	D30	1	206	94	113								Raphanus raphanistrum	NCBITAXON	NCBITaxon:109996	multi-cellular organism	UBERON	UBERON:0000468	Plant strains	Plant1832	6	Low	D30
Plant1833	6	Low	2	D30	2	207	94	113								Raphanus raphanistrum	NCBITAXON	NCBITaxon:109996	multi-cellular organism	UBERON	UBERON:0000468	Plant strains	Plant1833	6	Low	D30
Plant1834	6	Low	2	D30	3	208	94	113								Raphanus raphanistrum	NCBITAXON	NCBITaxon:109996	multi-cellular organism	UBERON	UBERON:0000468	Plant strains	Plant1834	6	Low	D30
Plant1835	6	Low	2	D30	4	209	94	113								Raphanus raphanistrum	NCBITAXON	NCBITaxon:109996	multi-cellular organism	UBERON	UBERON:0000468	Plant strains	Plant1835	6	Low	D30
Plant1836	6	Low	2	D30	5	210	94	113								Raphanus raphanistrum	NCBITAXON	NCBITaxon:109996	multi-cellular organism	UBERON	UBERON:0000468	Plant strains	Plant1836	6	Low	D30
Plant1837	6	Low	2	D30	6	211	94	113								Raphanus raphanistrum	NCBITAXON	NCBITaxon:109996	multi-cellular organism	UBERON	UBERON:0000468	Plant strains	Plant1837	6	Low	D30
Plant1838	6	Low	2	D30	7	212	94	113								Raphanus raphanistrum	NCBITAXON	NCBITaxon:109996	multi-cellular organism	UBERON	UBERON:0000468	Plant strains	Plant1838	6	Low	D30
Plant1839	6	Low	2	D30	8	213	94	113								Raphanus raphanistrum	NCBITAXON	NCBITaxon:109996	multi-cellular organism	UBERON	UBERON:0000468	Plant strains	Plant1839	6	Low	D30
Plant1840	6	Low	2	D30	9	214	94	113								Raphanus raphanistrum	NCBITAXON	NCBITaxon:109996	multi-cellular organism	UBERON	UBERON:0000468	Plant strains	Plant1840	6	Low	D30
Plant1841	6	Low	2	D30	10	215	94	113								Raphanus raphanistrum	NCBITAXON	NCBITaxon:109996	multi-cellular organism	UBERON	UBERON:0000468	Plant strains	Plant1841	6	Low	D30
Plant1842	6	Low	2	E62.1a	1	216	101	76								Raphanus raphanistrum	NCBITAXON	NCBITaxon:109996	multi-cellular organism	UBERON	UBERON:0000468	Plant strains	Plant1842	6	Low	E62.1a
Plant1843	6	Low	2	E62.1a	2	217	101	76								Raphanus raphanistrum	NCBITAXON	NCBITaxon:109996	multi-cellular organism	UBERON	UBERON:0000468	Plant strains	Plant1843	6	Low	E62.1a
Plant1844	6	Low	2	E62.1a	3	218	101	76								Raphanus raphanistrum	NCBITAXON	NCBITaxon:109996	multi-cellular organism	UBERON	UBERON:0000468	Plant strains	Plant1844	6	Low	E62.1a
Plant1845	6	Low	2	E62.1a	4	219	101	76								Raphanus raphanistrum	NCBITAXON	NCBITaxon:109996	multi-cellular organism	UBERON	UBERON:0000468	Plant strains	Plant1845	6	Low	E62.1a
Plant1846	6	Low	2	E62.1a	5	220	101	76								Raphanus raphanistrum	NCBITAXON	NCBITaxon:109996	multi-cellular organism	UBERON	UBERON:0000468	Plant strains	Plant1846	6	Low	E62.1a
Plant1847	6	Low	2	E62.1a	6	221	101	76								Raphanus raphanistrum	NCBITAXON	NCBITaxon:109996	multi-cellular organism	UBERON	UBERON:0000468	Plant strains	Plant1847	6	Low	E62.1a
Plant1848	6	Low	2	E62.1a	7	222	101	76								Raphanus raphanistrum	NCBITAXON	NCBITaxon:109996	multi-cellular organism	UBERON	UBERON:0000468	Plant strains	Plant1848	6	Low	E62.1a
Plant1849	6	Low	2	E62.1a	8	223	101	76								Raphanus raphanistrum	NCBITAXON	NCBITaxon:109996	multi-cellular organism	UBERON	UBERON:0000468	Plant strains	Plant1849	6	Low	E62.1a
Plant1850	6	Low	2	E62.1a	9	224	101	76								Raphanus raphanistrum	NCBITAXON	NCBITaxon:109996	multi-cellular organism	UBERON	UBERON:0000468	Plant strains	Plant1850	6	Low	E62.1a
Plant1851	6	Low	2	E62.1a	10	225	101	76								Raphanus raphanistrum	NCBITAXON	NCBITaxon:109996	multi-cellular organism	UBERON	UBERON:0000468	Plant strains	Plant1851	6	Low	E62.1a
Plant1852	6	Low	2	E62.1b	1	226	113	37								Raphanus raphanistrum	NCBITAXON	NCBITaxon:109996	multi-cellular organism	UBERON	UBERON:0000468	Plant strains	Plant1852	6	Low	E62.1b
Plant1853	6	Low	2	E62.1b	2	227	113	37								Raphanus raphanistrum	NCBITAXON	NCBITaxon:109996	multi-cellular organism	UBERON	UBERON:0000468	Plant strains	Plant1853	6	Low	E62.1b
Plant1854	6	Low	2	E62.1b	3	228	113	37								Raphanus raphanistrum	NCBITAXON	NCBITaxon:109996	multi-cellular organism	UBERON	UBERON:0000468	Plant strains	Plant1854	6	Low	E62.1b
Plant1855	6	Low	2	E62.1b	4	229	113	37								Raphanus raphanistrum	NCBITAXON	NCBITaxon:109996	multi-cellular organism	UBERON	UBERON:0000468	Plant strains	Plant1855	6	Low	E62.1b
Plant1856	6	Low	2	E62.1b	5	230	113	37								Raphanus raphanistrum	NCBITAXON	NCBITaxon:109996	multi-cellular organism	UBERON	UBERON:0000468	Plant strains	Plant1856	6	Low	E62.1b
Plant1857	6	Low	2	E62.1b	6	231	113	37								Raphanus raphanistrum	NCBITAXON	NCBITaxon:109996	multi-cellular organism	UBERON	UBERON:0000468	Plant strains	Plant1857	6	Low	E62.1b
Plant1858	6	Low	2	E62.1b	7	232	113	37								Raphanus raphanistrum	NCBITAXON	NCBITaxon:109996	multi-cellular organism	UBERON	UBERON:0000468	Plant strains	Plant1858	6	Low	E62.1b
Plant1859	6	Low	2	E62.1b	8	233	113	37								Raphanus raphanistrum	NCBITAXON	NCBITaxon:109996	multi-cellular organism	UBERON	UBERON:0000468	Plant strains	Plant1859	6	Low	E62.1b
Plant1860	6	Low	2	E62.1b	9	234	113	37								Raphanus raphanistrum	NCBITAXON	NCBITaxon:109996	multi-cellular organism	UBERON	UBERON:0000468	Plant strains	Plant1860	6	Low	E62.1b
Plant1861	6	Low	2	E62.1b	10	235	113	37								Raphanus raphanistrum	NCBITAXON	NCBITaxon:109996	multi-cellular organism	UBERON	UBERON:0000468	Plant strains	Plant1861	6	Low	E62.1b
Plant1862	7	High	1	50a	1	331	216	281								Raphanus raphanistrum	NCBITAXON	NCBITaxon:109996	multi-cellular organism	UBERON	UBERON:0000468	Plant strains	Plant1862	7	High	50a
Plant1863	7	High	1	50a	2	332	216	281								Raphanus raphanistrum	NCBITAXON	NCBITaxon:109996	multi-cellular organism	UBERON	UBERON:0000468	Plant strains	Plant1863	7	High	50a
Plant1864	7	High	1	50a	3	333	216	281								Raphanus raphanistrum	NCBITAXON	NCBITaxon:109996	multi-cellular organism	UBERON	UBERON:0000468	Plant strains	Plant1864	7	High	50a
Plant1865	7	High	1	50a	4	334	216	281								Raphanus raphanistrum	NCBITAXON	NCBITaxon:109996	multi-cellular organism	UBERON	UBERON:0000468	Plant strains	Plant1865	7	High	50a
Plant1866	7	High	1	50a	5	335	216	281								Raphanus raphanistrum	NCBITAXON	NCBITaxon:109996	multi-cellular organism	UBERON	UBERON:0000468	Plant strains	Plant1866	7	High	50a
Plant1867	7	High	1	50a	6	336	216	281								Raphanus raphanistrum	NCBITAXON	NCBITaxon:109996	multi-cellular organism	UBERON	UBERON:0000468	Plant strains	Plant1867	7	High	50a
Plant1868	7	High	1	50a	7	337	216	281								Raphanus raphanistrum	NCBITAXON	NCBITaxon:109996	multi-cellular organism	UBERON	UBERON:0000468	Plant strains	Plant1868	7	High	50a
Plant1869	7	High	1	50a	8	338	216	281								Raphanus raphanistrum	NCBITAXON	NCBITaxon:109996	multi-cellular organism	UBERON	UBERON:0000468	Plant strains	Plant1869	7	High	50a
Plant1870	7	High	1	50a	9	339	216	281								Raphanus raphanistrum	NCBITAXON	NCBITaxon:109996	multi-cellular organism	UBERON	UBERON:0000468	Plant strains	Plant1870	7	High	50a
Plant1871	7	High	1	50a	10	340	216	281								Raphanus raphanistrum	NCBITAXON	NCBITaxon:109996	multi-cellular organism	UBERON	UBERON:0000468	Plant strains	Plant1871	7	High	50a
Plant1872	7	High	1	50c	1	341	231	306								Raphanus raphanistrum	NCBITAXON	NCBITaxon:109996	multi-cellular organism	UBERON	UBERON:0000468	Plant strains	Plant1872	7	High	50c
Plant1873	7	High	1	50c	2	342	231	306								Raphanus raphanistrum	NCBITAXON	NCBITaxon:109996	multi-cellular organism	UBERON	UBERON:0000468	Plant strains	Plant1873	7	High	50c
Plant1874	7	High	1	50c	3	343	231	306								Raphanus raphanistrum	NCBITAXON	NCBITaxon:109996	multi-cellular organism	UBERON	UBERON:0000468	Plant strains	Plant1874	7	High	50c
Plant1875	7	High	1	50c	4	344	231	306								Raphanus raphanistrum	NCBITAXON	NCBITaxon:109996	multi-cellular organism	UBERON	UBERON:0000468	Plant strains	Plant1875	7	High	50c
Plant1876	7	High	1	50c	5	345	231	306								Raphanus raphanistrum	NCBITAXON	NCBITaxon:109996	multi-cellular organism	UBERON	UBERON:0000468	Plant strains	Plant1876	7	High	50c
Plant1877	7	High	1	50c	6	346	231	306								Raphanus raphanistrum	NCBITAXON	NCBITaxon:109996	multi-cellular organism	UBERON	UBERON:0000468	Plant strains	Plant1877	7	High	50c
Plant1878	7	High	1	50c	7	347	231	306								Raphanus raphanistrum	NCBITAXON	NCBITaxon:109996	multi-cellular organism	UBERON	UBERON:0000468	Plant strains	Plant1878	7	High	50c
Plant1879	7	High	1	50c	8	348	231	306								Raphanus raphanistrum	NCBITAXON	NCBITaxon:109996	multi-cellular organism	UBERON	UBERON:0000468	Plant strains	Plant1879	7	High	50c
Plant1880	7	High	1	50c	9	349	231	306								Raphanus raphanistrum	NCBITAXON	NCBITaxon:109996	multi-cellular organism	UBERON	UBERON:0000468	Plant strains	Plant1880	7	High	50c
Plant1881	7	High	1	50c	10	350	231	306								Raphanus raphanistrum	NCBITAXON	NCBITaxon:109996	multi-cellular organism	UBERON	UBERON:0000468	Plant strains	Plant1881	7	High	50c
Plant1882	7	High	1	A209a	1	351	242	227								Raphanus raphanistrum	NCBITAXON	NCBITaxon:109996	multi-cellular organism	UBERON	UBERON:0000468	Plant strains	Plant1882	7	High	A209a
Plant1883	7	High	1	A209a	2	352	242	227								Raphanus raphanistrum	NCBITAXON	NCBITaxon:109996	multi-cellular organism	UBERON	UBERON:0000468	Plant strains	Plant1883	7	High	A209a
Plant1884	7	High	1	A209a	3	353	242	227								Raphanus raphanistrum	NCBITAXON	NCBITaxon:109996	multi-cellular organism	UBERON	UBERON:0000468	Plant strains	Plant1884	7	High	A209a
Plant1885	7	High	1	A209a	4	354	242	227								Raphanus raphanistrum	NCBITAXON	NCBITaxon:109996	multi-cellular organism	UBERON	UBERON:0000468	Plant strains	Plant1885	7	High	A209a
Plant1886	7	High	1	A209a	5	355	242	227								Raphanus raphanistrum	NCBITAXON	NCBITaxon:109996	multi-cellular organism	UBERON	UBERON:0000468	Plant strains	Plant1886	7	High	A209a
Plant1887	7	High	1	A209a	6	356	242	227								Raphanus raphanistrum	NCBITAXON	NCBITaxon:109996	multi-cellular organism	UBERON	UBERON:0000468	Plant strains	Plant1887	7	High	A209a
Plant1888	7	High	1	A209a	7	357	242	227								Raphanus raphanistrum	NCBITAXON	NCBITaxon:109996	multi-cellular organism	UBERON	UBERON:0000468	Plant strains	Plant1888	7	High	A209a
Plant1889	7	High	1	A209a	8	358	242	227								Raphanus raphanistrum	NCBITAXON	NCBITaxon:109996	multi-cellular organism	UBERON	UBERON:0000468	Plant strains	Plant1889	7	High	A209a
Plant1890	7	High	1	A209a	9	359	242	227								Raphanus raphanistrum	NCBITAXON	NCBITaxon:109996	multi-cellular organism	UBERON	UBERON:0000468	Plant strains	Plant1890	7	High	A209a
Plant1891	7	High	1	A209a	10	360	242	227								Raphanus raphanistrum	NCBITAXON	NCBITaxon:109996	multi-cellular organism	UBERON	UBERON:0000468	Plant strains	Plant1891	7	High	A209a
Plant1892	7	High	1	A209d	1	361	252	270								Raphanus raphanistrum	NCBITAXON	NCBITaxon:109996	multi-cellular organism	UBERON	UBERON:0000468	Plant strains	Plant1892	7	High	A209d
Plant1893	7	High	1	A209d	2	362	252	270								Raphanus raphanistrum	NCBITAXON	NCBITaxon:109996	multi-cellular organism	UBERON	UBERON:0000468	Plant strains	Plant1893	7	High	A209d
Plant1894	7	High	1	A209d	3	363	252	270								Raphanus raphanistrum	NCBITAXON	NCBITaxon:109996	multi-cellular organism	UBERON	UBERON:0000468	Plant strains	Plant1894	7	High	A209d
Plant1895	7	High	1	A209d	4	364	252	270								Raphanus raphanistrum	NCBITAXON	NCBITaxon:109996	multi-cellular organism	UBERON	UBERON:0000468	Plant strains	Plant1895	7	High	A209d
Plant1896	7	High	1	A209d	5	365	252	270								Raphanus raphanistrum	NCBITAXON	NCBITaxon:109996	multi-cellular organism	UBERON	UBERON:0000468	Plant strains	Plant1896	7	High	A209d
Plant1897	7	High	1	A209d	6	366	252	270								Raphanus raphanistrum	NCBITAXON	NCBITaxon:109996	multi-cellular organism	UBERON	UBERON:0000468	Plant strains	Plant1897	7	High	A209d
Plant1898	7	High	1	A209d	7	367	252	270								Raphanus raphanistrum	NCBITAXON	NCBITaxon:109996	multi-cellular organism	UBERON	UBERON:0000468	Plant strains	Plant1898	7	High	A209d
Plant1899	7	High	1	A209d	8	368	252	270								Raphanus raphanistrum	NCBITAXON	NCBITaxon:109996	multi-cellular organism	UBERON	UBERON:0000468	Plant strains	Plant1899	7	High	A209d
Plant1900	7	High	1	A209d	9	369	252	270								Raphanus raphanistrum	NCBITAXON	NCBITaxon:109996	multi-cellular organism	UBERON	UBERON:0000468	Plant strains	Plant1900	7	High	A209d
Plant1901	7	High	1	A209d	10	370	252	270								Raphanus raphanistrum	NCBITAXON	NCBITaxon:109996	multi-cellular organism	UBERON	UBERON:0000468	Plant strains	Plant1901	7	High	A209d
Plant1902	7	High	1	C180a	1	371	261	315								Raphanus raphanistrum	NCBITAXON	NCBITaxon:109996	multi-cellular organism	UBERON	UBERON:0000468	Plant strains	Plant1902	7	High	C180a
Plant1903	7	High	1	C180a	2	372	261	315								Raphanus raphanistrum	NCBITAXON	NCBITaxon:109996	multi-cellular organism	UBERON	UBERON:0000468	Plant strains	Plant1903	7	High	C180a
Plant1904	7	High	1	C180a	3	373	261	315								Raphanus raphanistrum	NCBITAXON	NCBITaxon:109996	multi-cellular organism	UBERON	UBERON:0000468	Plant strains	Plant1904	7	High	C180a
Plant1905	7	High	1	C180a	4	374	261	315								Raphanus raphanistrum	NCBITAXON	NCBITaxon:109996	multi-cellular organism	UBERON	UBERON:0000468	Plant strains	Plant1905	7	High	C180a
Plant1906	7	High	1	C180a	5	375	261	315								Raphanus raphanistrum	NCBITAXON	NCBITaxon:109996	multi-cellular organism	UBERON	UBERON:0000468	Plant strains	Plant1906	7	High	C180a
Plant1907	7	High	1	C180a	6	376	261	315								Raphanus raphanistrum	NCBITAXON	NCBITaxon:109996	multi-cellular organism	UBERON	UBERON:0000468	Plant strains	Plant1907	7	High	C180a
Plant1908	7	High	1	C180a	7	377	261	315								Raphanus raphanistrum	NCBITAXON	NCBITaxon:109996	multi-cellular organism	UBERON	UBERON:0000468	Plant strains	Plant1908	7	High	C180a
Plant1909	7	High	1	C180a	8	378	261	315								Raphanus raphanistrum	NCBITAXON	NCBITaxon:109996	multi-cellular organism	UBERON	UBERON:0000468	Plant strains	Plant1909	7	High	C180a
Plant1910	7	High	1	C180a	9	379	261	315								Raphanus raphanistrum	NCBITAXON	NCBITaxon:109996	multi-cellular organism	UBERON	UBERON:0000468	Plant strains	Plant1910	7	High	C180a
Plant1911	7	High	1	C180a	10	380	261	315								Raphanus raphanistrum	NCBITAXON	NCBITaxon:109996	multi-cellular organism	UBERON	UBERON:0000468	Plant strains	Plant1911	7	High	C180a
Plant1912	7	High	1	C180b	1	381	270	242								Raphanus raphanistrum	NCBITAXON	NCBITaxon:109996	multi-cellular organism	UBERON	UBERON:0000468	Plant strains	Plant1912	7	High	C180b
Plant1913	7	High	1	C180b	2	382	270	242								Raphanus raphanistrum	NCBITAXON	NCBITaxon:109996	multi-cellular organism	UBERON	UBERON:0000468	Plant strains	Plant1913	7	High	C180b
Plant1914	7	High	1	C180b	3	383	270	242								Raphanus raphanistrum	NCBITAXON	NCBITaxon:109996	multi-cellular organism	UBERON	UBERON:0000468	Plant strains	Plant1914	7	High	C180b
Plant1915	7	High	1	C180b	4	384	270	242								Raphanus raphanistrum	NCBITAXON	NCBITaxon:109996	multi-cellular organism	UBERON	UBERON:0000468	Plant strains	Plant1915	7	High	C180b
Plant1916	7	High	1	C180b	5	385	270	242								Raphanus raphanistrum	NCBITAXON	NCBITaxon:109996	multi-cellular organism	UBERON	UBERON:0000468	Plant strains	Plant1916	7	High	C180b
Plant1917	7	High	1	C180b	6	386	270	242								Raphanus raphanistrum	NCBITAXON	NCBITaxon:109996	multi-cellular organism	UBERON	UBERON:0000468	Plant strains	Plant1917	7	High	C180b
Plant1918	7	High	1	C180b	7	387	270	242								Raphanus raphanistrum	NCBITAXON	NCBITaxon:109996	multi-cellular organism	UBERON	UBERON:0000468	Plant strains	Plant1918	7	High	C180b
Plant1919	7	High	1	C180b	8	388	270	242								Raphanus raphanistrum	NCBITAXON	NCBITaxon:109996	multi-cellular organism	UBERON	UBERON:0000468	Plant strains	Plant1919	7	High	C180b
Plant1920	7	High	1	C180b	9	389	270	242								Raphanus raphanistrum	NCBITAXON	NCBITaxon:109996	multi-cellular organism	UBERON	UBERON:0000468	Plant strains	Plant1920	7	High	C180b
Plant1921	7	High	1	C180b	10	390	270	242								Raphanus raphanistrum	NCBITAXON	NCBITaxon:109996	multi-cellular organism	UBERON	UBERON:0000468	Plant strains	Plant1921	7	High	C180b
Plant1922	7	High	1	C180c	1	391	275	252								Raphanus raphanistrum	NCBITAXON	NCBITaxon:109996	multi-cellular organism	UBERON	UBERON:0000468	Plant strains	Plant1922	7	High	C180c
Plant1923	7	High	1	C180c	2	392	275	252								Raphanus raphanistrum	NCBITAXON	NCBITaxon:109996	multi-cellular organism	UBERON	UBERON:0000468	Plant strains	Plant1923	7	High	C180c
Plant1924	7	High	1	C180c	3	393	275	252								Raphanus raphanistrum	NCBITAXON	NCBITaxon:109996	multi-cellular organism	UBERON	UBERON:0000468	Plant strains	Plant1924	7	High	C180c
Plant1925	7	High	1	C180c	4	394	275	252								Raphanus raphanistrum	NCBITAXON	NCBITaxon:109996	multi-cellular organism	UBERON	UBERON:0000468	Plant strains	Plant1925	7	High	C180c
Plant1926	7	High	1	C180c	5	395	275	252								Raphanus raphanistrum	NCBITAXON	NCBITaxon:109996	multi-cellular organism	UBERON	UBERON:0000468	Plant strains	Plant1926	7	High	C180c
Plant1927	7	High	1	C180c	6	396	275	252								Raphanus raphanistrum	NCBITAXON	NCBITaxon:109996	multi-cellular organism	UBERON	UBERON:0000468	Plant strains	Plant1927	7	High	C180c
Plant1928	7	High	1	C180c	7	397	275	252								Raphanus raphanistrum	NCBITAXON	NCBITaxon:109996	multi-cellular organism	UBERON	UBERON:0000468	Plant strains	Plant1928	7	High	C180c
Plant1929	7	High	1	C180c	8	398	275	252								Raphanus raphanistrum	NCBITAXON	NCBITaxon:109996	multi-cellular organism	UBERON	UBERON:0000468	Plant strains	Plant1929	7	High	C180c
Plant1930	7	High	1	C180c	9	399	275	252								Raphanus raphanistrum	NCBITAXON	NCBITaxon:109996	multi-cellular organism	UBERON	UBERON:0000468	Plant strains	Plant1930	7	High	C180c
Plant1931	7	High	1	C180c	10	400	275	252								Raphanus raphanistrum	NCBITAXON	NCBITaxon:109996	multi-cellular organism	UBERON	UBERON:0000468	Plant strains	Plant1931	7	High	C180c
Plant1932	7	High	1	C88.2a	1	401	288	296								Raphanus raphanistrum	NCBITAXON	NCBITaxon:109996	multi-cellular organism	UBERON	UBERON:0000468	Plant strains	Plant1932	7	High	C88.2a
Plant1933	7	High	1	C88.2a	2	402	288	296								Raphanus raphanistrum	NCBITAXON	NCBITaxon:109996	multi-cellular organism	UBERON	UBERON:0000468	Plant strains	Plant1933	7	High	C88.2a
Plant1934	7	High	1	C88.2a	3	403	288	296								Raphanus raphanistrum	NCBITAXON	NCBITaxon:109996	multi-cellular organism	UBERON	UBERON:0000468	Plant strains	Plant1934	7	High	C88.2a
Plant1935	7	High	1	C88.2a	4	404	288	296								Raphanus raphanistrum	NCBITAXON	NCBITaxon:109996	multi-cellular organism	UBERON	UBERON:0000468	Plant strains	Plant1935	7	High	C88.2a
Plant1936	7	High	1	C88.2a	5	405	288	296								Raphanus raphanistrum	NCBITAXON	NCBITaxon:109996	multi-cellular organism	UBERON	UBERON:0000468	Plant strains	Plant1936	7	High	C88.2a
Plant1937	7	High	1	C88.2a	6	406	288	296								Raphanus raphanistrum	NCBITAXON	NCBITaxon:109996	multi-cellular organism	UBERON	UBERON:0000468	Plant strains	Plant1937	7	High	C88.2a
Plant1938	7	High	1	C88.2a	7	407	288	296								Raphanus raphanistrum	NCBITAXON	NCBITaxon:109996	multi-cellular organism	UBERON	UBERON:0000468	Plant strains	Plant1938	7	High	C88.2a
Plant1939	7	High	1	C88.2a	8	408	288	296								Raphanus raphanistrum	NCBITAXON	NCBITaxon:109996	multi-cellular organism	UBERON	UBERON:0000468	Plant strains	Plant1939	7	High	C88.2a
Plant1940	7	High	1	C88.2a	9	409	288	296								Raphanus raphanistrum	NCBITAXON	NCBITaxon:109996	multi-cellular organism	UBERON	UBERON:0000468	Plant strains	Plant1940	7	High	C88.2a
Plant1941	7	High	1	C88.2a	10	410	288	296								Raphanus raphanistrum	NCBITAXON	NCBITaxon:109996	multi-cellular organism	UBERON	UBERON:0000468	Plant strains	Plant1941	7	High	C88.2a
Plant1942	7	High	1	C88.2b	1	411	296	319								Raphanus raphanistrum	NCBITAXON	NCBITaxon:109996	multi-cellular organism	UBERON	UBERON:0000468	Plant strains	Plant1942	7	High	C88.2b
Plant1943	7	High	1	C88.2b	2	412	296	319								Raphanus raphanistrum	NCBITAXON	NCBITaxon:109996	multi-cellular organism	UBERON	UBERON:0000468	Plant strains	Plant1943	7	High	C88.2b
Plant1944	7	High	1	C88.2b	3	413	296	319								Raphanus raphanistrum	NCBITAXON	NCBITaxon:109996	multi-cellular organism	UBERON	UBERON:0000468	Plant strains	Plant1944	7	High	C88.2b
Plant1945	7	High	1	C88.2b	4	414	296	319								Raphanus raphanistrum	NCBITAXON	NCBITaxon:109996	multi-cellular organism	UBERON	UBERON:0000468	Plant strains	Plant1945	7	High	C88.2b
Plant1946	7	High	1	C88.2b	5	415	296	319								Raphanus raphanistrum	NCBITAXON	NCBITaxon:109996	multi-cellular organism	UBERON	UBERON:0000468	Plant strains	Plant1946	7	High	C88.2b
Plant1947	7	High	1	C88.2b	6	416	296	319								Raphanus raphanistrum	NCBITAXON	NCBITaxon:109996	multi-cellular organism	UBERON	UBERON:0000468	Plant strains	Plant1947	7	High	C88.2b
Plant1948	7	High	1	C88.2b	7	417	296	319								Raphanus raphanistrum	NCBITAXON	NCBITaxon:109996	multi-cellular organism	UBERON	UBERON:0000468	Plant strains	Plant1948	7	High	C88.2b
Plant1949	7	High	1	C88.2b	8	418	296	319								Raphanus raphanistrum	NCBITAXON	NCBITaxon:109996	multi-cellular organism	UBERON	UBERON:0000468	Plant strains	Plant1949	7	High	C88.2b
Plant1950	7	High	1	C88.2b	9	419	296	319								Raphanus raphanistrum	NCBITAXON	NCBITaxon:109996	multi-cellular organism	UBERON	UBERON:0000468	Plant strains	Plant1950	7	High	C88.2b
Plant1951	7	High	1	C88.2b	10	420	296	319								Raphanus raphanistrum	NCBITAXON	NCBITaxon:109996	multi-cellular organism	UBERON	UBERON:0000468	Plant strains	Plant1951	7	High	C88.2b
Plant1952	7	High	1	C88.2c	1	421	306	227								Raphanus raphanistrum	NCBITAXON	NCBITaxon:109996	multi-cellular organism	UBERON	UBERON:0000468	Plant strains	Plant1952	7	High	C88.2c
Plant1953	7	High	1	C88.2c	2	422	306	227								Raphanus raphanistrum	NCBITAXON	NCBITaxon:109996	multi-cellular organism	UBERON	UBERON:0000468	Plant strains	Plant1953	7	High	C88.2c
Plant1954	7	High	1	C88.2c	3	423	306	227								Raphanus raphanistrum	NCBITAXON	NCBITaxon:109996	multi-cellular organism	UBERON	UBERON:0000468	Plant strains	Plant1954	7	High	C88.2c
Plant1955	7	High	1	C88.2c	4	424	306	227								Raphanus raphanistrum	NCBITAXON	NCBITaxon:109996	multi-cellular organism	UBERON	UBERON:0000468	Plant strains	Plant1955	7	High	C88.2c
Plant1956	7	High	1	C88.2c	5	425	306	227								Raphanus raphanistrum	NCBITAXON	NCBITaxon:109996	multi-cellular organism	UBERON	UBERON:0000468	Plant strains	Plant1956	7	High	C88.2c
Plant1957	7	High	1	C88.2c	6	426	306	227								Raphanus raphanistrum	NCBITAXON	NCBITaxon:109996	multi-cellular organism	UBERON	UBERON:0000468	Plant strains	Plant1957	7	High	C88.2c
Plant1958	7	High	1	C88.2c	7	427	306	227								Raphanus raphanistrum	NCBITAXON	NCBITaxon:109996	multi-cellular organism	UBERON	UBERON:0000468	Plant strains	Plant1958	7	High	C88.2c
Plant1959	7	High	1	C88.2c	8	428	306	227								Raphanus raphanistrum	NCBITAXON	NCBITaxon:109996	multi-cellular organism	UBERON	UBERON:0000468	Plant strains	Plant1959	7	High	C88.2c
Plant1960	7	High	1	C88.2c	9	429	306	227								Raphanus raphanistrum	NCBITAXON	NCBITaxon:109996	multi-cellular organism	UBERON	UBERON:0000468	Plant strains	Plant1960	7	High	C88.2c
Plant1961	7	High	1	C88.2c	10	430	306	227								Raphanus raphanistrum	NCBITAXON	NCBITaxon:109996	multi-cellular organism	UBERON	UBERON:0000468	Plant strains	Plant1961	7	High	C88.2c
Plant1962	7	High	1	C97	1	431	319	330								Raphanus raphanistrum	NCBITAXON	NCBITaxon:109996	multi-cellular organism	UBERON	UBERON:0000468	Plant strains	Plant1962	7	High	C97
Plant1963	7	High	1	C97	2	432	319	330								Raphanus raphanistrum	NCBITAXON	NCBITaxon:109996	multi-cellular organism	UBERON	UBERON:0000468	Plant strains	Plant1963	7	High	C97
Plant1964	7	High	1	C97	3	433	319	330								Raphanus raphanistrum	NCBITAXON	NCBITaxon:109996	multi-cellular organism	UBERON	UBERON:0000468	Plant strains	Plant1964	7	High	C97
Plant1965	7	High	1	C97	4	434	319	330								Raphanus raphanistrum	NCBITAXON	NCBITaxon:109996	multi-cellular organism	UBERON	UBERON:0000468	Plant strains	Plant1965	7	High	C97
Plant1966	7	High	1	C97	5	435	319	330								Raphanus raphanistrum	NCBITAXON	NCBITaxon:109996	multi-cellular organism	UBERON	UBERON:0000468	Plant strains	Plant1966	7	High	C97
Plant1967	7	High	1	C97	6	436	319	330								Raphanus raphanistrum	NCBITAXON	NCBITaxon:109996	multi-cellular organism	UBERON	UBERON:0000468	Plant strains	Plant1967	7	High	C97
Plant1968	7	High	1	C97	7	437	319	330								Raphanus raphanistrum	NCBITAXON	NCBITaxon:109996	multi-cellular organism	UBERON	UBERON:0000468	Plant strains	Plant1968	7	High	C97
Plant1969	7	High	1	C97	8	438	319	330								Raphanus raphanistrum	NCBITAXON	NCBITaxon:109996	multi-cellular organism	UBERON	UBERON:0000468	Plant strains	Plant1969	7	High	C97
Plant1970	7	High	1	C97	9	439	319	330								Raphanus raphanistrum	NCBITAXON	NCBITaxon:109996	multi-cellular organism	UBERON	UBERON:0000468	Plant strains	Plant1970	7	High	C97
Plant1971	7	High	1	C97	10	440	319	330								Raphanus raphanistrum	NCBITAXON	NCBITaxon:109996	multi-cellular organism	UBERON	UBERON:0000468	Plant strains	Plant1971	7	High	C97
Plant1972	7	High	1	D301	1	441	330	288								Raphanus raphanistrum	NCBITAXON	NCBITaxon:109996	multi-cellular organism	UBERON	UBERON:0000468	Plant strains	Plant1972	7	High	D301
Plant1973	7	High	1	D301	2	442	330	288								Raphanus raphanistrum	NCBITAXON	NCBITaxon:109996	multi-cellular organism	UBERON	UBERON:0000468	Plant strains	Plant1973	7	High	D301
Plant1974	7	High	1	D301	3	443	330	288								Raphanus raphanistrum	NCBITAXON	NCBITaxon:109996	multi-cellular organism	UBERON	UBERON:0000468	Plant strains	Plant1974	7	High	D301
Plant1975	7	High	1	D301	4	444	330	288								Raphanus raphanistrum	NCBITAXON	NCBITaxon:109996	multi-cellular organism	UBERON	UBERON:0000468	Plant strains	Plant1975	7	High	D301
Plant1976	7	High	1	D301	5	445	330	288								Raphanus raphanistrum	NCBITAXON	NCBITaxon:109996	multi-cellular organism	UBERON	UBERON:0000468	Plant strains	Plant1976	7	High	D301
Plant1977	7	High	1	D301	6	446	330	288								Raphanus raphanistrum	NCBITAXON	NCBITaxon:109996	multi-cellular organism	UBERON	UBERON:0000468	Plant strains	Plant1977	7	High	D301
Plant1978	7	High	1	D301	7	447	330	288								Raphanus raphanistrum	NCBITAXON	NCBITaxon:109996	multi-cellular organism	UBERON	UBERON:0000468	Plant strains	Plant1978	7	High	D301
Plant1979	7	High	1	D301	8	448	330	288								Raphanus raphanistrum	NCBITAXON	NCBITaxon:109996	multi-cellular organism	UBERON	UBERON:0000468	Plant strains	Plant1979	7	High	D301
Plant1980	7	High	1	D301	9	449	330	288								Raphanus raphanistrum	NCBITAXON	NCBITaxon:109996	multi-cellular organism	UBERON	UBERON:0000468	Plant strains	Plant1980	7	High	D301
Plant1981	7	High	1	D301	10	450	330	288								Raphanus raphanistrum	NCBITAXON	NCBITaxon:109996	multi-cellular organism	UBERON	UBERON:0000468	Plant strains	Plant1981	7	High	D301
Plant1982	7	High	2	A196b	1	239	123	145								Raphanus raphanistrum	NCBITAXON	NCBITaxon:109996	multi-cellular organism	UBERON	UBERON:0000468	Plant strains	Plant1982	7	High	A196b
Plant1983	7	High	2	A196b	2	240	123	145								Raphanus raphanistrum	NCBITAXON	NCBITaxon:109996	multi-cellular organism	UBERON	UBERON:0000468	Plant strains	Plant1983	7	High	A196b
Plant1984	7	High	2	A196b	3	241	123	145								Raphanus raphanistrum	NCBITAXON	NCBITaxon:109996	multi-cellular organism	UBERON	UBERON:0000468	Plant strains	Plant1984	7	High	A196b
Plant1985	7	High	2	A196b	4	242	123	145								Raphanus raphanistrum	NCBITAXON	NCBITaxon:109996	multi-cellular organism	UBERON	UBERON:0000468	Plant strains	Plant1985	7	High	A196b
Plant1986	7	High	2	A196b	5	243	123	145								Raphanus raphanistrum	NCBITAXON	NCBITaxon:109996	multi-cellular organism	UBERON	UBERON:0000468	Plant strains	Plant1986	7	High	A196b
Plant1987	7	High	2	A196b	6	244	123	145								Raphanus raphanistrum	NCBITAXON	NCBITaxon:109996	multi-cellular organism	UBERON	UBERON:0000468	Plant strains	Plant1987	7	High	A196b
Plant1988	7	High	2	A196b	7	245	123	145								Raphanus raphanistrum	NCBITAXON	NCBITaxon:109996	multi-cellular organism	UBERON	UBERON:0000468	Plant strains	Plant1988	7	High	A196b
Plant1989	7	High	2	A196b	8	246	123	145								Raphanus raphanistrum	NCBITAXON	NCBITaxon:109996	multi-cellular organism	UBERON	UBERON:0000468	Plant strains	Plant1989	7	High	A196b
Plant1990	7	High	2	A196b	9	247	123	145								Raphanus raphanistrum	NCBITAXON	NCBITaxon:109996	multi-cellular organism	UBERON	UBERON:0000468	Plant strains	Plant1990	7	High	A196b
Plant1991	7	High	2	A196b	10	248	123	145								Raphanus raphanistrum	NCBITAXON	NCBITaxon:109996	multi-cellular organism	UBERON	UBERON:0000468	Plant strains	Plant1991	7	High	A196b
Plant1992	7	High	2	A196c	1	249	131	188								Raphanus raphanistrum	NCBITAXON	NCBITaxon:109996	multi-cellular organism	UBERON	UBERON:0000468	Plant strains	Plant1992	7	High	A196c
Plant1993	7	High	2	A196c	2	250	131	188								Raphanus raphanistrum	NCBITAXON	NCBITaxon:109996	multi-cellular organism	UBERON	UBERON:0000468	Plant strains	Plant1993	7	High	A196c
Plant1994	7	High	2	A196c	3	251	131	188								Raphanus raphanistrum	NCBITAXON	NCBITaxon:109996	multi-cellular organism	UBERON	UBERON:0000468	Plant strains	Plant1994	7	High	A196c
Plant1995	7	High	2	A196c	4	252	131	188								Raphanus raphanistrum	NCBITAXON	NCBITaxon:109996	multi-cellular organism	UBERON	UBERON:0000468	Plant strains	Plant1995	7	High	A196c
Plant1996	7	High	2	A196c	5	253	131	188								Raphanus raphanistrum	NCBITAXON	NCBITaxon:109996	multi-cellular organism	UBERON	UBERON:0000468	Plant strains	Plant1996	7	High	A196c
Plant1997	7	High	2	A196c	6	254	131	188								Raphanus raphanistrum	NCBITAXON	NCBITaxon:109996	multi-cellular organism	UBERON	UBERON:0000468	Plant strains	Plant1997	7	High	A196c
Plant1998	7	High	2	A196c	7	255	131	188								Raphanus raphanistrum	NCBITAXON	NCBITaxon:109996	multi-cellular organism	UBERON	UBERON:0000468	Plant strains	Plant1998	7	High	A196c
Plant1999	7	High	2	A196c	8	256	131	188								Raphanus raphanistrum	NCBITAXON	NCBITaxon:109996	multi-cellular organism	UBERON	UBERON:0000468	Plant strains	Plant1999	7	High	A196c
[truncated: 7,011 more rows]
