# Supplementary material for: Artificial selection on anther exsertion in wild radish, Raphanus raphanistrum
Source: Sci Data. 2014 Sep 2;1:140027. doi: 10.1038/sdata.2014.27 (PMC4322571; doi:10.1038/sdata.2014.27)
Supplement: Supplementary file 1 [file sdata201427-isa1.zip › a_conner.txt]

Sample Name	Protocol REF	Assay Name	Raw Data File	Comment[Data Repository]	Comment[Data Record Accession]	Comment[Data Record URL]	Protocol REF	Derived Data File	Comment[Data Repository]	Comment[Data Record Accession]	Comment[Data Record URL]
#Artificial selection
Plant1	Artificial selection	AS_1						ArtificialSelectionExsertion.csv	Dryad Digital Repository	doi:10.5061/dryad.6cq0n	http://dx.doi.org/10.5061/dryad.6cq0n
Plant2	Artificial selection	AS_2						ArtificialSelectionExsertion.csv	Dryad Digital Repository	doi:10.5061/dryad.6cq0n	http://dx.doi.org/10.5061/dryad.6cq0n
Plant3	Artificial selection	AS_3						ArtificialSelectionExsertion.csv	Dryad Digital Repository	doi:10.5061/dryad.6cq0n	http://dx.doi.org/10.5061/dryad.6cq0n
Plant4	Artificial selection	AS_4						ArtificialSelectionExsertion.csv	Dryad Digital Repository	doi:10.5061/dryad.6cq0n	http://dx.doi.org/10.5061/dryad.6cq0n
Plant5	Artificial selection	AS_5						ArtificialSelectionExsertion.csv	Dryad Digital Repository	doi:10.5061/dryad.6cq0n	http://dx.doi.org/10.5061/dryad.6cq0n
Plant6	Artificial selection	AS_6						ArtificialSelectionExsertion.csv	Dryad Digital Repository	doi:10.5061/dryad.6cq0n	http://dx.doi.org/10.5061/dryad.6cq0n
Plant7	Artificial selection	AS_7						ArtificialSelectionExsertion.csv	Dryad Digital Repository	doi:10.5061/dryad.6cq0n	http://dx.doi.org/10.5061/dryad.6cq0n
Plant8	Artificial selection	AS_8						ArtificialSelectionExsertion.csv	Dryad Digital Repository	doi:10.5061/dryad.6cq0n	http://dx.doi.org/10.5061/dryad.6cq0n
Plant9	Artificial selection	AS_9						ArtificialSelectionExsertion.csv	Dryad Digital Repository	doi:10.5061/dryad.6cq0n	http://dx.doi.org/10.5061/dryad.6cq0n
Plant10	Artificial selection	AS_10						ArtificialSelectionExsertion.csv	Dryad Digital Repository	doi:10.5061/dryad.6cq0n	http://dx.doi.org/10.5061/dryad.6cq0n
Plant11	Artificial selection	AS_11						ArtificialSelectionExsertion.csv	Dryad Digital Repository	doi:10.5061/dryad.6cq0n	http://dx.doi.org/10.5061/dryad.6cq0n
Plant12	Artificial selection	AS_12						ArtificialSelectionExsertion.csv	Dryad Digital Repository	doi:10.5061/dryad.6cq0n	http://dx.doi.org/10.5061/dryad.6cq0n
Plant13	Artificial selection	AS_13						ArtificialSelectionExsertion.csv	Dryad Digital Repository	doi:10.5061/dryad.6cq0n	http://dx.doi.org/10.5061/dryad.6cq0n
Plant14	Artificial selection	AS_14						ArtificialSelectionExsertion.csv	Dryad Digital Repository	doi:10.5061/dryad.6cq0n	http://dx.doi.org/10.5061/dryad.6cq0n
Plant15	Artificial selection	AS_15						ArtificialSelectionExsertion.csv	Dryad Digital Repository	doi:10.5061/dryad.6cq0n	http://dx.doi.org/10.5061/dryad.6cq0n
Plant16	Artificial selection	AS_16						ArtificialSelectionExsertion.csv	Dryad Digital Repository	doi:10.5061/dryad.6cq0n	http://dx.doi.org/10.5061/dryad.6cq0n
Plant17	Artificial selection	AS_17						ArtificialSelectionExsertion.csv	Dryad Digital Repository	doi:10.5061/dryad.6cq0n	http://dx.doi.org/10.5061/dryad.6cq0n
Plant18	Artificial selection	AS_18						ArtificialSelectionExsertion.csv	Dryad Digital Repository	doi:10.5061/dryad.6cq0n	http://dx.doi.org/10.5061/dryad.6cq0n
Plant19	Artificial selection	AS_19						ArtificialSelectionExsertion.csv	Dryad Digital Repository	doi:10.5061/dryad.6cq0n	http://dx.doi.org/10.5061/dryad.6cq0n
Plant20	Artificial selection	AS_20						ArtificialSelectionExsertion.csv	Dryad Digital Repository	doi:10.5061/dryad.6cq0n	http://dx.doi.org/10.5061/dryad.6cq0n
Plant21	Artificial selection	AS_21						ArtificialSelectionExsertion.csv	Dryad Digital Repository	doi:10.5061/dryad.6cq0n	http://dx.doi.org/10.5061/dryad.6cq0n
Plant22	Artificial selection	AS_22						ArtificialSelectionExsertion.csv	Dryad Digital Repository	doi:10.5061/dryad.6cq0n	http://dx.doi.org/10.5061/dryad.6cq0n
Plant23	Artificial selection	AS_23						ArtificialSelectionExsertion.csv	Dryad Digital Repository	doi:10.5061/dryad.6cq0n	http://dx.doi.org/10.5061/dryad.6cq0n
Plant24	Artificial selection	AS_24						ArtificialSelectionExsertion.csv	Dryad Digital Repository	doi:10.5061/dryad.6cq0n	http://dx.doi.org/10.5061/dryad.6cq0n
Plant25	Artificial selection	AS_25						ArtificialSelectionExsertion.csv	Dryad Digital Repository	doi:10.5061/dryad.6cq0n	http://dx.doi.org/10.5061/dryad.6cq0n
Plant26	Artificial selection	AS_26						ArtificialSelectionExsertion.csv	Dryad Digital Repository	doi:10.5061/dryad.6cq0n	http://dx.doi.org/10.5061/dryad.6cq0n
Plant27	Artificial selection	AS_27						ArtificialSelectionExsertion.csv	Dryad Digital Repository	doi:10.5061/dryad.6cq0n	http://dx.doi.org/10.5061/dryad.6cq0n
Plant28	Artificial selection	AS_28						ArtificialSelectionExsertion.csv	Dryad Digital Repository	doi:10.5061/dryad.6cq0n	http://dx.doi.org/10.5061/dryad.6cq0n
Plant29	Artificial selection	AS_29						ArtificialSelectionExsertion.csv	Dryad Digital Repository	doi:10.5061/dryad.6cq0n	http://dx.doi.org/10.5061/dryad.6cq0n
Plant30	Artificial selection	AS_30						ArtificialSelectionExsertion.csv	Dryad Digital Repository	doi:10.5061/dryad.6cq0n	http://dx.doi.org/10.5061/dryad.6cq0n
Plant31	Artificial selection	AS_31						ArtificialSelectionExsertion.csv	Dryad Digital Repository	doi:10.5061/dryad.6cq0n	http://dx.doi.org/10.5061/dryad.6cq0n
Plant32	Artificial selection	AS_32						ArtificialSelectionExsertion.csv	Dryad Digital Repository	doi:10.5061/dryad.6cq0n	http://dx.doi.org/10.5061/dryad.6cq0n
Plant33	Artificial selection	AS_33						ArtificialSelectionExsertion.csv	Dryad Digital Repository	doi:10.5061/dryad.6cq0n	http://dx.doi.org/10.5061/dryad.6cq0n
Plant34	Artificial selection	AS_34						ArtificialSelectionExsertion.csv	Dryad Digital Repository	doi:10.5061/dryad.6cq0n	http://dx.doi.org/10.5061/dryad.6cq0n
Plant35	Artificial selection	AS_35						ArtificialSelectionExsertion.csv	Dryad Digital Repository	doi:10.5061/dryad.6cq0n	http://dx.doi.org/10.5061/dryad.6cq0n
Plant36	Artificial selection	AS_36						ArtificialSelectionExsertion.csv	Dryad Digital Repository	doi:10.5061/dryad.6cq0n	http://dx.doi.org/10.5061/dryad.6cq0n
Plant37	Artificial selection	AS_37						ArtificialSelectionExsertion.csv	Dryad Digital Repository	doi:10.5061/dryad.6cq0n	http://dx.doi.org/10.5061/dryad.6cq0n
Plant38	Artificial selection	AS_38						ArtificialSelectionExsertion.csv	Dryad Digital Repository	doi:10.5061/dryad.6cq0n	http://dx.doi.org/10.5061/dryad.6cq0n
Plant39	Artificial selection	AS_39						ArtificialSelectionExsertion.csv	Dryad Digital Repository	doi:10.5061/dryad.6cq0n	http://dx.doi.org/10.5061/dryad.6cq0n
Plant40	Artificial selection	AS_40						ArtificialSelectionExsertion.csv	Dryad Digital Repository	doi:10.5061/dryad.6cq0n	http://dx.doi.org/10.5061/dryad.6cq0n
Plant41	Artificial selection	AS_41						ArtificialSelectionExsertion.csv	Dryad Digital Repository	doi:10.5061/dryad.6cq0n	http://dx.doi.org/10.5061/dryad.6cq0n
Plant42	Artificial selection	AS_42						ArtificialSelectionExsertion.csv	Dryad Digital Repository	doi:10.5061/dryad.6cq0n	http://dx.doi.org/10.5061/dryad.6cq0n
Plant43	Artificial selection	AS_43						ArtificialSelectionExsertion.csv	Dryad Digital Repository	doi:10.5061/dryad.6cq0n	http://dx.doi.org/10.5061/dryad.6cq0n
Plant44	Artificial selection	AS_44						ArtificialSelectionExsertion.csv	Dryad Digital Repository	doi:10.5061/dryad.6cq0n	http://dx.doi.org/10.5061/dryad.6cq0n
Plant45	Artificial selection	AS_45						ArtificialSelectionExsertion.csv	Dryad Digital Repository	doi:10.5061/dryad.6cq0n	http://dx.doi.org/10.5061/dryad.6cq0n
Plant46	Artificial selection	AS_46						ArtificialSelectionExsertion.csv	Dryad Digital Repository	doi:10.5061/dryad.6cq0n	http://dx.doi.org/10.5061/dryad.6cq0n
Plant47	Artificial selection	AS_47						ArtificialSelectionExsertion.csv	Dryad Digital Repository	doi:10.5061/dryad.6cq0n	http://dx.doi.org/10.5061/dryad.6cq0n
Plant48	Artificial selection	AS_48						ArtificialSelectionExsertion.csv	Dryad Digital Repository	doi:10.5061/dryad.6cq0n	http://dx.doi.org/10.5061/dryad.6cq0n
Plant49	Artificial selection	AS_49						ArtificialSelectionExsertion.csv	Dryad Digital Repository	doi:10.5061/dryad.6cq0n	http://dx.doi.org/10.5061/dryad.6cq0n
Plant50	Artificial selection	AS_50						ArtificialSelectionExsertion.csv	Dryad Digital Repository	doi:10.5061/dryad.6cq0n	http://dx.doi.org/10.5061/dryad.6cq0n
Plant51	Artificial selection	AS_51						ArtificialSelectionExsertion.csv	Dryad Digital Repository	doi:10.5061/dryad.6cq0n	http://dx.doi.org/10.5061/dryad.6cq0n
Plant52	Artificial selection	AS_52						ArtificialSelectionExsertion.csv	Dryad Digital Repository	doi:10.5061/dryad.6cq0n	http://dx.doi.org/10.5061/dryad.6cq0n
Plant53	Artificial selection	AS_53						ArtificialSelectionExsertion.csv	Dryad Digital Repository	doi:10.5061/dryad.6cq0n	http://dx.doi.org/10.5061/dryad.6cq0n
Plant54	Artificial selection	AS_54						ArtificialSelectionExsertion.csv	Dryad Digital Repository	doi:10.5061/dryad.6cq0n	http://dx.doi.org/10.5061/dryad.6cq0n
Plant55	Artificial selection	AS_55						ArtificialSelectionExsertion.csv	Dryad Digital Repository	doi:10.5061/dryad.6cq0n	http://dx.doi.org/10.5061/dryad.6cq0n
Plant56	Artificial selection	AS_56						ArtificialSelectionExsertion.csv	Dryad Digital Repository	doi:10.5061/dryad.6cq0n	http://dx.doi.org/10.5061/dryad.6cq0n
Plant57	Artificial selection	AS_57						ArtificialSelectionExsertion.csv	Dryad Digital Repository	doi:10.5061/dryad.6cq0n	http://dx.doi.org/10.5061/dryad.6cq0n
Plant58	Artificial selection	AS_58						ArtificialSelectionExsertion.csv	Dryad Digital Repository	doi:10.5061/dryad.6cq0n	http://dx.doi.org/10.5061/dryad.6cq0n
Plant59	Artificial selection	AS_59						ArtificialSelectionExsertion.csv	Dryad Digital Repository	doi:10.5061/dryad.6cq0n	http://dx.doi.org/10.5061/dryad.6cq0n
Plant60	Artificial selection	AS_60						ArtificialSelectionExsertion.csv	Dryad Digital Repository	doi:10.5061/dryad.6cq0n	http://dx.doi.org/10.5061/dryad.6cq0n
Plant61	Artificial selection	AS_61						ArtificialSelectionExsertion.csv	Dryad Digital Repository	doi:10.5061/dryad.6cq0n	http://dx.doi.org/10.5061/dryad.6cq0n
Plant62	Artificial selection	AS_62						ArtificialSelectionExsertion.csv	Dryad Digital Repository	doi:10.5061/dryad.6cq0n	http://dx.doi.org/10.5061/dryad.6cq0n
Plant63	Artificial selection	AS_63						ArtificialSelectionExsertion.csv	Dryad Digital Repository	doi:10.5061/dryad.6cq0n	http://dx.doi.org/10.5061/dryad.6cq0n
Plant64	Artificial selection	AS_64						ArtificialSelectionExsertion.csv	Dryad Digital Repository	doi:10.5061/dryad.6cq0n	http://dx.doi.org/10.5061/dryad.6cq0n
Plant65	Artificial selection	AS_65						ArtificialSelectionExsertion.csv	Dryad Digital Repository	doi:10.5061/dryad.6cq0n	http://dx.doi.org/10.5061/dryad.6cq0n
Plant66	Artificial selection	AS_66						ArtificialSelectionExsertion.csv	Dryad Digital Repository	doi:10.5061/dryad.6cq0n	http://dx.doi.org/10.5061/dryad.6cq0n
Plant67	Artificial selection	AS_67						ArtificialSelectionExsertion.csv	Dryad Digital Repository	doi:10.5061/dryad.6cq0n	http://dx.doi.org/10.5061/dryad.6cq0n
Plant68	Artificial selection	AS_68						ArtificialSelectionExsertion.csv	Dryad Digital Repository	doi:10.5061/dryad.6cq0n	http://dx.doi.org/10.5061/dryad.6cq0n
Plant69	Artificial selection	AS_69						ArtificialSelectionExsertion.csv	Dryad Digital Repository	doi:10.5061/dryad.6cq0n	http://dx.doi.org/10.5061/dryad.6cq0n
Plant70	Artificial selection	AS_70						ArtificialSelectionExsertion.csv	Dryad Digital Repository	doi:10.5061/dryad.6cq0n	http://dx.doi.org/10.5061/dryad.6cq0n
Plant71	Artificial selection	AS_71						ArtificialSelectionExsertion.csv	Dryad Digital Repository	doi:10.5061/dryad.6cq0n	http://dx.doi.org/10.5061/dryad.6cq0n
Plant72	Artificial selection	AS_72						ArtificialSelectionExsertion.csv	Dryad Digital Repository	doi:10.5061/dryad.6cq0n	http://dx.doi.org/10.5061/dryad.6cq0n
Plant73	Artificial selection	AS_73						ArtificialSelectionExsertion.csv	Dryad Digital Repository	doi:10.5061/dryad.6cq0n	http://dx.doi.org/10.5061/dryad.6cq0n
Plant74	Artificial selection	AS_74						ArtificialSelectionExsertion.csv	Dryad Digital Repository	doi:10.5061/dryad.6cq0n	http://dx.doi.org/10.5061/dryad.6cq0n
Plant75	Artificial selection	AS_75						ArtificialSelectionExsertion.csv	Dryad Digital Repository	doi:10.5061/dryad.6cq0n	http://dx.doi.org/10.5061/dryad.6cq0n
Plant76	Artificial selection	AS_76						ArtificialSelectionExsertion.csv	Dryad Digital Repository	doi:10.5061/dryad.6cq0n	http://dx.doi.org/10.5061/dryad.6cq0n
Plant77	Artificial selection	AS_77						ArtificialSelectionExsertion.csv	Dryad Digital Repository	doi:10.5061/dryad.6cq0n	http://dx.doi.org/10.5061/dryad.6cq0n
Plant78	Artificial selection	AS_78						ArtificialSelectionExsertion.csv	Dryad Digital Repository	doi:10.5061/dryad.6cq0n	http://dx.doi.org/10.5061/dryad.6cq0n
Plant79	Artificial selection	AS_79						ArtificialSelectionExsertion.csv	Dryad Digital Repository	doi:10.5061/dryad.6cq0n	http://dx.doi.org/10.5061/dryad.6cq0n
Plant80	Artificial selection	AS_80						ArtificialSelectionExsertion.csv	Dryad Digital Repository	doi:10.5061/dryad.6cq0n	http://dx.doi.org/10.5061/dryad.6cq0n
Plant81	Artificial selection	AS_81						ArtificialSelectionExsertion.csv	Dryad Digital Repository	doi:10.5061/dryad.6cq0n	http://dx.doi.org/10.5061/dryad.6cq0n
Plant82	Artificial selection	AS_82						ArtificialSelectionExsertion.csv	Dryad Digital Repository	doi:10.5061/dryad.6cq0n	http://dx.doi.org/10.5061/dryad.6cq0n
Plant83	Artificial selection	AS_83						ArtificialSelectionExsertion.csv	Dryad Digital Repository	doi:10.5061/dryad.6cq0n	http://dx.doi.org/10.5061/dryad.6cq0n
Plant84	Artificial selection	AS_84						ArtificialSelectionExsertion.csv	Dryad Digital Repository	doi:10.5061/dryad.6cq0n	http://dx.doi.org/10.5061/dryad.6cq0n
Plant85	Artificial selection	AS_85						ArtificialSelectionExsertion.csv	Dryad Digital Repository	doi:10.5061/dryad.6cq0n	http://dx.doi.org/10.5061/dryad.6cq0n
Plant86	Artificial selection	AS_86						ArtificialSelectionExsertion.csv	Dryad Digital Repository	doi:10.5061/dryad.6cq0n	http://dx.doi.org/10.5061/dryad.6cq0n
Plant87	Artificial selection	AS_87						ArtificialSelectionExsertion.csv	Dryad Digital Repository	doi:10.5061/dryad.6cq0n	http://dx.doi.org/10.5061/dryad.6cq0n
Plant88	Artificial selection	AS_88						ArtificialSelectionExsertion.csv	Dryad Digital Repository	doi:10.5061/dryad.6cq0n	http://dx.doi.org/10.5061/dryad.6cq0n
Plant89	Artificial selection	AS_89						ArtificialSelectionExsertion.csv	Dryad Digital Repository	doi:10.5061/dryad.6cq0n	http://dx.doi.org/10.5061/dryad.6cq0n
Plant90	Artificial selection	AS_90						ArtificialSelectionExsertion.csv	Dryad Digital Repository	doi:10.5061/dryad.6cq0n	http://dx.doi.org/10.5061/dryad.6cq0n
Plant91	Artificial selection	AS_91						ArtificialSelectionExsertion.csv	Dryad Digital Repository	doi:10.5061/dryad.6cq0n	http://dx.doi.org/10.5061/dryad.6cq0n
Plant92	Artificial selection	AS_92						ArtificialSelectionExsertion.csv	Dryad Digital Repository	doi:10.5061/dryad.6cq0n	http://dx.doi.org/10.5061/dryad.6cq0n
Plant93	Artificial selection	AS_93						ArtificialSelectionExsertion.csv	Dryad Digital Repository	doi:10.5061/dryad.6cq0n	http://dx.doi.org/10.5061/dryad.6cq0n
Plant94	Artificial selection	AS_94						ArtificialSelectionExsertion.csv	Dryad Digital Repository	doi:10.5061/dryad.6cq0n	http://dx.doi.org/10.5061/dryad.6cq0n
Plant95	Artificial selection	AS_95						ArtificialSelectionExsertion.csv	Dryad Digital Repository	doi:10.5061/dryad.6cq0n	http://dx.doi.org/10.5061/dryad.6cq0n
Plant96	Artificial selection	AS_96						ArtificialSelectionExsertion.csv	Dryad Digital Repository	doi:10.5061/dryad.6cq0n	http://dx.doi.org/10.5061/dryad.6cq0n
Plant97	Artificial selection	AS_97						ArtificialSelectionExsertion.csv	Dryad Digital Repository	doi:10.5061/dryad.6cq0n	http://dx.doi.org/10.5061/dryad.6cq0n
Plant98	Artificial selection	AS_98						ArtificialSelectionExsertion.csv	Dryad Digital Repository	doi:10.5061/dryad.6cq0n	http://dx.doi.org/10.5061/dryad.6cq0n
Plant99	Artificial selection	AS_99						ArtificialSelectionExsertion.csv	Dryad Digital Repository	doi:10.5061/dryad.6cq0n	http://dx.doi.org/10.5061/dryad.6cq0n
Plant100	Artificial selection	AS_100						ArtificialSelectionExsertion.csv	Dryad Digital Repository	doi:10.5061/dryad.6cq0n	http://dx.doi.org/10.5061/dryad.6cq0n
Plant101	Artificial selection	AS_101						ArtificialSelectionExsertion.csv	Dryad Digital Repository	doi:10.5061/dryad.6cq0n	http://dx.doi.org/10.5061/dryad.6cq0n
Plant102	Artificial selection	AS_102						ArtificialSelectionExsertion.csv	Dryad Digital Repository	doi:10.5061/dryad.6cq0n	http://dx.doi.org/10.5061/dryad.6cq0n
Plant103	Artificial selection	AS_103						ArtificialSelectionExsertion.csv	Dryad Digital Repository	doi:10.5061/dryad.6cq0n	http://dx.doi.org/10.5061/dryad.6cq0n
Plant104	Artificial selection	AS_104						ArtificialSelectionExsertion.csv	Dryad Digital Repository	doi:10.5061/dryad.6cq0n	http://dx.doi.org/10.5061/dryad.6cq0n
Plant105	Artificial selection	AS_105						ArtificialSelectionExsertion.csv	Dryad Digital Repository	doi:10.5061/dryad.6cq0n	http://dx.doi.org/10.5061/dryad.6cq0n
Plant106	Artificial selection	AS_106						ArtificialSelectionExsertion.csv	Dryad Digital Repository	doi:10.5061/dryad.6cq0n	http://dx.doi.org/10.5061/dryad.6cq0n
Plant107	Artificial selection	AS_107						ArtificialSelectionExsertion.csv	Dryad Digital Repository	doi:10.5061/dryad.6cq0n	http://dx.doi.org/10.5061/dryad.6cq0n
Plant108	Artificial selection	AS_108						ArtificialSelectionExsertion.csv	Dryad Digital Repository	doi:10.5061/dryad.6cq0n	http://dx.doi.org/10.5061/dryad.6cq0n
Plant109	Artificial selection	AS_109						ArtificialSelectionExsertion.csv	Dryad Digital Repository	doi:10.5061/dryad.6cq0n	http://dx.doi.org/10.5061/dryad.6cq0n
Plant110	Artificial selection	AS_110						ArtificialSelectionExsertion.csv	Dryad Digital Repository	doi:10.5061/dryad.6cq0n	http://dx.doi.org/10.5061/dryad.6cq0n
Plant111	Artificial selection	AS_111						ArtificialSelectionExsertion.csv	Dryad Digital Repository	doi:10.5061/dryad.6cq0n	http://dx.doi.org/10.5061/dryad.6cq0n
Plant112	Artificial selection	AS_112						ArtificialSelectionExsertion.csv	Dryad Digital Repository	doi:10.5061/dryad.6cq0n	http://dx.doi.org/10.5061/dryad.6cq0n
Plant113	Artificial selection	AS_113						ArtificialSelectionExsertion.csv	Dryad Digital Repository	doi:10.5061/dryad.6cq0n	http://dx.doi.org/10.5061/dryad.6cq0n
Plant114	Artificial selection	AS_114						ArtificialSelectionExsertion.csv	Dryad Digital Repository	doi:10.5061/dryad.6cq0n	http://dx.doi.org/10.5061/dryad.6cq0n
Plant115	Artificial selection	AS_115						ArtificialSelectionExsertion.csv	Dryad Digital Repository	doi:10.5061/dryad.6cq0n	http://dx.doi.org/10.5061/dryad.6cq0n
Plant116	Artificial selection	AS_116						ArtificialSelectionExsertion.csv	Dryad Digital Repository	doi:10.5061/dryad.6cq0n	http://dx.doi.org/10.5061/dryad.6cq0n
Plant117	Artificial selection	AS_117						ArtificialSelectionExsertion.csv	Dryad Digital Repository	doi:10.5061/dryad.6cq0n	http://dx.doi.org/10.5061/dryad.6cq0n
Plant118	Artificial selection	AS_118						ArtificialSelectionExsertion.csv	Dryad Digital Repository	doi:10.5061/dryad.6cq0n	http://dx.doi.org/10.5061/dryad.6cq0n
Plant119	Artificial selection	AS_119						ArtificialSelectionExsertion.csv	Dryad Digital Repository	doi:10.5061/dryad.6cq0n	http://dx.doi.org/10.5061/dryad.6cq0n
Plant120	Artificial selection	AS_120						ArtificialSelectionExsertion.csv	Dryad Digital Repository	doi:10.5061/dryad.6cq0n	http://dx.doi.org/10.5061/dryad.6cq0n
Plant121	Artificial selection	AS_121						ArtificialSelectionExsertion.csv	Dryad Digital Repository	doi:10.5061/dryad.6cq0n	http://dx.doi.org/10.5061/dryad.6cq0n
Plant122	Artificial selection	AS_122						ArtificialSelectionExsertion.csv	Dryad Digital Repository	doi:10.5061/dryad.6cq0n	http://dx.doi.org/10.5061/dryad.6cq0n
Plant123	Artificial selection	AS_123						ArtificialSelectionExsertion.csv	Dryad Digital Repository	doi:10.5061/dryad.6cq0n	http://dx.doi.org/10.5061/dryad.6cq0n
Plant124	Artificial selection	AS_124						ArtificialSelectionExsertion.csv	Dryad Digital Repository	doi:10.5061/dryad.6cq0n	http://dx.doi.org/10.5061/dryad.6cq0n
Plant125	Artificial selection	AS_125						ArtificialSelectionExsertion.csv	Dryad Digital Repository	doi:10.5061/dryad.6cq0n	http://dx.doi.org/10.5061/dryad.6cq0n
Plant126	Artificial selection	AS_126						ArtificialSelectionExsertion.csv	Dryad Digital Repository	doi:10.5061/dryad.6cq0n	http://dx.doi.org/10.5061/dryad.6cq0n
Plant127	Artificial selection	AS_127						ArtificialSelectionExsertion.csv	Dryad Digital Repository	doi:10.5061/dryad.6cq0n	http://dx.doi.org/10.5061/dryad.6cq0n
Plant128	Artificial selection	AS_128						ArtificialSelectionExsertion.csv	Dryad Digital Repository	doi:10.5061/dryad.6cq0n	http://dx.doi.org/10.5061/dryad.6cq0n
Plant129	Artificial selection	AS_129						ArtificialSelectionExsertion.csv	Dryad Digital Repository	doi:10.5061/dryad.6cq0n	http://dx.doi.org/10.5061/dryad.6cq0n
Plant130	Artificial selection	AS_130						ArtificialSelectionExsertion.csv	Dryad Digital Repository	doi:10.5061/dryad.6cq0n	http://dx.doi.org/10.5061/dryad.6cq0n
Plant131	Artificial selection	AS_131						ArtificialSelectionExsertion.csv	Dryad Digital Repository	doi:10.5061/dryad.6cq0n	http://dx.doi.org/10.5061/dryad.6cq0n
Plant132	Artificial selection	AS_132						ArtificialSelectionExsertion.csv	Dryad Digital Repository	doi:10.5061/dryad.6cq0n	http://dx.doi.org/10.5061/dryad.6cq0n
Plant133	Artificial selection	AS_133						ArtificialSelectionExsertion.csv	Dryad Digital Repository	doi:10.5061/dryad.6cq0n	http://dx.doi.org/10.5061/dryad.6cq0n
Plant134	Artificial selection	AS_134						ArtificialSelectionExsertion.csv	Dryad Digital Repository	doi:10.5061/dryad.6cq0n	http://dx.doi.org/10.5061/dryad.6cq0n
Plant135	Artificial selection	AS_135						ArtificialSelectionExsertion.csv	Dryad Digital Repository	doi:10.5061/dryad.6cq0n	http://dx.doi.org/10.5061/dryad.6cq0n
Plant136	Artificial selection	AS_136						ArtificialSelectionExsertion.csv	Dryad Digital Repository	doi:10.5061/dryad.6cq0n	http://dx.doi.org/10.5061/dryad.6cq0n
Plant137	Artificial selection	AS_137						ArtificialSelectionExsertion.csv	Dryad Digital Repository	doi:10.5061/dryad.6cq0n	http://dx.doi.org/10.5061/dryad.6cq0n
Plant138	Artificial selection	AS_138						ArtificialSelectionExsertion.csv	Dryad Digital Repository	doi:10.5061/dryad.6cq0n	http://dx.doi.org/10.5061/dryad.6cq0n
Plant139	Artificial selection	AS_139						ArtificialSelectionExsertion.csv	Dryad Digital Repository	doi:10.5061/dryad.6cq0n	http://dx.doi.org/10.5061/dryad.6cq0n
Plant140	Artificial selection	AS_140						ArtificialSelectionExsertion.csv	Dryad Digital Repository	doi:10.5061/dryad.6cq0n	http://dx.doi.org/10.5061/dryad.6cq0n
Plant141	Artificial selection	AS_141						ArtificialSelectionExsertion.csv	Dryad Digital Repository	doi:10.5061/dryad.6cq0n	http://dx.doi.org/10.5061/dryad.6cq0n
Plant142	Artificial selection	AS_142						ArtificialSelectionExsertion.csv	Dryad Digital Repository	doi:10.5061/dryad.6cq0n	http://dx.doi.org/10.5061/dryad.6cq0n
Plant143	Artificial selection	AS_143						ArtificialSelectionExsertion.csv	Dryad Digital Repository	doi:10.5061/dryad.6cq0n	http://dx.doi.org/10.5061/dryad.6cq0n
Plant144	Artificial selection	AS_144						ArtificialSelectionExsertion.csv	Dryad Digital Repository	doi:10.5061/dryad.6cq0n	http://dx.doi.org/10.5061/dryad.6cq0n
Plant145	Artificial selection	AS_145						ArtificialSelectionExsertion.csv	Dryad Digital Repository	doi:10.5061/dryad.6cq0n	http://dx.doi.org/10.5061/dryad.6cq0n
Plant146	Artificial selection	AS_146						ArtificialSelectionExsertion.csv	Dryad Digital Repository	doi:10.5061/dryad.6cq0n	http://dx.doi.org/10.5061/dryad.6cq0n
Plant147	Artificial selection	AS_147						ArtificialSelectionExsertion.csv	Dryad Digital Repository	doi:10.5061/dryad.6cq0n	http://dx.doi.org/10.5061/dryad.6cq0n
Plant148	Artificial selection	AS_148						ArtificialSelectionExsertion.csv	Dryad Digital Repository	doi:10.5061/dryad.6cq0n	http://dx.doi.org/10.5061/dryad.6cq0n
Plant149	Artificial selection	AS_149						ArtificialSelectionExsertion.csv	Dryad Digital Repository	doi:10.5061/dryad.6cq0n	http://dx.doi.org/10.5061/dryad.6cq0n
Plant150	Artificial selection	AS_150						ArtificialSelectionExsertion.csv	Dryad Digital Repository	doi:10.5061/dryad.6cq0n	http://dx.doi.org/10.5061/dryad.6cq0n
Plant151	Artificial selection	AS_151						ArtificialSelectionExsertion.csv	Dryad Digital Repository	doi:10.5061/dryad.6cq0n	http://dx.doi.org/10.5061/dryad.6cq0n
Plant152	Artificial selection	AS_152						ArtificialSelectionExsertion.csv	Dryad Digital Repository	doi:10.5061/dryad.6cq0n	http://dx.doi.org/10.5061/dryad.6cq0n
Plant153	Artificial selection	AS_153						ArtificialSelectionExsertion.csv	Dryad Digital Repository	doi:10.5061/dryad.6cq0n	http://dx.doi.org/10.5061/dryad.6cq0n
Plant154	Artificial selection	AS_154						ArtificialSelectionExsertion.csv	Dryad Digital Repository	doi:10.5061/dryad.6cq0n	http://dx.doi.org/10.5061/dryad.6cq0n
Plant155	Artificial selection	AS_155						ArtificialSelectionExsertion.csv	Dryad Digital Repository	doi:10.5061/dryad.6cq0n	http://dx.doi.org/10.5061/dryad.6cq0n
Plant156	Artificial selection	AS_156						ArtificialSelectionExsertion.csv	Dryad Digital Repository	doi:10.5061/dryad.6cq0n	http://dx.doi.org/10.5061/dryad.6cq0n
Plant157	Artificial selection	AS_157						ArtificialSelectionExsertion.csv	Dryad Digital Repository	doi:10.5061/dryad.6cq0n	http://dx.doi.org/10.5061/dryad.6cq0n
Plant158	Artificial selection	AS_158						ArtificialSelectionExsertion.csv	Dryad Digital Repository	doi:10.5061/dryad.6cq0n	http://dx.doi.org/10.5061/dryad.6cq0n
Plant159	Artificial selection	AS_159						ArtificialSelectionExsertion.csv	Dryad Digital Repository	doi:10.5061/dryad.6cq0n	http://dx.doi.org/10.5061/dryad.6cq0n
Plant160	Artificial selection	AS_160						ArtificialSelectionExsertion.csv	Dryad Digital Repository	doi:10.5061/dryad.6cq0n	http://dx.doi.org/10.5061/dryad.6cq0n
Plant161	Artificial selection	AS_161						ArtificialSelectionExsertion.csv	Dryad Digital Repository	doi:10.5061/dryad.6cq0n	http://dx.doi.org/10.5061/dryad.6cq0n
Plant162	Artificial selection	AS_162						ArtificialSelectionExsertion.csv	Dryad Digital Repository	doi:10.5061/dryad.6cq0n	http://dx.doi.org/10.5061/dryad.6cq0n
Plant163	Artificial selection	AS_163						ArtificialSelectionExsertion.csv	Dryad Digital Repository	doi:10.5061/dryad.6cq0n	http://dx.doi.org/10.5061/dryad.6cq0n
Plant164	Artificial selection	AS_164						ArtificialSelectionExsertion.csv	Dryad Digital Repository	doi:10.5061/dryad.6cq0n	http://dx.doi.org/10.5061/dryad.6cq0n
Plant165	Artificial selection	AS_165						ArtificialSelectionExsertion.csv	Dryad Digital Repository	doi:10.5061/dryad.6cq0n	http://dx.doi.org/10.5061/dryad.6cq0n
Plant166	Artificial selection	AS_166						ArtificialSelectionExsertion.csv	Dryad Digital Repository	doi:10.5061/dryad.6cq0n	http://dx.doi.org/10.5061/dryad.6cq0n
Plant167	Artificial selection	AS_167						ArtificialSelectionExsertion.csv	Dryad Digital Repository	doi:10.5061/dryad.6cq0n	http://dx.doi.org/10.5061/dryad.6cq0n
Plant168	Artificial selection	AS_168						ArtificialSelectionExsertion.csv	Dryad Digital Repository	doi:10.5061/dryad.6cq0n	http://dx.doi.org/10.5061/dryad.6cq0n
Plant169	Artificial selection	AS_169						ArtificialSelectionExsertion.csv	Dryad Digital Repository	doi:10.5061/dryad.6cq0n	http://dx.doi.org/10.5061/dryad.6cq0n
Plant170	Artificial selection	AS_170						ArtificialSelectionExsertion.csv	Dryad Digital Repository	doi:10.5061/dryad.6cq0n	http://dx.doi.org/10.5061/dryad.6cq0n
Plant171	Artificial selection	AS_171						ArtificialSelectionExsertion.csv	Dryad Digital Repository	doi:10.5061/dryad.6cq0n	http://dx.doi.org/10.5061/dryad.6cq0n
Plant172	Artificial selection	AS_172						ArtificialSelectionExsertion.csv	Dryad Digital Repository	doi:10.5061/dryad.6cq0n	http://dx.doi.org/10.5061/dryad.6cq0n
Plant173	Artificial selection	AS_173						ArtificialSelectionExsertion.csv	Dryad Digital Repository	doi:10.5061/dryad.6cq0n	http://dx.doi.org/10.5061/dryad.6cq0n
Plant174	Artificial selection	AS_174						ArtificialSelectionExsertion.csv	Dryad Digital Repository	doi:10.5061/dryad.6cq0n	http://dx.doi.org/10.5061/dryad.6cq0n
Plant175	Artificial selection	AS_175						ArtificialSelectionExsertion.csv	Dryad Digital Repository	doi:10.5061/dryad.6cq0n	http://dx.doi.org/10.5061/dryad.6cq0n
Plant176	Artificial selection	AS_176						ArtificialSelectionExsertion.csv	Dryad Digital Repository	doi:10.5061/dryad.6cq0n	http://dx.doi.org/10.5061/dryad.6cq0n
Plant177	Artificial selection	AS_177						ArtificialSelectionExsertion.csv	Dryad Digital Repository	doi:10.5061/dryad.6cq0n	http://dx.doi.org/10.5061/dryad.6cq0n
Plant178	Artificial selection	AS_178						ArtificialSelectionExsertion.csv	Dryad Digital Repository	doi:10.5061/dryad.6cq0n	http://dx.doi.org/10.5061/dryad.6cq0n
Plant179	Artificial selection	AS_179						ArtificialSelectionExsertion.csv	Dryad Digital Repository	doi:10.5061/dryad.6cq0n	http://dx.doi.org/10.5061/dryad.6cq0n
Plant180	Artificial selection	AS_180						ArtificialSelectionExsertion.csv	Dryad Digital Repository	doi:10.5061/dryad.6cq0n	http://dx.doi.org/10.5061/dryad.6cq0n
Plant181	Artificial selection	AS_181						ArtificialSelectionExsertion.csv	Dryad Digital Repository	doi:10.5061/dryad.6cq0n	http://dx.doi.org/10.5061/dryad.6cq0n
Plant182	Artificial selection	AS_182						ArtificialSelectionExsertion.csv	Dryad Digital Repository	doi:10.5061/dryad.6cq0n	http://dx.doi.org/10.5061/dryad.6cq0n
Plant183	Artificial selection	AS_183						ArtificialSelectionExsertion.csv	Dryad Digital Repository	doi:10.5061/dryad.6cq0n	http://dx.doi.org/10.5061/dryad.6cq0n
Plant184	Artificial selection	AS_184						ArtificialSelectionExsertion.csv	Dryad Digital Repository	doi:10.5061/dryad.6cq0n	http://dx.doi.org/10.5061/dryad.6cq0n
Plant185	Artificial selection	AS_185						ArtificialSelectionExsertion.csv	Dryad Digital Repository	doi:10.5061/dryad.6cq0n	http://dx.doi.org/10.5061/dryad.6cq0n
Plant186	Artificial selection	AS_186						ArtificialSelectionExsertion.csv	Dryad Digital Repository	doi:10.5061/dryad.6cq0n	http://dx.doi.org/10.5061/dryad.6cq0n
Plant187	Artificial selection	AS_187						ArtificialSelectionExsertion.csv	Dryad Digital Repository	doi:10.5061/dryad.6cq0n	http://dx.doi.org/10.5061/dryad.6cq0n
Plant188	Artificial selection	AS_188						ArtificialSelectionExsertion.csv	Dryad Digital Repository	doi:10.5061/dryad.6cq0n	http://dx.doi.org/10.5061/dryad.6cq0n
Plant189	Artificial selection	AS_189						ArtificialSelectionExsertion.csv	Dryad Digital Repository	doi:10.5061/dryad.6cq0n	http://dx.doi.org/10.5061/dryad.6cq0n
Plant190	Artificial selection	AS_190						ArtificialSelectionExsertion.csv	Dryad Digital Repository	doi:10.5061/dryad.6cq0n	http://dx.doi.org/10.5061/dryad.6cq0n
Plant191	Artificial selection	AS_191						ArtificialSelectionExsertion.csv	Dryad Digital Repository	doi:10.5061/dryad.6cq0n	http://dx.doi.org/10.5061/dryad.6cq0n
Plant192	Artificial selection	AS_192						ArtificialSelectionExsertion.csv	Dryad Digital Repository	doi:10.5061/dryad.6cq0n	http://dx.doi.org/10.5061/dryad.6cq0n
Plant193	Artificial selection	AS_193						ArtificialSelectionExsertion.csv	Dryad Digital Repository	doi:10.5061/dryad.6cq0n	http://dx.doi.org/10.5061/dryad.6cq0n
Plant194	Artificial selection	AS_194						ArtificialSelectionExsertion.csv	Dryad Digital Repository	doi:10.5061/dryad.6cq0n	http://dx.doi.org/10.5061/dryad.6cq0n
Plant195	Artificial selection	AS_195						ArtificialSelectionExsertion.csv	Dryad Digital Repository	doi:10.5061/dryad.6cq0n	http://dx.doi.org/10.5061/dryad.6cq0n
Plant196	Artificial selection	AS_196						ArtificialSelectionExsertion.csv	Dryad Digital Repository	doi:10.5061/dryad.6cq0n	http://dx.doi.org/10.5061/dryad.6cq0n
Plant197	Artificial selection	AS_197						ArtificialSelectionExsertion.csv	Dryad Digital Repository	doi:10.5061/dryad.6cq0n	http://dx.doi.org/10.5061/dryad.6cq0n
Plant198	Artificial selection	AS_198						ArtificialSelectionExsertion.csv	Dryad Digital Repository	doi:10.5061/dryad.6cq0n	http://dx.doi.org/10.5061/dryad.6cq0n
Plant199	Artificial selection	AS_199						ArtificialSelectionExsertion.csv	Dryad Digital Repository	doi:10.5061/dryad.6cq0n	http://dx.doi.org/10.5061/dryad.6cq0n
Plant200	Artificial selection	AS_200						ArtificialSelectionExsertion.csv	Dryad Digital Repository	doi:10.5061/dryad.6cq0n	http://dx.doi.org/10.5061/dryad.6cq0n
Plant201	Artificial selection	AS_201						ArtificialSelectionExsertion.csv	Dryad Digital Repository	doi:10.5061/dryad.6cq0n	http://dx.doi.org/10.5061/dryad.6cq0n
Plant202	Artificial selection	AS_202						ArtificialSelectionExsertion.csv	Dryad Digital Repository	doi:10.5061/dryad.6cq0n	http://dx.doi.org/10.5061/dryad.6cq0n
Plant203	Artificial selection	AS_203						ArtificialSelectionExsertion.csv	Dryad Digital Repository	doi:10.5061/dryad.6cq0n	http://dx.doi.org/10.5061/dryad.6cq0n
Plant204	Artificial selection	AS_204						ArtificialSelectionExsertion.csv	Dryad Digital Repository	doi:10.5061/dryad.6cq0n	http://dx.doi.org/10.5061/dryad.6cq0n
Plant205	Artificial selection	AS_205						ArtificialSelectionExsertion.csv	Dryad Digital Repository	doi:10.5061/dryad.6cq0n	http://dx.doi.org/10.5061/dryad.6cq0n
Plant206	Artificial selection	AS_206						ArtificialSelectionExsertion.csv	Dryad Digital Repository	doi:10.5061/dryad.6cq0n	http://dx.doi.org/10.5061/dryad.6cq0n
Plant207	Artificial selection	AS_207						ArtificialSelectionExsertion.csv	Dryad Digital Repository	doi:10.5061/dryad.6cq0n	http://dx.doi.org/10.5061/dryad.6cq0n
Plant208	Artificial selection	AS_208						ArtificialSelectionExsertion.csv	Dryad Digital Repository	doi:10.5061/dryad.6cq0n	http://dx.doi.org/10.5061/dryad.6cq0n
Plant209	Artificial selection	AS_209						ArtificialSelectionExsertion.csv	Dryad Digital Repository	doi:10.5061/dryad.6cq0n	http://dx.doi.org/10.5061/dryad.6cq0n
Plant210	Artificial selection	AS_210						ArtificialSelectionExsertion.csv	Dryad Digital Repository	doi:10.5061/dryad.6cq0n	http://dx.doi.org/10.5061/dryad.6cq0n
Plant211	Artificial selection	AS_211						ArtificialSelectionExsertion.csv	Dryad Digital Repository	doi:10.5061/dryad.6cq0n	http://dx.doi.org/10.5061/dryad.6cq0n
Plant212	Artificial selection	AS_212						ArtificialSelectionExsertion.csv	Dryad Digital Repository	doi:10.5061/dryad.6cq0n	http://dx.doi.org/10.5061/dryad.6cq0n
Plant213	Artificial selection	AS_213						ArtificialSelectionExsertion.csv	Dryad Digital Repository	doi:10.5061/dryad.6cq0n	http://dx.doi.org/10.5061/dryad.6cq0n
Plant214	Artificial selection	AS_214						ArtificialSelectionExsertion.csv	Dryad Digital Repository	doi:10.5061/dryad.6cq0n	http://dx.doi.org/10.5061/dryad.6cq0n
Plant215	Artificial selection	AS_215						ArtificialSelectionExsertion.csv	Dryad Digital Repository	doi:10.5061/dryad.6cq0n	http://dx.doi.org/10.5061/dryad.6cq0n
Plant216	Artificial selection	AS_216						ArtificialSelectionExsertion.csv	Dryad Digital Repository	doi:10.5061/dryad.6cq0n	http://dx.doi.org/10.5061/dryad.6cq0n
Plant217	Artificial selection	AS_217						ArtificialSelectionExsertion.csv	Dryad Digital Repository	doi:10.5061/dryad.6cq0n	http://dx.doi.org/10.5061/dryad.6cq0n
Plant218	Artificial selection	AS_218						ArtificialSelectionExsertion.csv	Dryad Digital Repository	doi:10.5061/dryad.6cq0n	http://dx.doi.org/10.5061/dryad.6cq0n
Plant219	Artificial selection	AS_219						ArtificialSelectionExsertion.csv	Dryad Digital Repository	doi:10.5061/dryad.6cq0n	http://dx.doi.org/10.5061/dryad.6cq0n
Plant220	Artificial selection	AS_220						ArtificialSelectionExsertion.csv	Dryad Digital Repository	doi:10.5061/dryad.6cq0n	http://dx.doi.org/10.5061/dryad.6cq0n
Plant221	Artificial selection	AS_221						ArtificialSelectionExsertion.csv	Dryad Digital Repository	doi:10.5061/dryad.6cq0n	http://dx.doi.org/10.5061/dryad.6cq0n
Plant222	Artificial selection	AS_222						ArtificialSelectionExsertion.csv	Dryad Digital Repository	doi:10.5061/dryad.6cq0n	http://dx.doi.org/10.5061/dryad.6cq0n
Plant223	Artificial selection	AS_223						ArtificialSelectionExsertion.csv	Dryad Digital Repository	doi:10.5061/dryad.6cq0n	http://dx.doi.org/10.5061/dryad.6cq0n
Plant224	Artificial selection	AS_224						ArtificialSelectionExsertion.csv	Dryad Digital Repository	doi:10.5061/dryad.6cq0n	http://dx.doi.org/10.5061/dryad.6cq0n
Plant225	Artificial selection	AS_225						ArtificialSelectionExsertion.csv	Dryad Digital Repository	doi:10.5061/dryad.6cq0n	http://dx.doi.org/10.5061/dryad.6cq0n
Plant226	Artificial selection	AS_226						ArtificialSelectionExsertion.csv	Dryad Digital Repository	doi:10.5061/dryad.6cq0n	http://dx.doi.org/10.5061/dryad.6cq0n
Plant227	Artificial selection	AS_227						ArtificialSelectionExsertion.csv	Dryad Digital Repository	doi:10.5061/dryad.6cq0n	http://dx.doi.org/10.5061/dryad.6cq0n
Plant228	Artificial selection	AS_228						ArtificialSelectionExsertion.csv	Dryad Digital Repository	doi:10.5061/dryad.6cq0n	http://dx.doi.org/10.5061/dryad.6cq0n
Plant229	Artificial selection	AS_229						ArtificialSelectionExsertion.csv	Dryad Digital Repository	doi:10.5061/dryad.6cq0n	http://dx.doi.org/10.5061/dryad.6cq0n
Plant230	Artificial selection	AS_230						ArtificialSelectionExsertion.csv	Dryad Digital Repository	doi:10.5061/dryad.6cq0n	http://dx.doi.org/10.5061/dryad.6cq0n
Plant231	Artificial selection	AS_231						ArtificialSelectionExsertion.csv	Dryad Digital Repository	doi:10.5061/dryad.6cq0n	http://dx.doi.org/10.5061/dryad.6cq0n
Plant232	Artificial selection	AS_232						ArtificialSelectionExsertion.csv	Dryad Digital Repository	doi:10.5061/dryad.6cq0n	http://dx.doi.org/10.5061/dryad.6cq0n
Plant233	Artificial selection	AS_233						ArtificialSelectionExsertion.csv	Dryad Digital Repository	doi:10.5061/dryad.6cq0n	http://dx.doi.org/10.5061/dryad.6cq0n
Plant234	Artificial selection	AS_234						ArtificialSelectionExsertion.csv	Dryad Digital Repository	doi:10.5061/dryad.6cq0n	http://dx.doi.org/10.5061/dryad.6cq0n
Plant235	Artificial selection	AS_235						ArtificialSelectionExsertion.csv	Dryad Digital Repository	doi:10.5061/dryad.6cq0n	http://dx.doi.org/10.5061/dryad.6cq0n
Plant236	Artificial selection	AS_236						ArtificialSelectionExsertion.csv	Dryad Digital Repository	doi:10.5061/dryad.6cq0n	http://dx.doi.org/10.5061/dryad.6cq0n
Plant237	Artificial selection	AS_237						ArtificialSelectionExsertion.csv	Dryad Digital Repository	doi:10.5061/dryad.6cq0n	http://dx.doi.org/10.5061/dryad.6cq0n
Plant238	Artificial selection	AS_238						ArtificialSelectionExsertion.csv	Dryad Digital Repository	doi:10.5061/dryad.6cq0n	http://dx.doi.org/10.5061/dryad.6cq0n
Plant239	Artificial selection	AS_239						ArtificialSelectionExsertion.csv	Dryad Digital Repository	doi:10.5061/dryad.6cq0n	http://dx.doi.org/10.5061/dryad.6cq0n
Plant240	Artificial selection	AS_240						ArtificialSelectionExsertion.csv	Dryad Digital Repository	doi:10.5061/dryad.6cq0n	http://dx.doi.org/10.5061/dryad.6cq0n
Plant241	Artificial selection	AS_241						ArtificialSelectionExsertion.csv	Dryad Digital Repository	doi:10.5061/dryad.6cq0n	http://dx.doi.org/10.5061/dryad.6cq0n
Plant242	Artificial selection	AS_242						ArtificialSelectionExsertion.csv	Dryad Digital Repository	doi:10.5061/dryad.6cq0n	http://dx.doi.org/10.5061/dryad.6cq0n
Plant243	Artificial selection	AS_243						ArtificialSelectionExsertion.csv	Dryad Digital Repository	doi:10.5061/dryad.6cq0n	http://dx.doi.org/10.5061/dryad.6cq0n
Plant244	Artificial selection	AS_244						ArtificialSelectionExsertion.csv	Dryad Digital Repository	doi:10.5061/dryad.6cq0n	http://dx.doi.org/10.5061/dryad.6cq0n
Plant245	Artificial selection	AS_245						ArtificialSelectionExsertion.csv	Dryad Digital Repository	doi:10.5061/dryad.6cq0n	http://dx.doi.org/10.5061/dryad.6cq0n
Plant246	Artificial selection	AS_246						ArtificialSelectionExsertion.csv	Dryad Digital Repository	doi:10.5061/dryad.6cq0n	http://dx.doi.org/10.5061/dryad.6cq0n
Plant247	Artificial selection	AS_247						ArtificialSelectionExsertion.csv	Dryad Digital Repository	doi:10.5061/dryad.6cq0n	http://dx.doi.org/10.5061/dryad.6cq0n
Plant248	Artificial selection	AS_248						ArtificialSelectionExsertion.csv	Dryad Digital Repository	doi:10.5061/dryad.6cq0n	http://dx.doi.org/10.5061/dryad.6cq0n
Plant249	Artificial selection	AS_249						ArtificialSelectionExsertion.csv	Dryad Digital Repository	doi:10.5061/dryad.6cq0n	http://dx.doi.org/10.5061/dryad.6cq0n
Plant250	Artificial selection	AS_250						ArtificialSelectionExsertion.csv	Dryad Digital Repository	doi:10.5061/dryad.6cq0n	http://dx.doi.org/10.5061/dryad.6cq0n
Plant251	Artificial selection	AS_251						ArtificialSelectionExsertion.csv	Dryad Digital Repository	doi:10.5061/dryad.6cq0n	http://dx.doi.org/10.5061/dryad.6cq0n
Plant252	Artificial selection	AS_252						ArtificialSelectionExsertion.csv	Dryad Digital Repository	doi:10.5061/dryad.6cq0n	http://dx.doi.org/10.5061/dryad.6cq0n
Plant253	Artificial selection	AS_253						ArtificialSelectionExsertion.csv	Dryad Digital Repository	doi:10.5061/dryad.6cq0n	http://dx.doi.org/10.5061/dryad.6cq0n
Plant254	Artificial selection	AS_254						ArtificialSelectionExsertion.csv	Dryad Digital Repository	doi:10.5061/dryad.6cq0n	http://dx.doi.org/10.5061/dryad.6cq0n
Plant255	Artificial selection	AS_255						ArtificialSelectionExsertion.csv	Dryad Digital Repository	doi:10.5061/dryad.6cq0n	http://dx.doi.org/10.5061/dryad.6cq0n
Plant256	Artificial selection	AS_256						ArtificialSelectionExsertion.csv	Dryad Digital Repository	doi:10.5061/dryad.6cq0n	http://dx.doi.org/10.5061/dryad.6cq0n
Plant257	Artificial selection	AS_257						ArtificialSelectionExsertion.csv	Dryad Digital Repository	doi:10.5061/dryad.6cq0n	http://dx.doi.org/10.5061/dryad.6cq0n
Plant258	Artificial selection	AS_258						ArtificialSelectionExsertion.csv	Dryad Digital Repository	doi:10.5061/dryad.6cq0n	http://dx.doi.org/10.5061/dryad.6cq0n
Plant259	Artificial selection	AS_259						ArtificialSelectionExsertion.csv	Dryad Digital Repository	doi:10.5061/dryad.6cq0n	http://dx.doi.org/10.5061/dryad.6cq0n
Plant260	Artificial selection	AS_260						ArtificialSelectionExsertion.csv	Dryad Digital Repository	doi:10.5061/dryad.6cq0n	http://dx.doi.org/10.5061/dryad.6cq0n
Plant261	Artificial selection	AS_261						ArtificialSelectionExsertion.csv	Dryad Digital Repository	doi:10.5061/dryad.6cq0n	http://dx.doi.org/10.5061/dryad.6cq0n
Plant262	Artificial selection	AS_262						ArtificialSelectionExsertion.csv	Dryad Digital Repository	doi:10.5061/dryad.6cq0n	http://dx.doi.org/10.5061/dryad.6cq0n
Plant263	Artificial selection	AS_263						ArtificialSelectionExsertion.csv	Dryad Digital Repository	doi:10.5061/dryad.6cq0n	http://dx.doi.org/10.5061/dryad.6cq0n
Plant264	Artificial selection	AS_264						ArtificialSelectionExsertion.csv	Dryad Digital Repository	doi:10.5061/dryad.6cq0n	http://dx.doi.org/10.5061/dryad.6cq0n
Plant265	Artificial selection	AS_265						ArtificialSelectionExsertion.csv	Dryad Digital Repository	doi:10.5061/dryad.6cq0n	http://dx.doi.org/10.5061/dryad.6cq0n
Plant266	Artificial selection	AS_266						ArtificialSelectionExsertion.csv	Dryad Digital Repository	doi:10.5061/dryad.6cq0n	http://dx.doi.org/10.5061/dryad.6cq0n
Plant267	Artificial selection	AS_267						ArtificialSelectionExsertion.csv	Dryad Digital Repository	doi:10.5061/dryad.6cq0n	http://dx.doi.org/10.5061/dryad.6cq0n
Plant268	Artificial selection	AS_268						ArtificialSelectionExsertion.csv	Dryad Digital Repository	doi:10.5061/dryad.6cq0n	http://dx.doi.org/10.5061/dryad.6cq0n
Plant269	Artificial selection	AS_269						ArtificialSelectionExsertion.csv	Dryad Digital Repository	doi:10.5061/dryad.6cq0n	http://dx.doi.org/10.5061/dryad.6cq0n
Plant270	Artificial selection	AS_270						ArtificialSelectionExsertion.csv	Dryad Digital Repository	doi:10.5061/dryad.6cq0n	http://dx.doi.org/10.5061/dryad.6cq0n
Plant271	Artificial selection	AS_271						ArtificialSelectionExsertion.csv	Dryad Digital Repository	doi:10.5061/dryad.6cq0n	http://dx.doi.org/10.5061/dryad.6cq0n
Plant272	Artificial selection	AS_272						ArtificialSelectionExsertion.csv	Dryad Digital Repository	doi:10.5061/dryad.6cq0n	http://dx.doi.org/10.5061/dryad.6cq0n
Plant273	Artificial selection	AS_273						ArtificialSelectionExsertion.csv	Dryad Digital Repository	doi:10.5061/dryad.6cq0n	http://dx.doi.org/10.5061/dryad.6cq0n
Plant274	Artificial selection	AS_274						ArtificialSelectionExsertion.csv	Dryad Digital Repository	doi:10.5061/dryad.6cq0n	http://dx.doi.org/10.5061/dryad.6cq0n
Plant275	Artificial selection	AS_275						ArtificialSelectionExsertion.csv	Dryad Digital Repository	doi:10.5061/dryad.6cq0n	http://dx.doi.org/10.5061/dryad.6cq0n
Plant276	Artificial selection	AS_276						ArtificialSelectionExsertion.csv	Dryad Digital Repository	doi:10.5061/dryad.6cq0n	http://dx.doi.org/10.5061/dryad.6cq0n
Plant277	Artificial selection	AS_277						ArtificialSelectionExsertion.csv	Dryad Digital Repository	doi:10.5061/dryad.6cq0n	http://dx.doi.org/10.5061/dryad.6cq0n
Plant278	Artificial selection	AS_278						ArtificialSelectionExsertion.csv	Dryad Digital Repository	doi:10.5061/dryad.6cq0n	http://dx.doi.org/10.5061/dryad.6cq0n
Plant279	Artificial selection	AS_279						ArtificialSelectionExsertion.csv	Dryad Digital Repository	doi:10.5061/dryad.6cq0n	http://dx.doi.org/10.5061/dryad.6cq0n
Plant280	Artificial selection	AS_280						ArtificialSelectionExsertion.csv	Dryad Digital Repository	doi:10.5061/dryad.6cq0n	http://dx.doi.org/10.5061/dryad.6cq0n
Plant281	Artificial selection	AS_281						ArtificialSelectionExsertion.csv	Dryad Digital Repository	doi:10.5061/dryad.6cq0n	http://dx.doi.org/10.5061/dryad.6cq0n
Plant282	Artificial selection	AS_282						ArtificialSelectionExsertion.csv	Dryad Digital Repository	doi:10.5061/dryad.6cq0n	http://dx.doi.org/10.5061/dryad.6cq0n
Plant283	Artificial selection	AS_283						ArtificialSelectionExsertion.csv	Dryad Digital Repository	doi:10.5061/dryad.6cq0n	http://dx.doi.org/10.5061/dryad.6cq0n
Plant284	Artificial selection	AS_284						ArtificialSelectionExsertion.csv	Dryad Digital Repository	doi:10.5061/dryad.6cq0n	http://dx.doi.org/10.5061/dryad.6cq0n
Plant285	Artificial selection	AS_285						ArtificialSelectionExsertion.csv	Dryad Digital Repository	doi:10.5061/dryad.6cq0n	http://dx.doi.org/10.5061/dryad.6cq0n
Plant286	Artificial selection	AS_286						ArtificialSelectionExsertion.csv	Dryad Digital Repository	doi:10.5061/dryad.6cq0n	http://dx.doi.org/10.5061/dryad.6cq0n
Plant287	Artificial selection	AS_287						ArtificialSelectionExsertion.csv	Dryad Digital Repository	doi:10.5061/dryad.6cq0n	http://dx.doi.org/10.5061/dryad.6cq0n
Plant288	Artificial selection	AS_288						ArtificialSelectionExsertion.csv	Dryad Digital Repository	doi:10.5061/dryad.6cq0n	http://dx.doi.org/10.5061/dryad.6cq0n
Plant289	Artificial selection	AS_289						ArtificialSelectionExsertion.csv	Dryad Digital Repository	doi:10.5061/dryad.6cq0n	http://dx.doi.org/10.5061/dryad.6cq0n
Plant290	Artificial selection	AS_290						ArtificialSelectionExsertion.csv	Dryad Digital Repository	doi:10.5061/dryad.6cq0n	http://dx.doi.org/10.5061/dryad.6cq0n
Plant291	Artificial selection	AS_291						ArtificialSelectionExsertion.csv	Dryad Digital Repository	doi:10.5061/dryad.6cq0n	http://dx.doi.org/10.5061/dryad.6cq0n
Plant292	Artificial selection	AS_292						ArtificialSelectionExsertion.csv	Dryad Digital Repository	doi:10.5061/dryad.6cq0n	http://dx.doi.org/10.5061/dryad.6cq0n
Plant293	Artificial selection	AS_293						ArtificialSelectionExsertion.csv	Dryad Digital Repository	doi:10.5061/dryad.6cq0n	http://dx.doi.org/10.5061/dryad.6cq0n
Plant294	Artificial selection	AS_294						ArtificialSelectionExsertion.csv	Dryad Digital Repository	doi:10.5061/dryad.6cq0n	http://dx.doi.org/10.5061/dryad.6cq0n
Plant295	Artificial selection	AS_295						ArtificialSelectionExsertion.csv	Dryad Digital Repository	doi:10.5061/dryad.6cq0n	http://dx.doi.org/10.5061/dryad.6cq0n
Plant296	Artificial selection	AS_296						ArtificialSelectionExsertion.csv	Dryad Digital Repository	doi:10.5061/dryad.6cq0n	http://dx.doi.org/10.5061/dryad.6cq0n
Plant297	Artificial selection	AS_297						ArtificialSelectionExsertion.csv	Dryad Digital Repository	doi:10.5061/dryad.6cq0n	http://dx.doi.org/10.5061/dryad.6cq0n
Plant298	Artificial selection	AS_298						ArtificialSelectionExsertion.csv	Dryad Digital Repository	doi:10.5061/dryad.6cq0n	http://dx.doi.org/10.5061/dryad.6cq0n
Plant299	Artificial selection	AS_299						ArtificialSelectionExsertion.csv	Dryad Digital Repository	doi:10.5061/dryad.6cq0n	http://dx.doi.org/10.5061/dryad.6cq0n
Plant300	Artificial selection	AS_300						ArtificialSelectionExsertion.csv	Dryad Digital Repository	doi:10.5061/dryad.6cq0n	http://dx.doi.org/10.5061/dryad.6cq0n
Plant301	Artificial selection	AS_301						ArtificialSelectionExsertion.csv	Dryad Digital Repository	doi:10.5061/dryad.6cq0n	http://dx.doi.org/10.5061/dryad.6cq0n
Plant302	Artificial selection	AS_302						ArtificialSelectionExsertion.csv	Dryad Digital Repository	doi:10.5061/dryad.6cq0n	http://dx.doi.org/10.5061/dryad.6cq0n
Plant303	Artificial selection	AS_303						ArtificialSelectionExsertion.csv	Dryad Digital Repository	doi:10.5061/dryad.6cq0n	http://dx.doi.org/10.5061/dryad.6cq0n
Plant304	Artificial selection	AS_304						ArtificialSelectionExsertion.csv	Dryad Digital Repository	doi:10.5061/dryad.6cq0n	http://dx.doi.org/10.5061/dryad.6cq0n
Plant305	Artificial selection	AS_305						ArtificialSelectionExsertion.csv	Dryad Digital Repository	doi:10.5061/dryad.6cq0n	http://dx.doi.org/10.5061/dryad.6cq0n
Plant306	Artificial selection	AS_306						ArtificialSelectionExsertion.csv	Dryad Digital Repository	doi:10.5061/dryad.6cq0n	http://dx.doi.org/10.5061/dryad.6cq0n
Plant307	Artificial selection	AS_307						ArtificialSelectionExsertion.csv	Dryad Digital Repository	doi:10.5061/dryad.6cq0n	http://dx.doi.org/10.5061/dryad.6cq0n
Plant308	Artificial selection	AS_308						ArtificialSelectionExsertion.csv	Dryad Digital Repository	doi:10.5061/dryad.6cq0n	http://dx.doi.org/10.5061/dryad.6cq0n
Plant309	Artificial selection	AS_309						ArtificialSelectionExsertion.csv	Dryad Digital Repository	doi:10.5061/dryad.6cq0n	http://dx.doi.org/10.5061/dryad.6cq0n
Plant310	Artificial selection	AS_310						ArtificialSelectionExsertion.csv	Dryad Digital Repository	doi:10.5061/dryad.6cq0n	http://dx.doi.org/10.5061/dryad.6cq0n
Plant311	Artificial selection	AS_311						ArtificialSelectionExsertion.csv	Dryad Digital Repository	doi:10.5061/dryad.6cq0n	http://dx.doi.org/10.5061/dryad.6cq0n
Plant312	Artificial selection	AS_312						ArtificialSelectionExsertion.csv	Dryad Digital Repository	doi:10.5061/dryad.6cq0n	http://dx.doi.org/10.5061/dryad.6cq0n
Plant313	Artificial selection	AS_313						ArtificialSelectionExsertion.csv	Dryad Digital Repository	doi:10.5061/dryad.6cq0n	http://dx.doi.org/10.5061/dryad.6cq0n
Plant314	Artificial selection	AS_314						ArtificialSelectionExsertion.csv	Dryad Digital Repository	doi:10.5061/dryad.6cq0n	http://dx.doi.org/10.5061/dryad.6cq0n
Plant315	Artificial selection	AS_315						ArtificialSelectionExsertion.csv	Dryad Digital Repository	doi:10.5061/dryad.6cq0n	http://dx.doi.org/10.5061/dryad.6cq0n
Plant316	Artificial selection	AS_316						ArtificialSelectionExsertion.csv	Dryad Digital Repository	doi:10.5061/dryad.6cq0n	http://dx.doi.org/10.5061/dryad.6cq0n
Plant317	Artificial selection	AS_317						ArtificialSelectionExsertion.csv	Dryad Digital Repository	doi:10.5061/dryad.6cq0n	http://dx.doi.org/10.5061/dryad.6cq0n
Plant318	Artificial selection	AS_318						ArtificialSelectionExsertion.csv	Dryad Digital Repository	doi:10.5061/dryad.6cq0n	http://dx.doi.org/10.5061/dryad.6cq0n
Plant319	Artificial selection	AS_319						ArtificialSelectionExsertion.csv	Dryad Digital Repository	doi:10.5061/dryad.6cq0n	http://dx.doi.org/10.5061/dryad.6cq0n
Plant320	Artificial selection	AS_320						ArtificialSelectionExsertion.csv	Dryad Digital Repository	doi:10.5061/dryad.6cq0n	http://dx.doi.org/10.5061/dryad.6cq0n
Plant321	Artificial selection	AS_321						ArtificialSelectionExsertion.csv	Dryad Digital Repository	doi:10.5061/dryad.6cq0n	http://dx.doi.org/10.5061/dryad.6cq0n
Plant322	Artificial selection	AS_322						ArtificialSelectionExsertion.csv	Dryad Digital Repository	doi:10.5061/dryad.6cq0n	http://dx.doi.org/10.5061/dryad.6cq0n
Plant323	Artificial selection	AS_323						ArtificialSelectionExsertion.csv	Dryad Digital Repository	doi:10.5061/dryad.6cq0n	http://dx.doi.org/10.5061/dryad.6cq0n
Plant324	Artificial selection	AS_324						ArtificialSelectionExsertion.csv	Dryad Digital Repository	doi:10.5061/dryad.6cq0n	http://dx.doi.org/10.5061/dryad.6cq0n
Plant325	Artificial selection	AS_325						ArtificialSelectionExsertion.csv	Dryad Digital Repository	doi:10.5061/dryad.6cq0n	http://dx.doi.org/10.5061/dryad.6cq0n
Plant326	Artificial selection	AS_326						ArtificialSelectionExsertion.csv	Dryad Digital Repository	doi:10.5061/dryad.6cq0n	http://dx.doi.org/10.5061/dryad.6cq0n
Plant327	Artificial selection	AS_327						ArtificialSelectionExsertion.csv	Dryad Digital Repository	doi:10.5061/dryad.6cq0n	http://dx.doi.org/10.5061/dryad.6cq0n
Plant328	Artificial selection	AS_328						ArtificialSelectionExsertion.csv	Dryad Digital Repository	doi:10.5061/dryad.6cq0n	http://dx.doi.org/10.5061/dryad.6cq0n
Plant329	Artificial selection	AS_329						ArtificialSelectionExsertion.csv	Dryad Digital Repository	doi:10.5061/dryad.6cq0n	http://dx.doi.org/10.5061/dryad.6cq0n
Plant330	Artificial selection	AS_330						ArtificialSelectionExsertion.csv	Dryad Digital Repository	doi:10.5061/dryad.6cq0n	http://dx.doi.org/10.5061/dryad.6cq0n
Plant331	Artificial selection	AS_331						ArtificialSelectionExsertion.csv	Dryad Digital Repository	doi:10.5061/dryad.6cq0n	http://dx.doi.org/10.5061/dryad.6cq0n
Plant332	Artificial selection	AS_332						ArtificialSelectionExsertion.csv	Dryad Digital Repository	doi:10.5061/dryad.6cq0n	http://dx.doi.org/10.5061/dryad.6cq0n
Plant333	Artificial selection	AS_333						ArtificialSelectionExsertion.csv	Dryad Digital Repository	doi:10.5061/dryad.6cq0n	http://dx.doi.org/10.5061/dryad.6cq0n
Plant334	Artificial selection	AS_334						ArtificialSelectionExsertion.csv	Dryad Digital Repository	doi:10.5061/dryad.6cq0n	http://dx.doi.org/10.5061/dryad.6cq0n
Plant335	Artificial selection	AS_335						ArtificialSelectionExsertion.csv	Dryad Digital Repository	doi:10.5061/dryad.6cq0n	http://dx.doi.org/10.5061/dryad.6cq0n
Plant336	Artificial selection	AS_336						ArtificialSelectionExsertion.csv	Dryad Digital Repository	doi:10.5061/dryad.6cq0n	http://dx.doi.org/10.5061/dryad.6cq0n
Plant337	Artificial selection	AS_337						ArtificialSelectionExsertion.csv	Dryad Digital Repository	doi:10.5061/dryad.6cq0n	http://dx.doi.org/10.5061/dryad.6cq0n
Plant338	Artificial selection	AS_338						ArtificialSelectionExsertion.csv	Dryad Digital Repository	doi:10.5061/dryad.6cq0n	http://dx.doi.org/10.5061/dryad.6cq0n
Plant339	Artificial selection	AS_339						ArtificialSelectionExsertion.csv	Dryad Digital Repository	doi:10.5061/dryad.6cq0n	http://dx.doi.org/10.5061/dryad.6cq0n
Plant340	Artificial selection	AS_340						ArtificialSelectionExsertion.csv	Dryad Digital Repository	doi:10.5061/dryad.6cq0n	http://dx.doi.org/10.5061/dryad.6cq0n
Plant341	Artificial selection	AS_341						ArtificialSelectionExsertion.csv	Dryad Digital Repository	doi:10.5061/dryad.6cq0n	http://dx.doi.org/10.5061/dryad.6cq0n
Plant342	Artificial selection	AS_342						ArtificialSelectionExsertion.csv	Dryad Digital Repository	doi:10.5061/dryad.6cq0n	http://dx.doi.org/10.5061/dryad.6cq0n
Plant343	Artificial selection	AS_343						ArtificialSelectionExsertion.csv	Dryad Digital Repository	doi:10.5061/dryad.6cq0n	http://dx.doi.org/10.5061/dryad.6cq0n
Plant344	Artificial selection	AS_344						ArtificialSelectionExsertion.csv	Dryad Digital Repository	doi:10.5061/dryad.6cq0n	http://dx.doi.org/10.5061/dryad.6cq0n
Plant345	Artificial selection	AS_345						ArtificialSelectionExsertion.csv	Dryad Digital Repository	doi:10.5061/dryad.6cq0n	http://dx.doi.org/10.5061/dryad.6cq0n
Plant346	Artificial selection	AS_346						ArtificialSelectionExsertion.csv	Dryad Digital Repository	doi:10.5061/dryad.6cq0n	http://dx.doi.org/10.5061/dryad.6cq0n
Plant347	Artificial selection	AS_347						ArtificialSelectionExsertion.csv	Dryad Digital Repository	doi:10.5061/dryad.6cq0n	http://dx.doi.org/10.5061/dryad.6cq0n
Plant348	Artificial selection	AS_348						ArtificialSelectionExsertion.csv	Dryad Digital Repository	doi:10.5061/dryad.6cq0n	http://dx.doi.org/10.5061/dryad.6cq0n
Plant349	Artificial selection	AS_349						ArtificialSelectionExsertion.csv	Dryad Digital Repository	doi:10.5061/dryad.6cq0n	http://dx.doi.org/10.5061/dryad.6cq0n
Plant350	Artificial selection	AS_350						ArtificialSelectionExsertion.csv	Dryad Digital Repository	doi:10.5061/dryad.6cq0n	http://dx.doi.org/10.5061/dryad.6cq0n
Plant351	Artificial selection	AS_351						ArtificialSelectionExsertion.csv	Dryad Digital Repository	doi:10.5061/dryad.6cq0n	http://dx.doi.org/10.5061/dryad.6cq0n
Plant352	Artificial selection	AS_352						ArtificialSelectionExsertion.csv	Dryad Digital Repository	doi:10.5061/dryad.6cq0n	http://dx.doi.org/10.5061/dryad.6cq0n
Plant353	Artificial selection	AS_353						ArtificialSelectionExsertion.csv	Dryad Digital Repository	doi:10.5061/dryad.6cq0n	http://dx.doi.org/10.5061/dryad.6cq0n
Plant354	Artificial selection	AS_354						ArtificialSelectionExsertion.csv	Dryad Digital Repository	doi:10.5061/dryad.6cq0n	http://dx.doi.org/10.5061/dryad.6cq0n
Plant355	Artificial selection	AS_355						ArtificialSelectionExsertion.csv	Dryad Digital Repository	doi:10.5061/dryad.6cq0n	http://dx.doi.org/10.5061/dryad.6cq0n
Plant356	Artificial selection	AS_356						ArtificialSelectionExsertion.csv	Dryad Digital Repository	doi:10.5061/dryad.6cq0n	http://dx.doi.org/10.5061/dryad.6cq0n
Plant357	Artificial selection	AS_357						ArtificialSelectionExsertion.csv	Dryad Digital Repository	doi:10.5061/dryad.6cq0n	http://dx.doi.org/10.5061/dryad.6cq0n
Plant358	Artificial selection	AS_358						ArtificialSelectionExsertion.csv	Dryad Digital Repository	doi:10.5061/dryad.6cq0n	http://dx.doi.org/10.5061/dryad.6cq0n
Plant359	Artificial selection	AS_359						ArtificialSelectionExsertion.csv	Dryad Digital Repository	doi:10.5061/dryad.6cq0n	http://dx.doi.org/10.5061/dryad.6cq0n
Plant360	Artificial selection	AS_360						ArtificialSelectionExsertion.csv	Dryad Digital Repository	doi:10.5061/dryad.6cq0n	http://dx.doi.org/10.5061/dryad.6cq0n
Plant361	Artificial selection	AS_361						ArtificialSelectionExsertion.csv	Dryad Digital Repository	doi:10.5061/dryad.6cq0n	http://dx.doi.org/10.5061/dryad.6cq0n
Plant362	Artificial selection	AS_362						ArtificialSelectionExsertion.csv	Dryad Digital Repository	doi:10.5061/dryad.6cq0n	http://dx.doi.org/10.5061/dryad.6cq0n
Plant363	Artificial selection	AS_363						ArtificialSelectionExsertion.csv	Dryad Digital Repository	doi:10.5061/dryad.6cq0n	http://dx.doi.org/10.5061/dryad.6cq0n
Plant364	Artificial selection	AS_364						ArtificialSelectionExsertion.csv	Dryad Digital Repository	doi:10.5061/dryad.6cq0n	http://dx.doi.org/10.5061/dryad.6cq0n
Plant365	Artificial selection	AS_365						ArtificialSelectionExsertion.csv	Dryad Digital Repository	doi:10.5061/dryad.6cq0n	http://dx.doi.org/10.5061/dryad.6cq0n
Plant366	Artificial selection	AS_366						ArtificialSelectionExsertion.csv	Dryad Digital Repository	doi:10.5061/dryad.6cq0n	http://dx.doi.org/10.5061/dryad.6cq0n
Plant367	Artificial selection	AS_367						ArtificialSelectionExsertion.csv	Dryad Digital Repository	doi:10.5061/dryad.6cq0n	http://dx.doi.org/10.5061/dryad.6cq0n
Plant368	Artificial selection	AS_368						ArtificialSelectionExsertion.csv	Dryad Digital Repository	doi:10.5061/dryad.6cq0n	http://dx.doi.org/10.5061/dryad.6cq0n
Plant369	Artificial selection	AS_369						ArtificialSelectionExsertion.csv	Dryad Digital Repository	doi:10.5061/dryad.6cq0n	http://dx.doi.org/10.5061/dryad.6cq0n
Plant370	Artificial selection	AS_370						ArtificialSelectionExsertion.csv	Dryad Digital Repository	doi:10.5061/dryad.6cq0n	http://dx.doi.org/10.5061/dryad.6cq0n
Plant371	Artificial selection	AS_371						ArtificialSelectionExsertion.csv	Dryad Digital Repository	doi:10.5061/dryad.6cq0n	http://dx.doi.org/10.5061/dryad.6cq0n
Plant372	Artificial selection	AS_372						ArtificialSelectionExsertion.csv	Dryad Digital Repository	doi:10.5061/dryad.6cq0n	http://dx.doi.org/10.5061/dryad.6cq0n
Plant373	Artificial selection	AS_373						ArtificialSelectionExsertion.csv	Dryad Digital Repository	doi:10.5061/dryad.6cq0n	http://dx.doi.org/10.5061/dryad.6cq0n
Plant374	Artificial selection	AS_374						ArtificialSelectionExsertion.csv	Dryad Digital Repository	doi:10.5061/dryad.6cq0n	http://dx.doi.org/10.5061/dryad.6cq0n
Plant375	Artificial selection	AS_375						ArtificialSelectionExsertion.csv	Dryad Digital Repository	doi:10.5061/dryad.6cq0n	http://dx.doi.org/10.5061/dryad.6cq0n
Plant376	Artificial selection	AS_376						ArtificialSelectionExsertion.csv	Dryad Digital Repository	doi:10.5061/dryad.6cq0n	http://dx.doi.org/10.5061/dryad.6cq0n
Plant377	Artificial selection	AS_377						ArtificialSelectionExsertion.csv	Dryad Digital Repository	doi:10.5061/dryad.6cq0n	http://dx.doi.org/10.5061/dryad.6cq0n
Plant378	Artificial selection	AS_378						ArtificialSelectionExsertion.csv	Dryad Digital Repository	doi:10.5061/dryad.6cq0n	http://dx.doi.org/10.5061/dryad.6cq0n
Plant379	Artificial selection	AS_379						ArtificialSelectionExsertion.csv	Dryad Digital Repository	doi:10.5061/dryad.6cq0n	http://dx.doi.org/10.5061/dryad.6cq0n
Plant380	Artificial selection	AS_380						ArtificialSelectionExsertion.csv	Dryad Digital Repository	doi:10.5061/dryad.6cq0n	http://dx.doi.org/10.5061/dryad.6cq0n
Plant381	Artificial selection	AS_381						ArtificialSelectionExsertion.csv	Dryad Digital Repository	doi:10.5061/dryad.6cq0n	http://dx.doi.org/10.5061/dryad.6cq0n
Plant382	Artificial selection	AS_382						ArtificialSelectionExsertion.csv	Dryad Digital Repository	doi:10.5061/dryad.6cq0n	http://dx.doi.org/10.5061/dryad.6cq0n
Plant383	Artificial selection	AS_383						ArtificialSelectionExsertion.csv	Dryad Digital Repository	doi:10.5061/dryad.6cq0n	http://dx.doi.org/10.5061/dryad.6cq0n
Plant384	Artificial selection	AS_384						ArtificialSelectionExsertion.csv	Dryad Digital Repository	doi:10.5061/dryad.6cq0n	http://dx.doi.org/10.5061/dryad.6cq0n
Plant385	Artificial selection	AS_385						ArtificialSelectionExsertion.csv	Dryad Digital Repository	doi:10.5061/dryad.6cq0n	http://dx.doi.org/10.5061/dryad.6cq0n
Plant386	Artificial selection	AS_386						ArtificialSelectionExsertion.csv	Dryad Digital Repository	doi:10.5061/dryad.6cq0n	http://dx.doi.org/10.5061/dryad.6cq0n
Plant387	Artificial selection	AS_387						ArtificialSelectionExsertion.csv	Dryad Digital Repository	doi:10.5061/dryad.6cq0n	http://dx.doi.org/10.5061/dryad.6cq0n
Plant388	Artificial selection	AS_388						ArtificialSelectionExsertion.csv	Dryad Digital Repository	doi:10.5061/dryad.6cq0n	http://dx.doi.org/10.5061/dryad.6cq0n
Plant389	Artificial selection	AS_389						ArtificialSelectionExsertion.csv	Dryad Digital Repository	doi:10.5061/dryad.6cq0n	http://dx.doi.org/10.5061/dryad.6cq0n
Plant390	Artificial selection	AS_390						ArtificialSelectionExsertion.csv	Dryad Digital Repository	doi:10.5061/dryad.6cq0n	http://dx.doi.org/10.5061/dryad.6cq0n
Plant391	Artificial selection	AS_391						ArtificialSelectionExsertion.csv	Dryad Digital Repository	doi:10.5061/dryad.6cq0n	http://dx.doi.org/10.5061/dryad.6cq0n
Plant392	Artificial selection	AS_392						ArtificialSelectionExsertion.csv	Dryad Digital Repository	doi:10.5061/dryad.6cq0n	http://dx.doi.org/10.5061/dryad.6cq0n
Plant393	Artificial selection	AS_393						ArtificialSelectionExsertion.csv	Dryad Digital Repository	doi:10.5061/dryad.6cq0n	http://dx.doi.org/10.5061/dryad.6cq0n
Plant394	Artificial selection	AS_394						ArtificialSelectionExsertion.csv	Dryad Digital Repository	doi:10.5061/dryad.6cq0n	http://dx.doi.org/10.5061/dryad.6cq0n
Plant395	Artificial selection	AS_395						ArtificialSelectionExsertion.csv	Dryad Digital Repository	doi:10.5061/dryad.6cq0n	http://dx.doi.org/10.5061/dryad.6cq0n
Plant396	Artificial selection	AS_396						ArtificialSelectionExsertion.csv	Dryad Digital Repository	doi:10.5061/dryad.6cq0n	http://dx.doi.org/10.5061/dryad.6cq0n
Plant397	Artificial selection	AS_397						ArtificialSelectionExsertion.csv	Dryad Digital Repository	doi:10.5061/dryad.6cq0n	http://dx.doi.org/10.5061/dryad.6cq0n
Plant398	Artificial selection	AS_398						ArtificialSelectionExsertion.csv	Dryad Digital Repository	doi:10.5061/dryad.6cq0n	http://dx.doi.org/10.5061/dryad.6cq0n
Plant399	Artificial selection	AS_399						ArtificialSelectionExsertion.csv	Dryad Digital Repository	doi:10.5061/dryad.6cq0n	http://dx.doi.org/10.5061/dryad.6cq0n
Plant400	Artificial selection	AS_400						ArtificialSelectionExsertion.csv	Dryad Digital Repository	doi:10.5061/dryad.6cq0n	http://dx.doi.org/10.5061/dryad.6cq0n
Plant401	Artificial selection	AS_401						ArtificialSelectionExsertion.csv	Dryad Digital Repository	doi:10.5061/dryad.6cq0n	http://dx.doi.org/10.5061/dryad.6cq0n
Plant402	Artificial selection	AS_402						ArtificialSelectionExsertion.csv	Dryad Digital Repository	doi:10.5061/dryad.6cq0n	http://dx.doi.org/10.5061/dryad.6cq0n
Plant403	Artificial selection	AS_403						ArtificialSelectionExsertion.csv	Dryad Digital Repository	doi:10.5061/dryad.6cq0n	http://dx.doi.org/10.5061/dryad.6cq0n
Plant404	Artificial selection	AS_404						ArtificialSelectionExsertion.csv	Dryad Digital Repository	doi:10.5061/dryad.6cq0n	http://dx.doi.org/10.5061/dryad.6cq0n
Plant405	Artificial selection	AS_405						ArtificialSelectionExsertion.csv	Dryad Digital Repository	doi:10.5061/dryad.6cq0n	http://dx.doi.org/10.5061/dryad.6cq0n
Plant406	Artificial selection	AS_406						ArtificialSelectionExsertion.csv	Dryad Digital Repository	doi:10.5061/dryad.6cq0n	http://dx.doi.org/10.5061/dryad.6cq0n
Plant407	Artificial selection	AS_407						ArtificialSelectionExsertion.csv	Dryad Digital Repository	doi:10.5061/dryad.6cq0n	http://dx.doi.org/10.5061/dryad.6cq0n
Plant408	Artificial selection	AS_408						ArtificialSelectionExsertion.csv	Dryad Digital Repository	doi:10.5061/dryad.6cq0n	http://dx.doi.org/10.5061/dryad.6cq0n
Plant409	Artificial selection	AS_409						ArtificialSelectionExsertion.csv	Dryad Digital Repository	doi:10.5061/dryad.6cq0n	http://dx.doi.org/10.5061/dryad.6cq0n
Plant410	Artificial selection	AS_410						ArtificialSelectionExsertion.csv	Dryad Digital Repository	doi:10.5061/dryad.6cq0n	http://dx.doi.org/10.5061/dryad.6cq0n
Plant411	Artificial selection	AS_411						ArtificialSelectionExsertion.csv	Dryad Digital Repository	doi:10.5061/dryad.6cq0n	http://dx.doi.org/10.5061/dryad.6cq0n
Plant412	Artificial selection	AS_412						ArtificialSelectionExsertion.csv	Dryad Digital Repository	doi:10.5061/dryad.6cq0n	http://dx.doi.org/10.5061/dryad.6cq0n
Plant413	Artificial selection	AS_413						ArtificialSelectionExsertion.csv	Dryad Digital Repository	doi:10.5061/dryad.6cq0n	http://dx.doi.org/10.5061/dryad.6cq0n
Plant414	Artificial selection	AS_414						ArtificialSelectionExsertion.csv	Dryad Digital Repository	doi:10.5061/dryad.6cq0n	http://dx.doi.org/10.5061/dryad.6cq0n
Plant415	Artificial selection	AS_415						ArtificialSelectionExsertion.csv	Dryad Digital Repository	doi:10.5061/dryad.6cq0n	http://dx.doi.org/10.5061/dryad.6cq0n
Plant416	Artificial selection	AS_416						ArtificialSelectionExsertion.csv	Dryad Digital Repository	doi:10.5061/dryad.6cq0n	http://dx.doi.org/10.5061/dryad.6cq0n
Plant417	Artificial selection	AS_417						ArtificialSelectionExsertion.csv	Dryad Digital Repository	doi:10.5061/dryad.6cq0n	http://dx.doi.org/10.5061/dryad.6cq0n
Plant418	Artificial selection	AS_418						ArtificialSelectionExsertion.csv	Dryad Digital Repository	doi:10.5061/dryad.6cq0n	http://dx.doi.org/10.5061/dryad.6cq0n
Plant419	Artificial selection	AS_419						ArtificialSelectionExsertion.csv	Dryad Digital Repository	doi:10.5061/dryad.6cq0n	http://dx.doi.org/10.5061/dryad.6cq0n
Plant420	Artificial selection	AS_420						ArtificialSelectionExsertion.csv	Dryad Digital Repository	doi:10.5061/dryad.6cq0n	http://dx.doi.org/10.5061/dryad.6cq0n
Plant421	Artificial selection	AS_421						ArtificialSelectionExsertion.csv	Dryad Digital Repository	doi:10.5061/dryad.6cq0n	http://dx.doi.org/10.5061/dryad.6cq0n
Plant422	Artificial selection	AS_422						ArtificialSelectionExsertion.csv	Dryad Digital Repository	doi:10.5061/dryad.6cq0n	http://dx.doi.org/10.5061/dryad.6cq0n
Plant423	Artificial selection	AS_423						ArtificialSelectionExsertion.csv	Dryad Digital Repository	doi:10.5061/dryad.6cq0n	http://dx.doi.org/10.5061/dryad.6cq0n
Plant424	Artificial selection	AS_424						ArtificialSelectionExsertion.csv	Dryad Digital Repository	doi:10.5061/dryad.6cq0n	http://dx.doi.org/10.5061/dryad.6cq0n
Plant425	Artificial selection	AS_425						ArtificialSelectionExsertion.csv	Dryad Digital Repository	doi:10.5061/dryad.6cq0n	http://dx.doi.org/10.5061/dryad.6cq0n
Plant426	Artificial selection	AS_426						ArtificialSelectionExsertion.csv	Dryad Digital Repository	doi:10.5061/dryad.6cq0n	http://dx.doi.org/10.5061/dryad.6cq0n
Plant427	Artificial selection	AS_427						ArtificialSelectionExsertion.csv	Dryad Digital Repository	doi:10.5061/dryad.6cq0n	http://dx.doi.org/10.5061/dryad.6cq0n
Plant428	Artificial selection	AS_428						ArtificialSelectionExsertion.csv	Dryad Digital Repository	doi:10.5061/dryad.6cq0n	http://dx.doi.org/10.5061/dryad.6cq0n
Plant429	Artificial selection	AS_429						ArtificialSelectionExsertion.csv	Dryad Digital Repository	doi:10.5061/dryad.6cq0n	http://dx.doi.org/10.5061/dryad.6cq0n
Plant430	Artificial selection	AS_430						ArtificialSelectionExsertion.csv	Dryad Digital Repository	doi:10.5061/dryad.6cq0n	http://dx.doi.org/10.5061/dryad.6cq0n
Plant431	Artificial selection	AS_431						ArtificialSelectionExsertion.csv	Dryad Digital Repository	doi:10.5061/dryad.6cq0n	http://dx.doi.org/10.5061/dryad.6cq0n
Plant432	Artificial selection	AS_432						ArtificialSelectionExsertion.csv	Dryad Digital Repository	doi:10.5061/dryad.6cq0n	http://dx.doi.org/10.5061/dryad.6cq0n
Plant433	Artificial selection	AS_433						ArtificialSelectionExsertion.csv	Dryad Digital Repository	doi:10.5061/dryad.6cq0n	http://dx.doi.org/10.5061/dryad.6cq0n
Plant434	Artificial selection	AS_434						ArtificialSelectionExsertion.csv	Dryad Digital Repository	doi:10.5061/dryad.6cq0n	http://dx.doi.org/10.5061/dryad.6cq0n
Plant435	Artificial selection	AS_435						ArtificialSelectionExsertion.csv	Dryad Digital Repository	doi:10.5061/dryad.6cq0n	http://dx.doi.org/10.5061/dryad.6cq0n
Plant436	Artificial selection	AS_436						ArtificialSelectionExsertion.csv	Dryad Digital Repository	doi:10.5061/dryad.6cq0n	http://dx.doi.org/10.5061/dryad.6cq0n
Plant437	Artificial selection	AS_437						ArtificialSelectionExsertion.csv	Dryad Digital Repository	doi:10.5061/dryad.6cq0n	http://dx.doi.org/10.5061/dryad.6cq0n
Plant438	Artificial selection	AS_438						ArtificialSelectionExsertion.csv	Dryad Digital Repository	doi:10.5061/dryad.6cq0n	http://dx.doi.org/10.5061/dryad.6cq0n
Plant439	Artificial selection	AS_439						ArtificialSelectionExsertion.csv	Dryad Digital Repository	doi:10.5061/dryad.6cq0n	http://dx.doi.org/10.5061/dryad.6cq0n
Plant440	Artificial selection	AS_440						ArtificialSelectionExsertion.csv	Dryad Digital Repository	doi:10.5061/dryad.6cq0n	http://dx.doi.org/10.5061/dryad.6cq0n
Plant441	Artificial selection	AS_441						ArtificialSelectionExsertion.csv	Dryad Digital Repository	doi:10.5061/dryad.6cq0n	http://dx.doi.org/10.5061/dryad.6cq0n
Plant442	Artificial selection	AS_442						ArtificialSelectionExsertion.csv	Dryad Digital Repository	doi:10.5061/dryad.6cq0n	http://dx.doi.org/10.5061/dryad.6cq0n
Plant443	Artificial selection	AS_443						ArtificialSelectionExsertion.csv	Dryad Digital Repository	doi:10.5061/dryad.6cq0n	http://dx.doi.org/10.5061/dryad.6cq0n
Plant444	Artificial selection	AS_444						ArtificialSelectionExsertion.csv	Dryad Digital Repository	doi:10.5061/dryad.6cq0n	http://dx.doi.org/10.5061/dryad.6cq0n
Plant445	Artificial selection	AS_445						ArtificialSelectionExsertion.csv	Dryad Digital Repository	doi:10.5061/dryad.6cq0n	http://dx.doi.org/10.5061/dryad.6cq0n
Plant446	Artificial selection	AS_446						ArtificialSelectionExsertion.csv	Dryad Digital Repository	doi:10.5061/dryad.6cq0n	http://dx.doi.org/10.5061/dryad.6cq0n
Plant447	Artificial selection	AS_447						ArtificialSelectionExsertion.csv	Dryad Digital Repository	doi:10.5061/dryad.6cq0n	http://dx.doi.org/10.5061/dryad.6cq0n
Plant448	Artificial selection	AS_448						ArtificialSelectionExsertion.csv	Dryad Digital Repository	doi:10.5061/dryad.6cq0n	http://dx.doi.org/10.5061/dryad.6cq0n
Plant449	Artificial selection	AS_449						ArtificialSelectionExsertion.csv	Dryad Digital Repository	doi:10.5061/dryad.6cq0n	http://dx.doi.org/10.5061/dryad.6cq0n
Plant450	Artificial selection	AS_450						ArtificialSelectionExsertion.csv	Dryad Digital Repository	doi:10.5061/dryad.6cq0n	http://dx.doi.org/10.5061/dryad.6cq0n
Plant451	Artificial selection	AS_451						ArtificialSelectionExsertion.csv	Dryad Digital Repository	doi:10.5061/dryad.6cq0n	http://dx.doi.org/10.5061/dryad.6cq0n
Plant452	Artificial selection	AS_452						ArtificialSelectionExsertion.csv	Dryad Digital Repository	doi:10.5061/dryad.6cq0n	http://dx.doi.org/10.5061/dryad.6cq0n
Plant453	Artificial selection	AS_453						ArtificialSelectionExsertion.csv	Dryad Digital Repository	doi:10.5061/dryad.6cq0n	http://dx.doi.org/10.5061/dryad.6cq0n
Plant454	Artificial selection	AS_454						ArtificialSelectionExsertion.csv	Dryad Digital Repository	doi:10.5061/dryad.6cq0n	http://dx.doi.org/10.5061/dryad.6cq0n
Plant455	Artificial selection	AS_455						ArtificialSelectionExsertion.csv	Dryad Digital Repository	doi:10.5061/dryad.6cq0n	http://dx.doi.org/10.5061/dryad.6cq0n
Plant456	Artificial selection	AS_456						ArtificialSelectionExsertion.csv	Dryad Digital Repository	doi:10.5061/dryad.6cq0n	http://dx.doi.org/10.5061/dryad.6cq0n
Plant457	Artificial selection	AS_457						ArtificialSelectionExsertion.csv	Dryad Digital Repository	doi:10.5061/dryad.6cq0n	http://dx.doi.org/10.5061/dryad.6cq0n
Plant458	Artificial selection	AS_458						ArtificialSelectionExsertion.csv	Dryad Digital Repository	doi:10.5061/dryad.6cq0n	http://dx.doi.org/10.5061/dryad.6cq0n
Plant459	Artificial selection	AS_459						ArtificialSelectionExsertion.csv	Dryad Digital Repository	doi:10.5061/dryad.6cq0n	http://dx.doi.org/10.5061/dryad.6cq0n
Plant460	Artificial selection	AS_460						ArtificialSelectionExsertion.csv	Dryad Digital Repository	doi:10.5061/dryad.6cq0n	http://dx.doi.org/10.5061/dryad.6cq0n
Plant461	Artificial selection	AS_461						ArtificialSelectionExsertion.csv	Dryad Digital Repository	doi:10.5061/dryad.6cq0n	http://dx.doi.org/10.5061/dryad.6cq0n
Plant462	Artificial selection	AS_462						ArtificialSelectionExsertion.csv	Dryad Digital Repository	doi:10.5061/dryad.6cq0n	http://dx.doi.org/10.5061/dryad.6cq0n
Plant463	Artificial selection	AS_463						ArtificialSelectionExsertion.csv	Dryad Digital Repository	doi:10.5061/dryad.6cq0n	http://dx.doi.org/10.5061/dryad.6cq0n
Plant464	Artificial selection	AS_464						ArtificialSelectionExsertion.csv	Dryad Digital Repository	doi:10.5061/dryad.6cq0n	http://dx.doi.org/10.5061/dryad.6cq0n
Plant465	Artificial selection	AS_465						ArtificialSelectionExsertion.csv	Dryad Digital Repository	doi:10.5061/dryad.6cq0n	http://dx.doi.org/10.5061/dryad.6cq0n
Plant466	Artificial selection	AS_466						ArtificialSelectionExsertion.csv	Dryad Digital Repository	doi:10.5061/dryad.6cq0n	http://dx.doi.org/10.5061/dryad.6cq0n
Plant467	Artificial selection	AS_467						ArtificialSelectionExsertion.csv	Dryad Digital Repository	doi:10.5061/dryad.6cq0n	http://dx.doi.org/10.5061/dryad.6cq0n
Plant468	Artificial selection	AS_468						ArtificialSelectionExsertion.csv	Dryad Digital Repository	doi:10.5061/dryad.6cq0n	http://dx.doi.org/10.5061/dryad.6cq0n
Plant469	Artificial selection	AS_469						ArtificialSelectionExsertion.csv	Dryad Digital Repository	doi:10.5061/dryad.6cq0n	http://dx.doi.org/10.5061/dryad.6cq0n
Plant470	Artificial selection	AS_470						ArtificialSelectionExsertion.csv	Dryad Digital Repository	doi:10.5061/dryad.6cq0n	http://dx.doi.org/10.5061/dryad.6cq0n
Plant471	Artificial selection	AS_471						ArtificialSelectionExsertion.csv	Dryad Digital Repository	doi:10.5061/dryad.6cq0n	http://dx.doi.org/10.5061/dryad.6cq0n
Plant472	Artificial selection	AS_472						ArtificialSelectionExsertion.csv	Dryad Digital Repository	doi:10.5061/dryad.6cq0n	http://dx.doi.org/10.5061/dryad.6cq0n
Plant473	Artificial selection	AS_473						ArtificialSelectionExsertion.csv	Dryad Digital Repository	doi:10.5061/dryad.6cq0n	http://dx.doi.org/10.5061/dryad.6cq0n
Plant474	Artificial selection	AS_474						ArtificialSelectionExsertion.csv	Dryad Digital Repository	doi:10.5061/dryad.6cq0n	http://dx.doi.org/10.5061/dryad.6cq0n
Plant475	Artificial selection	AS_475						ArtificialSelectionExsertion.csv	Dryad Digital Repository	doi:10.5061/dryad.6cq0n	http://dx.doi.org/10.5061/dryad.6cq0n
Plant476	Artificial selection	AS_476						ArtificialSelectionExsertion.csv	Dryad Digital Repository	doi:10.5061/dryad.6cq0n	http://dx.doi.org/10.5061/dryad.6cq0n
Plant477	Artificial selection	AS_477						ArtificialSelectionExsertion.csv	Dryad Digital Repository	doi:10.5061/dryad.6cq0n	http://dx.doi.org/10.5061/dryad.6cq0n
Plant478	Artificial selection	AS_478						ArtificialSelectionExsertion.csv	Dryad Digital Repository	doi:10.5061/dryad.6cq0n	http://dx.doi.org/10.5061/dryad.6cq0n
Plant479	Artificial selection	AS_479						ArtificialSelectionExsertion.csv	Dryad Digital Repository	doi:10.5061/dryad.6cq0n	http://dx.doi.org/10.5061/dryad.6cq0n
Plant480	Artificial selection	AS_480						ArtificialSelectionExsertion.csv	Dryad Digital Repository	doi:10.5061/dryad.6cq0n	http://dx.doi.org/10.5061/dryad.6cq0n
Plant481	Artificial selection	AS_481						ArtificialSelectionExsertion.csv	Dryad Digital Repository	doi:10.5061/dryad.6cq0n	http://dx.doi.org/10.5061/dryad.6cq0n
Plant482	Artificial selection	AS_482						ArtificialSelectionExsertion.csv	Dryad Digital Repository	doi:10.5061/dryad.6cq0n	http://dx.doi.org/10.5061/dryad.6cq0n
Plant483	Artificial selection	AS_483						ArtificialSelectionExsertion.csv	Dryad Digital Repository	doi:10.5061/dryad.6cq0n	http://dx.doi.org/10.5061/dryad.6cq0n
Plant484	Artificial selection	AS_484						ArtificialSelectionExsertion.csv	Dryad Digital Repository	doi:10.5061/dryad.6cq0n	http://dx.doi.org/10.5061/dryad.6cq0n
Plant485	Artificial selection	AS_485						ArtificialSelectionExsertion.csv	Dryad Digital Repository	doi:10.5061/dryad.6cq0n	http://dx.doi.org/10.5061/dryad.6cq0n
Plant486	Artificial selection	AS_486						ArtificialSelectionExsertion.csv	Dryad Digital Repository	doi:10.5061/dryad.6cq0n	http://dx.doi.org/10.5061/dryad.6cq0n
Plant487	Artificial selection	AS_487						ArtificialSelectionExsertion.csv	Dryad Digital Repository	doi:10.5061/dryad.6cq0n	http://dx.doi.org/10.5061/dryad.6cq0n
Plant488	Artificial selection	AS_488						ArtificialSelectionExsertion.csv	Dryad Digital Repository	doi:10.5061/dryad.6cq0n	http://dx.doi.org/10.5061/dryad.6cq0n
Plant489	Artificial selection	AS_489						ArtificialSelectionExsertion.csv	Dryad Digital Repository	doi:10.5061/dryad.6cq0n	http://dx.doi.org/10.5061/dryad.6cq0n
Plant490	Artificial selection	AS_490						ArtificialSelectionExsertion.csv	Dryad Digital Repository	doi:10.5061/dryad.6cq0n	http://dx.doi.org/10.5061/dryad.6cq0n
Plant491	Artificial selection	AS_491						ArtificialSelectionExsertion.csv	Dryad Digital Repository	doi:10.5061/dryad.6cq0n	http://dx.doi.org/10.5061/dryad.6cq0n
Plant492	Artificial selection	AS_492						ArtificialSelectionExsertion.csv	Dryad Digital Repository	doi:10.5061/dryad.6cq0n	http://dx.doi.org/10.5061/dryad.6cq0n
Plant493	Artificial selection	AS_493						ArtificialSelectionExsertion.csv	Dryad Digital Repository	doi:10.5061/dryad.6cq0n	http://dx.doi.org/10.5061/dryad.6cq0n
Plant494	Artificial selection	AS_494						ArtificialSelectionExsertion.csv	Dryad Digital Repository	doi:10.5061/dryad.6cq0n	http://dx.doi.org/10.5061/dryad.6cq0n
Plant495	Artificial selection	AS_495						ArtificialSelectionExsertion.csv	Dryad Digital Repository	doi:10.5061/dryad.6cq0n	http://dx.doi.org/10.5061/dryad.6cq0n
Plant496	Artificial selection	AS_496						ArtificialSelectionExsertion.csv	Dryad Digital Repository	doi:10.5061/dryad.6cq0n	http://dx.doi.org/10.5061/dryad.6cq0n
Plant497	Artificial selection	AS_497						ArtificialSelectionExsertion.csv	Dryad Digital Repository	doi:10.5061/dryad.6cq0n	http://dx.doi.org/10.5061/dryad.6cq0n
Plant498	Artificial selection	AS_498						ArtificialSelectionExsertion.csv	Dryad Digital Repository	doi:10.5061/dryad.6cq0n	http://dx.doi.org/10.5061/dryad.6cq0n
Plant499	Artificial selection	AS_499						ArtificialSelectionExsertion.csv	Dryad Digital Repository	doi:10.5061/dryad.6cq0n	http://dx.doi.org/10.5061/dryad.6cq0n
Plant500	Artificial selection	AS_500						ArtificialSelectionExsertion.csv	Dryad Digital Repository	doi:10.5061/dryad.6cq0n	http://dx.doi.org/10.5061/dryad.6cq0n
Plant501	Artificial selection	AS_501						ArtificialSelectionExsertion.csv	Dryad Digital Repository	doi:10.5061/dryad.6cq0n	http://dx.doi.org/10.5061/dryad.6cq0n
Plant502	Artificial selection	AS_502						ArtificialSelectionExsertion.csv	Dryad Digital Repository	doi:10.5061/dryad.6cq0n	http://dx.doi.org/10.5061/dryad.6cq0n
Plant503	Artificial selection	AS_503						ArtificialSelectionExsertion.csv	Dryad Digital Repository	doi:10.5061/dryad.6cq0n	http://dx.doi.org/10.5061/dryad.6cq0n
Plant504	Artificial selection	AS_504						ArtificialSelectionExsertion.csv	Dryad Digital Repository	doi:10.5061/dryad.6cq0n	http://dx.doi.org/10.5061/dryad.6cq0n
Plant505	Artificial selection	AS_505						ArtificialSelectionExsertion.csv	Dryad Digital Repository	doi:10.5061/dryad.6cq0n	http://dx.doi.org/10.5061/dryad.6cq0n
Plant506	Artificial selection	AS_506						ArtificialSelectionExsertion.csv	Dryad Digital Repository	doi:10.5061/dryad.6cq0n	http://dx.doi.org/10.5061/dryad.6cq0n
Plant507	Artificial selection	AS_507						ArtificialSelectionExsertion.csv	Dryad Digital Repository	doi:10.5061/dryad.6cq0n	http://dx.doi.org/10.5061/dryad.6cq0n
Plant508	Artificial selection	AS_508						ArtificialSelectionExsertion.csv	Dryad Digital Repository	doi:10.5061/dryad.6cq0n	http://dx.doi.org/10.5061/dryad.6cq0n
Plant509	Artificial selection	AS_509						ArtificialSelectionExsertion.csv	Dryad Digital Repository	doi:10.5061/dryad.6cq0n	http://dx.doi.org/10.5061/dryad.6cq0n
Plant510	Artificial selection	AS_510						ArtificialSelectionExsertion.csv	Dryad Digital Repository	doi:10.5061/dryad.6cq0n	http://dx.doi.org/10.5061/dryad.6cq0n
Plant511	Artificial selection	AS_511						ArtificialSelectionExsertion.csv	Dryad Digital Repository	doi:10.5061/dryad.6cq0n	http://dx.doi.org/10.5061/dryad.6cq0n
Plant512	Artificial selection	AS_512						ArtificialSelectionExsertion.csv	Dryad Digital Repository	doi:10.5061/dryad.6cq0n	http://dx.doi.org/10.5061/dryad.6cq0n
Plant513	Artificial selection	AS_513						ArtificialSelectionExsertion.csv	Dryad Digital Repository	doi:10.5061/dryad.6cq0n	http://dx.doi.org/10.5061/dryad.6cq0n
Plant514	Artificial selection	AS_514						ArtificialSelectionExsertion.csv	Dryad Digital Repository	doi:10.5061/dryad.6cq0n	http://dx.doi.org/10.5061/dryad.6cq0n
Plant515	Artificial selection	AS_515						ArtificialSelectionExsertion.csv	Dryad Digital Repository	doi:10.5061/dryad.6cq0n	http://dx.doi.org/10.5061/dryad.6cq0n
Plant516	Artificial selection	AS_516						ArtificialSelectionExsertion.csv	Dryad Digital Repository	doi:10.5061/dryad.6cq0n	http://dx.doi.org/10.5061/dryad.6cq0n
Plant517	Artificial selection	AS_517						ArtificialSelectionExsertion.csv	Dryad Digital Repository	doi:10.5061/dryad.6cq0n	http://dx.doi.org/10.5061/dryad.6cq0n
Plant518	Artificial selection	AS_518						ArtificialSelectionExsertion.csv	Dryad Digital Repository	doi:10.5061/dryad.6cq0n	http://dx.doi.org/10.5061/dryad.6cq0n
Plant519	Artificial selection	AS_519						ArtificialSelectionExsertion.csv	Dryad Digital Repository	doi:10.5061/dryad.6cq0n	http://dx.doi.org/10.5061/dryad.6cq0n
Plant520	Artificial selection	AS_520						ArtificialSelectionExsertion.csv	Dryad Digital Repository	doi:10.5061/dryad.6cq0n	http://dx.doi.org/10.5061/dryad.6cq0n
Plant521	Artificial selection	AS_521						ArtificialSelectionExsertion.csv	Dryad Digital Repository	doi:10.5061/dryad.6cq0n	http://dx.doi.org/10.5061/dryad.6cq0n
Plant522	Artificial selection	AS_522						ArtificialSelectionExsertion.csv	Dryad Digital Repository	doi:10.5061/dryad.6cq0n	http://dx.doi.org/10.5061/dryad.6cq0n
Plant523	Artificial selection	AS_523						ArtificialSelectionExsertion.csv	Dryad Digital Repository	doi:10.5061/dryad.6cq0n	http://dx.doi.org/10.5061/dryad.6cq0n
Plant524	Artificial selection	AS_524						ArtificialSelectionExsertion.csv	Dryad Digital Repository	doi:10.5061/dryad.6cq0n	http://dx.doi.org/10.5061/dryad.6cq0n
Plant525	Artificial selection	AS_525						ArtificialSelectionExsertion.csv	Dryad Digital Repository	doi:10.5061/dryad.6cq0n	http://dx.doi.org/10.5061/dryad.6cq0n
Plant526	Artificial selection	AS_526						ArtificialSelectionExsertion.csv	Dryad Digital Repository	doi:10.5061/dryad.6cq0n	http://dx.doi.org/10.5061/dryad.6cq0n
Plant527	Artificial selection	AS_527						ArtificialSelectionExsertion.csv	Dryad Digital Repository	doi:10.5061/dryad.6cq0n	http://dx.doi.org/10.5061/dryad.6cq0n
Plant528	Artificial selection	AS_528						ArtificialSelectionExsertion.csv	Dryad Digital Repository	doi:10.5061/dryad.6cq0n	http://dx.doi.org/10.5061/dryad.6cq0n
Plant529	Artificial selection	AS_529						ArtificialSelectionExsertion.csv	Dryad Digital Repository	doi:10.5061/dryad.6cq0n	http://dx.doi.org/10.5061/dryad.6cq0n
Plant530	Artificial selection	AS_530						ArtificialSelectionExsertion.csv	Dryad Digital Repository	doi:10.5061/dryad.6cq0n	http://dx.doi.org/10.5061/dryad.6cq0n
Plant531	Artificial selection	AS_531						ArtificialSelectionExsertion.csv	Dryad Digital Repository	doi:10.5061/dryad.6cq0n	http://dx.doi.org/10.5061/dryad.6cq0n
Plant532	Artificial selection	AS_532						ArtificialSelectionExsertion.csv	Dryad Digital Repository	doi:10.5061/dryad.6cq0n	http://dx.doi.org/10.5061/dryad.6cq0n
Plant533	Artificial selection	AS_533						ArtificialSelectionExsertion.csv	Dryad Digital Repository	doi:10.5061/dryad.6cq0n	http://dx.doi.org/10.5061/dryad.6cq0n
Plant534	Artificial selection	AS_534						ArtificialSelectionExsertion.csv	Dryad Digital Repository	doi:10.5061/dryad.6cq0n	http://dx.doi.org/10.5061/dryad.6cq0n
Plant535	Artificial selection	AS_535						ArtificialSelectionExsertion.csv	Dryad Digital Repository	doi:10.5061/dryad.6cq0n	http://dx.doi.org/10.5061/dryad.6cq0n
Plant536	Artificial selection	AS_536						ArtificialSelectionExsertion.csv	Dryad Digital Repository	doi:10.5061/dryad.6cq0n	http://dx.doi.org/10.5061/dryad.6cq0n
Plant537	Artificial selection	AS_537						ArtificialSelectionExsertion.csv	Dryad Digital Repository	doi:10.5061/dryad.6cq0n	http://dx.doi.org/10.5061/dryad.6cq0n
Plant538	Artificial selection	AS_538						ArtificialSelectionExsertion.csv	Dryad Digital Repository	doi:10.5061/dryad.6cq0n	http://dx.doi.org/10.5061/dryad.6cq0n
Plant539	Artificial selection	AS_539						ArtificialSelectionExsertion.csv	Dryad Digital Repository	doi:10.5061/dryad.6cq0n	http://dx.doi.org/10.5061/dryad.6cq0n
Plant540	Artificial selection	AS_540						ArtificialSelectionExsertion.csv	Dryad Digital Repository	doi:10.5061/dryad.6cq0n	http://dx.doi.org/10.5061/dryad.6cq0n
Plant541	Artificial selection	AS_541						ArtificialSelectionExsertion.csv	Dryad Digital Repository	doi:10.5061/dryad.6cq0n	http://dx.doi.org/10.5061/dryad.6cq0n
Plant542	Artificial selection	AS_542						ArtificialSelectionExsertion.csv	Dryad Digital Repository	doi:10.5061/dryad.6cq0n	http://dx.doi.org/10.5061/dryad.6cq0n
Plant543	Artificial selection	AS_543						ArtificialSelectionExsertion.csv	Dryad Digital Repository	doi:10.5061/dryad.6cq0n	http://dx.doi.org/10.5061/dryad.6cq0n
Plant544	Artificial selection	AS_544						ArtificialSelectionExsertion.csv	Dryad Digital Repository	doi:10.5061/dryad.6cq0n	http://dx.doi.org/10.5061/dryad.6cq0n
Plant545	Artificial selection	AS_545						ArtificialSelectionExsertion.csv	Dryad Digital Repository	doi:10.5061/dryad.6cq0n	http://dx.doi.org/10.5061/dryad.6cq0n
Plant546	Artificial selection	AS_546						ArtificialSelectionExsertion.csv	Dryad Digital Repository	doi:10.5061/dryad.6cq0n	http://dx.doi.org/10.5061/dryad.6cq0n
Plant547	Artificial selection	AS_547						ArtificialSelectionExsertion.csv	Dryad Digital Repository	doi:10.5061/dryad.6cq0n	http://dx.doi.org/10.5061/dryad.6cq0n
Plant548	Artificial selection	AS_548						ArtificialSelectionExsertion.csv	Dryad Digital Repository	doi:10.5061/dryad.6cq0n	http://dx.doi.org/10.5061/dryad.6cq0n
Plant549	Artificial selection	AS_549						ArtificialSelectionExsertion.csv	Dryad Digital Repository	doi:10.5061/dryad.6cq0n	http://dx.doi.org/10.5061/dryad.6cq0n
Plant550	Artificial selection	AS_550						ArtificialSelectionExsertion.csv	Dryad Digital Repository	doi:10.5061/dryad.6cq0n	http://dx.doi.org/10.5061/dryad.6cq0n
Plant551	Artificial selection	AS_551						ArtificialSelectionExsertion.csv	Dryad Digital Repository	doi:10.5061/dryad.6cq0n	http://dx.doi.org/10.5061/dryad.6cq0n
Plant552	Artificial selection	AS_552						ArtificialSelectionExsertion.csv	Dryad Digital Repository	doi:10.5061/dryad.6cq0n	http://dx.doi.org/10.5061/dryad.6cq0n
Plant553	Artificial selection	AS_553						ArtificialSelectionExsertion.csv	Dryad Digital Repository	doi:10.5061/dryad.6cq0n	http://dx.doi.org/10.5061/dryad.6cq0n
Plant554	Artificial selection	AS_554						ArtificialSelectionExsertion.csv	Dryad Digital Repository	doi:10.5061/dryad.6cq0n	http://dx.doi.org/10.5061/dryad.6cq0n
Plant555	Artificial selection	AS_555						ArtificialSelectionExsertion.csv	Dryad Digital Repository	doi:10.5061/dryad.6cq0n	http://dx.doi.org/10.5061/dryad.6cq0n
Plant556	Artificial selection	AS_556						ArtificialSelectionExsertion.csv	Dryad Digital Repository	doi:10.5061/dryad.6cq0n	http://dx.doi.org/10.5061/dryad.6cq0n
Plant557	Artificial selection	AS_557						ArtificialSelectionExsertion.csv	Dryad Digital Repository	doi:10.5061/dryad.6cq0n	http://dx.doi.org/10.5061/dryad.6cq0n
Plant558	Artificial selection	AS_558						ArtificialSelectionExsertion.csv	Dryad Digital Repository	doi:10.5061/dryad.6cq0n	http://dx.doi.org/10.5061/dryad.6cq0n
Plant559	Artificial selection	AS_559						ArtificialSelectionExsertion.csv	Dryad Digital Repository	doi:10.5061/dryad.6cq0n	http://dx.doi.org/10.5061/dryad.6cq0n
Plant560	Artificial selection	AS_560						ArtificialSelectionExsertion.csv	Dryad Digital Repository	doi:10.5061/dryad.6cq0n	http://dx.doi.org/10.5061/dryad.6cq0n
Plant561	Artificial selection	AS_561						ArtificialSelectionExsertion.csv	Dryad Digital Repository	doi:10.5061/dryad.6cq0n	http://dx.doi.org/10.5061/dryad.6cq0n
Plant562	Artificial selection	AS_562						ArtificialSelectionExsertion.csv	Dryad Digital Repository	doi:10.5061/dryad.6cq0n	http://dx.doi.org/10.5061/dryad.6cq0n
Plant563	Artificial selection	AS_563						ArtificialSelectionExsertion.csv	Dryad Digital Repository	doi:10.5061/dryad.6cq0n	http://dx.doi.org/10.5061/dryad.6cq0n
Plant564	Artificial selection	AS_564						ArtificialSelectionExsertion.csv	Dryad Digital Repository	doi:10.5061/dryad.6cq0n	http://dx.doi.org/10.5061/dryad.6cq0n
Plant565	Artificial selection	AS_565						ArtificialSelectionExsertion.csv	Dryad Digital Repository	doi:10.5061/dryad.6cq0n	http://dx.doi.org/10.5061/dryad.6cq0n
Plant566	Artificial selection	AS_566						ArtificialSelectionExsertion.csv	Dryad Digital Repository	doi:10.5061/dryad.6cq0n	http://dx.doi.org/10.5061/dryad.6cq0n
Plant567	Artificial selection	AS_567						ArtificialSelectionExsertion.csv	Dryad Digital Repository	doi:10.5061/dryad.6cq0n	http://dx.doi.org/10.5061/dryad.6cq0n
Plant568	Artificial selection	AS_568						ArtificialSelectionExsertion.csv	Dryad Digital Repository	doi:10.5061/dryad.6cq0n	http://dx.doi.org/10.5061/dryad.6cq0n
Plant569	Artificial selection	AS_569						ArtificialSelectionExsertion.csv	Dryad Digital Repository	doi:10.5061/dryad.6cq0n	http://dx.doi.org/10.5061/dryad.6cq0n
Plant570	Artificial selection	AS_570						ArtificialSelectionExsertion.csv	Dryad Digital Repository	doi:10.5061/dryad.6cq0n	http://dx.doi.org/10.5061/dryad.6cq0n
Plant571	Artificial selection	AS_571						ArtificialSelectionExsertion.csv	Dryad Digital Repository	doi:10.5061/dryad.6cq0n	http://dx.doi.org/10.5061/dryad.6cq0n
Plant572	Artificial selection	AS_572						ArtificialSelectionExsertion.csv	Dryad Digital Repository	doi:10.5061/dryad.6cq0n	http://dx.doi.org/10.5061/dryad.6cq0n
Plant573	Artificial selection	AS_573						ArtificialSelectionExsertion.csv	Dryad Digital Repository	doi:10.5061/dryad.6cq0n	http://dx.doi.org/10.5061/dryad.6cq0n
Plant574	Artificial selection	AS_574						ArtificialSelectionExsertion.csv	Dryad Digital Repository	doi:10.5061/dryad.6cq0n	http://dx.doi.org/10.5061/dryad.6cq0n
Plant575	Artificial selection	AS_575						ArtificialSelectionExsertion.csv	Dryad Digital Repository	doi:10.5061/dryad.6cq0n	http://dx.doi.org/10.5061/dryad.6cq0n
Plant576	Artificial selection	AS_576						ArtificialSelectionExsertion.csv	Dryad Digital Repository	doi:10.5061/dryad.6cq0n	http://dx.doi.org/10.5061/dryad.6cq0n
Plant577	Artificial selection	AS_577						ArtificialSelectionExsertion.csv	Dryad Digital Repository	doi:10.5061/dryad.6cq0n	http://dx.doi.org/10.5061/dryad.6cq0n
Plant578	Artificial selection	AS_578						ArtificialSelectionExsertion.csv	Dryad Digital Repository	doi:10.5061/dryad.6cq0n	http://dx.doi.org/10.5061/dryad.6cq0n
Plant579	Artificial selection	AS_579						ArtificialSelectionExsertion.csv	Dryad Digital Repository	doi:10.5061/dryad.6cq0n	http://dx.doi.org/10.5061/dryad.6cq0n
Plant580	Artificial selection	AS_580						ArtificialSelectionExsertion.csv	Dryad Digital Repository	doi:10.5061/dryad.6cq0n	http://dx.doi.org/10.5061/dryad.6cq0n
Plant581	Artificial selection	AS_581						ArtificialSelectionExsertion.csv	Dryad Digital Repository	doi:10.5061/dryad.6cq0n	http://dx.doi.org/10.5061/dryad.6cq0n
Plant582	Artificial selection	AS_582						ArtificialSelectionExsertion.csv	Dryad Digital Repository	doi:10.5061/dryad.6cq0n	http://dx.doi.org/10.5061/dryad.6cq0n
Plant583	Artificial selection	AS_583						ArtificialSelectionExsertion.csv	Dryad Digital Repository	doi:10.5061/dryad.6cq0n	http://dx.doi.org/10.5061/dryad.6cq0n
Plant584	Artificial selection	AS_584						ArtificialSelectionExsertion.csv	Dryad Digital Repository	doi:10.5061/dryad.6cq0n	http://dx.doi.org/10.5061/dryad.6cq0n
Plant585	Artificial selection	AS_585						ArtificialSelectionExsertion.csv	Dryad Digital Repository	doi:10.5061/dryad.6cq0n	http://dx.doi.org/10.5061/dryad.6cq0n
Plant586	Artificial selection	AS_586						ArtificialSelectionExsertion.csv	Dryad Digital Repository	doi:10.5061/dryad.6cq0n	http://dx.doi.org/10.5061/dryad.6cq0n
Plant587	Artificial selection	AS_587						ArtificialSelectionExsertion.csv	Dryad Digital Repository	doi:10.5061/dryad.6cq0n	http://dx.doi.org/10.5061/dryad.6cq0n
Plant588	Artificial selection	AS_588						ArtificialSelectionExsertion.csv	Dryad Digital Repository	doi:10.5061/dryad.6cq0n	http://dx.doi.org/10.5061/dryad.6cq0n
Plant589	Artificial selection	AS_589						ArtificialSelectionExsertion.csv	Dryad Digital Repository	doi:10.5061/dryad.6cq0n	http://dx.doi.org/10.5061/dryad.6cq0n
Plant590	Artificial selection	AS_590						ArtificialSelectionExsertion.csv	Dryad Digital Repository	doi:10.5061/dryad.6cq0n	http://dx.doi.org/10.5061/dryad.6cq0n
Plant591	Artificial selection	AS_591						ArtificialSelectionExsertion.csv	Dryad Digital Repository	doi:10.5061/dryad.6cq0n	http://dx.doi.org/10.5061/dryad.6cq0n
Plant592	Artificial selection	AS_592						ArtificialSelectionExsertion.csv	Dryad Digital Repository	doi:10.5061/dryad.6cq0n	http://dx.doi.org/10.5061/dryad.6cq0n
Plant593	Artificial selection	AS_593						ArtificialSelectionExsertion.csv	Dryad Digital Repository	doi:10.5061/dryad.6cq0n	http://dx.doi.org/10.5061/dryad.6cq0n
Plant594	Artificial selection	AS_594						ArtificialSelectionExsertion.csv	Dryad Digital Repository	doi:10.5061/dryad.6cq0n	http://dx.doi.org/10.5061/dryad.6cq0n
Plant595	Artificial selection	AS_595						ArtificialSelectionExsertion.csv	Dryad Digital Repository	doi:10.5061/dryad.6cq0n	http://dx.doi.org/10.5061/dryad.6cq0n
Plant596	Artificial selection	AS_596						ArtificialSelectionExsertion.csv	Dryad Digital Repository	doi:10.5061/dryad.6cq0n	http://dx.doi.org/10.5061/dryad.6cq0n
Plant597	Artificial selection	AS_597						ArtificialSelectionExsertion.csv	Dryad Digital Repository	doi:10.5061/dryad.6cq0n	http://dx.doi.org/10.5061/dryad.6cq0n
Plant598	Artificial selection	AS_598						ArtificialSelectionExsertion.csv	Dryad Digital Repository	doi:10.5061/dryad.6cq0n	http://dx.doi.org/10.5061/dryad.6cq0n
Plant599	Artificial selection	AS_599						ArtificialSelectionExsertion.csv	Dryad Digital Repository	doi:10.5061/dryad.6cq0n	http://dx.doi.org/10.5061/dryad.6cq0n
Plant600	Artificial selection	AS_600						ArtificialSelectionExsertion.csv	Dryad Digital Repository	doi:10.5061/dryad.6cq0n	http://dx.doi.org/10.5061/dryad.6cq0n
Plant601	Artificial selection	AS_601						ArtificialSelectionExsertion.csv	Dryad Digital Repository	doi:10.5061/dryad.6cq0n	http://dx.doi.org/10.5061/dryad.6cq0n
Plant602	Artificial selection	AS_602						ArtificialSelectionExsertion.csv	Dryad Digital Repository	doi:10.5061/dryad.6cq0n	http://dx.doi.org/10.5061/dryad.6cq0n
Plant603	Artificial selection	AS_603						ArtificialSelectionExsertion.csv	Dryad Digital Repository	doi:10.5061/dryad.6cq0n	http://dx.doi.org/10.5061/dryad.6cq0n
Plant604	Artificial selection	AS_604						ArtificialSelectionExsertion.csv	Dryad Digital Repository	doi:10.5061/dryad.6cq0n	http://dx.doi.org/10.5061/dryad.6cq0n
Plant605	Artificial selection	AS_605						ArtificialSelectionExsertion.csv	Dryad Digital Repository	doi:10.5061/dryad.6cq0n	http://dx.doi.org/10.5061/dryad.6cq0n
Plant606	Artificial selection	AS_606						ArtificialSelectionExsertion.csv	Dryad Digital Repository	doi:10.5061/dryad.6cq0n	http://dx.doi.org/10.5061/dryad.6cq0n
Plant607	Artificial selection	AS_607						ArtificialSelectionExsertion.csv	Dryad Digital Repository	doi:10.5061/dryad.6cq0n	http://dx.doi.org/10.5061/dryad.6cq0n
Plant608	Artificial selection	AS_608						ArtificialSelectionExsertion.csv	Dryad Digital Repository	doi:10.5061/dryad.6cq0n	http://dx.doi.org/10.5061/dryad.6cq0n
Plant609	Artificial selection	AS_609						ArtificialSelectionExsertion.csv	Dryad Digital Repository	doi:10.5061/dryad.6cq0n	http://dx.doi.org/10.5061/dryad.6cq0n
Plant610	Artificial selection	AS_610						ArtificialSelectionExsertion.csv	Dryad Digital Repository	doi:10.5061/dryad.6cq0n	http://dx.doi.org/10.5061/dryad.6cq0n
Plant611	Artificial selection	AS_611						ArtificialSelectionExsertion.csv	Dryad Digital Repository	doi:10.5061/dryad.6cq0n	http://dx.doi.org/10.5061/dryad.6cq0n
Plant612	Artificial selection	AS_612						ArtificialSelectionExsertion.csv	Dryad Digital Repository	doi:10.5061/dryad.6cq0n	http://dx.doi.org/10.5061/dryad.6cq0n
Plant613	Artificial selection	AS_613						ArtificialSelectionExsertion.csv	Dryad Digital Repository	doi:10.5061/dryad.6cq0n	http://dx.doi.org/10.5061/dryad.6cq0n
Plant614	Artificial selection	AS_614						ArtificialSelectionExsertion.csv	Dryad Digital Repository	doi:10.5061/dryad.6cq0n	http://dx.doi.org/10.5061/dryad.6cq0n
Plant615	Artificial selection	AS_615						ArtificialSelectionExsertion.csv	Dryad Digital Repository	doi:10.5061/dryad.6cq0n	http://dx.doi.org/10.5061/dryad.6cq0n
Plant616	Artificial selection	AS_616						ArtificialSelectionExsertion.csv	Dryad Digital Repository	doi:10.5061/dryad.6cq0n	http://dx.doi.org/10.5061/dryad.6cq0n
Plant617	Artificial selection	AS_617						ArtificialSelectionExsertion.csv	Dryad Digital Repository	doi:10.5061/dryad.6cq0n	http://dx.doi.org/10.5061/dryad.6cq0n
Plant618	Artificial selection	AS_618						ArtificialSelectionExsertion.csv	Dryad Digital Repository	doi:10.5061/dryad.6cq0n	http://dx.doi.org/10.5061/dryad.6cq0n
Plant619	Artificial selection	AS_619						ArtificialSelectionExsertion.csv	Dryad Digital Repository	doi:10.5061/dryad.6cq0n	http://dx.doi.org/10.5061/dryad.6cq0n
Plant620	Artificial selection	AS_620						ArtificialSelectionExsertion.csv	Dryad Digital Repository	doi:10.5061/dryad.6cq0n	http://dx.doi.org/10.5061/dryad.6cq0n
Plant621	Artificial selection	AS_621						ArtificialSelectionExsertion.csv	Dryad Digital Repository	doi:10.5061/dryad.6cq0n	http://dx.doi.org/10.5061/dryad.6cq0n
Plant622	Artificial selection	AS_622						ArtificialSelectionExsertion.csv	Dryad Digital Repository	doi:10.5061/dryad.6cq0n	http://dx.doi.org/10.5061/dryad.6cq0n
Plant623	Artificial selection	AS_623						ArtificialSelectionExsertion.csv	Dryad Digital Repository	doi:10.5061/dryad.6cq0n	http://dx.doi.org/10.5061/dryad.6cq0n
Plant624	Artificial selection	AS_624						ArtificialSelectionExsertion.csv	Dryad Digital Repository	doi:10.5061/dryad.6cq0n	http://dx.doi.org/10.5061/dryad.6cq0n
Plant625	Artificial selection	AS_625						ArtificialSelectionExsertion.csv	Dryad Digital Repository	doi:10.5061/dryad.6cq0n	http://dx.doi.org/10.5061/dryad.6cq0n
Plant626	Artificial selection	AS_626						ArtificialSelectionExsertion.csv	Dryad Digital Repository	doi:10.5061/dryad.6cq0n	http://dx.doi.org/10.5061/dryad.6cq0n
Plant627	Artificial selection	AS_627						ArtificialSelectionExsertion.csv	Dryad Digital Repository	doi:10.5061/dryad.6cq0n	http://dx.doi.org/10.5061/dryad.6cq0n
Plant628	Artificial selection	AS_628						ArtificialSelectionExsertion.csv	Dryad Digital Repository	doi:10.5061/dryad.6cq0n	http://dx.doi.org/10.5061/dryad.6cq0n
Plant629	Artificial selection	AS_629						ArtificialSelectionExsertion.csv	Dryad Digital Repository	doi:10.5061/dryad.6cq0n	http://dx.doi.org/10.5061/dryad.6cq0n
Plant630	Artificial selection	AS_630						ArtificialSelectionExsertion.csv	Dryad Digital Repository	doi:10.5061/dryad.6cq0n	http://dx.doi.org/10.5061/dryad.6cq0n
Plant631	Artificial selection	AS_631						ArtificialSelectionExsertion.csv	Dryad Digital Repository	doi:10.5061/dryad.6cq0n	http://dx.doi.org/10.5061/dryad.6cq0n
Plant632	Artificial selection	AS_632						ArtificialSelectionExsertion.csv	Dryad Digital Repository	doi:10.5061/dryad.6cq0n	http://dx.doi.org/10.5061/dryad.6cq0n
Plant633	Artificial selection	AS_633						ArtificialSelectionExsertion.csv	Dryad Digital Repository	doi:10.5061/dryad.6cq0n	http://dx.doi.org/10.5061/dryad.6cq0n
Plant634	Artificial selection	AS_634						ArtificialSelectionExsertion.csv	Dryad Digital Repository	doi:10.5061/dryad.6cq0n	http://dx.doi.org/10.5061/dryad.6cq0n
Plant635	Artificial selection	AS_635						ArtificialSelectionExsertion.csv	Dryad Digital Repository	doi:10.5061/dryad.6cq0n	http://dx.doi.org/10.5061/dryad.6cq0n
Plant636	Artificial selection	AS_636						ArtificialSelectionExsertion.csv	Dryad Digital Repository	doi:10.5061/dryad.6cq0n	http://dx.doi.org/10.5061/dryad.6cq0n
Plant637	Artificial selection	AS_637						ArtificialSelectionExsertion.csv	Dryad Digital Repository	doi:10.5061/dryad.6cq0n	http://dx.doi.org/10.5061/dryad.6cq0n
Plant638	Artificial selection	AS_638						ArtificialSelectionExsertion.csv	Dryad Digital Repository	doi:10.5061/dryad.6cq0n	http://dx.doi.org/10.5061/dryad.6cq0n
Plant639	Artificial selection	AS_639						ArtificialSelectionExsertion.csv	Dryad Digital Repository	doi:10.5061/dryad.6cq0n	http://dx.doi.org/10.5061/dryad.6cq0n
Plant640	Artificial selection	AS_640						ArtificialSelectionExsertion.csv	Dryad Digital Repository	doi:10.5061/dryad.6cq0n	http://dx.doi.org/10.5061/dryad.6cq0n
Plant641	Artificial selection	AS_641						ArtificialSelectionExsertion.csv	Dryad Digital Repository	doi:10.5061/dryad.6cq0n	http://dx.doi.org/10.5061/dryad.6cq0n
Plant642	Artificial selection	AS_642						ArtificialSelectionExsertion.csv	Dryad Digital Repository	doi:10.5061/dryad.6cq0n	http://dx.doi.org/10.5061/dryad.6cq0n
Plant643	Artificial selection	AS_643						ArtificialSelectionExsertion.csv	Dryad Digital Repository	doi:10.5061/dryad.6cq0n	http://dx.doi.org/10.5061/dryad.6cq0n
Plant644	Artificial selection	AS_644						ArtificialSelectionExsertion.csv	Dryad Digital Repository	doi:10.5061/dryad.6cq0n	http://dx.doi.org/10.5061/dryad.6cq0n
Plant645	Artificial selection	AS_645						ArtificialSelectionExsertion.csv	Dryad Digital Repository	doi:10.5061/dryad.6cq0n	http://dx.doi.org/10.5061/dryad.6cq0n
Plant646	Artificial selection	AS_646						ArtificialSelectionExsertion.csv	Dryad Digital Repository	doi:10.5061/dryad.6cq0n	http://dx.doi.org/10.5061/dryad.6cq0n
Plant647	Artificial selection	AS_647						ArtificialSelectionExsertion.csv	Dryad Digital Repository	doi:10.5061/dryad.6cq0n	http://dx.doi.org/10.5061/dryad.6cq0n
Plant648	Artificial selection	AS_648						ArtificialSelectionExsertion.csv	Dryad Digital Repository	doi:10.5061/dryad.6cq0n	http://dx.doi.org/10.5061/dryad.6cq0n
Plant649	Artificial selection	AS_649						ArtificialSelectionExsertion.csv	Dryad Digital Repository	doi:10.5061/dryad.6cq0n	http://dx.doi.org/10.5061/dryad.6cq0n
Plant650	Artificial selection	AS_650						ArtificialSelectionExsertion.csv	Dryad Digital Repository	doi:10.5061/dryad.6cq0n	http://dx.doi.org/10.5061/dryad.6cq0n
Plant651	Artificial selection	AS_651						ArtificialSelectionExsertion.csv	Dryad Digital Repository	doi:10.5061/dryad.6cq0n	http://dx.doi.org/10.5061/dryad.6cq0n
Plant652	Artificial selection	AS_652						ArtificialSelectionExsertion.csv	Dryad Digital Repository	doi:10.5061/dryad.6cq0n	http://dx.doi.org/10.5061/dryad.6cq0n
Plant653	Artificial selection	AS_653						ArtificialSelectionExsertion.csv	Dryad Digital Repository	doi:10.5061/dryad.6cq0n	http://dx.doi.org/10.5061/dryad.6cq0n
Plant654	Artificial selection	AS_654						ArtificialSelectionExsertion.csv	Dryad Digital Repository	doi:10.5061/dryad.6cq0n	http://dx.doi.org/10.5061/dryad.6cq0n
Plant655	Artificial selection	AS_655						ArtificialSelectionExsertion.csv	Dryad Digital Repository	doi:10.5061/dryad.6cq0n	http://dx.doi.org/10.5061/dryad.6cq0n
Plant656	Artificial selection	AS_656						ArtificialSelectionExsertion.csv	Dryad Digital Repository	doi:10.5061/dryad.6cq0n	http://dx.doi.org/10.5061/dryad.6cq0n
Plant657	Artificial selection	AS_657						ArtificialSelectionExsertion.csv	Dryad Digital Repository	doi:10.5061/dryad.6cq0n	http://dx.doi.org/10.5061/dryad.6cq0n
Plant658	Artificial selection	AS_658						ArtificialSelectionExsertion.csv	Dryad Digital Repository	doi:10.5061/dryad.6cq0n	http://dx.doi.org/10.5061/dryad.6cq0n
Plant659	Artificial selection	AS_659						ArtificialSelectionExsertion.csv	Dryad Digital Repository	doi:10.5061/dryad.6cq0n	http://dx.doi.org/10.5061/dryad.6cq0n
Plant660	Artificial selection	AS_660						ArtificialSelectionExsertion.csv	Dryad Digital Repository	doi:10.5061/dryad.6cq0n	http://dx.doi.org/10.5061/dryad.6cq0n
Plant661	Artificial selection	AS_661						ArtificialSelectionExsertion.csv	Dryad Digital Repository	doi:10.5061/dryad.6cq0n	http://dx.doi.org/10.5061/dryad.6cq0n
Plant662	Artificial selection	AS_662						ArtificialSelectionExsertion.csv	Dryad Digital Repository	doi:10.5061/dryad.6cq0n	http://dx.doi.org/10.5061/dryad.6cq0n
Plant663	Artificial selection	AS_663						ArtificialSelectionExsertion.csv	Dryad Digital Repository	doi:10.5061/dryad.6cq0n	http://dx.doi.org/10.5061/dryad.6cq0n
Plant664	Artificial selection	AS_664						ArtificialSelectionExsertion.csv	Dryad Digital Repository	doi:10.5061/dryad.6cq0n	http://dx.doi.org/10.5061/dryad.6cq0n
Plant665	Artificial selection	AS_665						ArtificialSelectionExsertion.csv	Dryad Digital Repository	doi:10.5061/dryad.6cq0n	http://dx.doi.org/10.5061/dryad.6cq0n
Plant666	Artificial selection	AS_666						ArtificialSelectionExsertion.csv	Dryad Digital Repository	doi:10.5061/dryad.6cq0n	http://dx.doi.org/10.5061/dryad.6cq0n
Plant667	Artificial selection	AS_667						ArtificialSelectionExsertion.csv	Dryad Digital Repository	doi:10.5061/dryad.6cq0n	http://dx.doi.org/10.5061/dryad.6cq0n
Plant668	Artificial selection	AS_668						ArtificialSelectionExsertion.csv	Dryad Digital Repository	doi:10.5061/dryad.6cq0n	http://dx.doi.org/10.5061/dryad.6cq0n
Plant669	Artificial selection	AS_669						ArtificialSelectionExsertion.csv	Dryad Digital Repository	doi:10.5061/dryad.6cq0n	http://dx.doi.org/10.5061/dryad.6cq0n
Plant670	Artificial selection	AS_670						ArtificialSelectionExsertion.csv	Dryad Digital Repository	doi:10.5061/dryad.6cq0n	http://dx.doi.org/10.5061/dryad.6cq0n
Plant671	Artificial selection	AS_671						ArtificialSelectionExsertion.csv	Dryad Digital Repository	doi:10.5061/dryad.6cq0n	http://dx.doi.org/10.5061/dryad.6cq0n
Plant672	Artificial selection	AS_672						ArtificialSelectionExsertion.csv	Dryad Digital Repository	doi:10.5061/dryad.6cq0n	http://dx.doi.org/10.5061/dryad.6cq0n
Plant673	Artificial selection	AS_673						ArtificialSelectionExsertion.csv	Dryad Digital Repository	doi:10.5061/dryad.6cq0n	http://dx.doi.org/10.5061/dryad.6cq0n
Plant674	Artificial selection	AS_674						ArtificialSelectionExsertion.csv	Dryad Digital Repository	doi:10.5061/dryad.6cq0n	http://dx.doi.org/10.5061/dryad.6cq0n
Plant675	Artificial selection	AS_675						ArtificialSelectionExsertion.csv	Dryad Digital Repository	doi:10.5061/dryad.6cq0n	http://dx.doi.org/10.5061/dryad.6cq0n
Plant676	Artificial selection	AS_676						ArtificialSelectionExsertion.csv	Dryad Digital Repository	doi:10.5061/dryad.6cq0n	http://dx.doi.org/10.5061/dryad.6cq0n
Plant677	Artificial selection	AS_677						ArtificialSelectionExsertion.csv	Dryad Digital Repository	doi:10.5061/dryad.6cq0n	http://dx.doi.org/10.5061/dryad.6cq0n
Plant678	Artificial selection	AS_678						ArtificialSelectionExsertion.csv	Dryad Digital Repository	doi:10.5061/dryad.6cq0n	http://dx.doi.org/10.5061/dryad.6cq0n
Plant679	Artificial selection	AS_679						ArtificialSelectionExsertion.csv	Dryad Digital Repository	doi:10.5061/dryad.6cq0n	http://dx.doi.org/10.5061/dryad.6cq0n
Plant680	Artificial selection	AS_680						ArtificialSelectionExsertion.csv	Dryad Digital Repository	doi:10.5061/dryad.6cq0n	http://dx.doi.org/10.5061/dryad.6cq0n
Plant681	Artificial selection	AS_681						ArtificialSelectionExsertion.csv	Dryad Digital Repository	doi:10.5061/dryad.6cq0n	http://dx.doi.org/10.5061/dryad.6cq0n
Plant682	Artificial selection	AS_682						ArtificialSelectionExsertion.csv	Dryad Digital Repository	doi:10.5061/dryad.6cq0n	http://dx.doi.org/10.5061/dryad.6cq0n
Plant683	Artificial selection	AS_683						ArtificialSelectionExsertion.csv	Dryad Digital Repository	doi:10.5061/dryad.6cq0n	http://dx.doi.org/10.5061/dryad.6cq0n
Plant684	Artificial selection	AS_684						ArtificialSelectionExsertion.csv	Dryad Digital Repository	doi:10.5061/dryad.6cq0n	http://dx.doi.org/10.5061/dryad.6cq0n
Plant685	Artificial selection	AS_685						ArtificialSelectionExsertion.csv	Dryad Digital Repository	doi:10.5061/dryad.6cq0n	http://dx.doi.org/10.5061/dryad.6cq0n
Plant686	Artificial selection	AS_686						ArtificialSelectionExsertion.csv	Dryad Digital Repository	doi:10.5061/dryad.6cq0n	http://dx.doi.org/10.5061/dryad.6cq0n
Plant687	Artificial selection	AS_687						ArtificialSelectionExsertion.csv	Dryad Digital Repository	doi:10.5061/dryad.6cq0n	http://dx.doi.org/10.5061/dryad.6cq0n
Plant688	Artificial selection	AS_688						ArtificialSelectionExsertion.csv	Dryad Digital Repository	doi:10.5061/dryad.6cq0n	http://dx.doi.org/10.5061/dryad.6cq0n
Plant689	Artificial selection	AS_689						ArtificialSelectionExsertion.csv	Dryad Digital Repository	doi:10.5061/dryad.6cq0n	http://dx.doi.org/10.5061/dryad.6cq0n
Plant690	Artificial selection	AS_690						ArtificialSelectionExsertion.csv	Dryad Digital Repository	doi:10.5061/dryad.6cq0n	http://dx.doi.org/10.5061/dryad.6cq0n
Plant691	Artificial selection	AS_691						ArtificialSelectionExsertion.csv	Dryad Digital Repository	doi:10.5061/dryad.6cq0n	http://dx.doi.org/10.5061/dryad.6cq0n
Plant692	Artificial selection	AS_692						ArtificialSelectionExsertion.csv	Dryad Digital Repository	doi:10.5061/dryad.6cq0n	http://dx.doi.org/10.5061/dryad.6cq0n
Plant693	Artificial selection	AS_693						ArtificialSelectionExsertion.csv	Dryad Digital Repository	doi:10.5061/dryad.6cq0n	http://dx.doi.org/10.5061/dryad.6cq0n
Plant694	Artificial selection	AS_694						ArtificialSelectionExsertion.csv	Dryad Digital Repository	doi:10.5061/dryad.6cq0n	http://dx.doi.org/10.5061/dryad.6cq0n
Plant695	Artificial selection	AS_695						ArtificialSelectionExsertion.csv	Dryad Digital Repository	doi:10.5061/dryad.6cq0n	http://dx.doi.org/10.5061/dryad.6cq0n
Plant696	Artificial selection	AS_696						ArtificialSelectionExsertion.csv	Dryad Digital Repository	doi:10.5061/dryad.6cq0n	http://dx.doi.org/10.5061/dryad.6cq0n
Plant697	Artificial selection	AS_697						ArtificialSelectionExsertion.csv	Dryad Digital Repository	doi:10.5061/dryad.6cq0n	http://dx.doi.org/10.5061/dryad.6cq0n
Plant698	Artificial selection	AS_698						ArtificialSelectionExsertion.csv	Dryad Digital Repository	doi:10.5061/dryad.6cq0n	http://dx.doi.org/10.5061/dryad.6cq0n
Plant699	Artificial selection	AS_699						ArtificialSelectionExsertion.csv	Dryad Digital Repository	doi:10.5061/dryad.6cq0n	http://dx.doi.org/10.5061/dryad.6cq0n
Plant700	Artificial selection	AS_700						ArtificialSelectionExsertion.csv	Dryad Digital Repository	doi:10.5061/dryad.6cq0n	http://dx.doi.org/10.5061/dryad.6cq0n
Plant701	Artificial selection	AS_701						ArtificialSelectionExsertion.csv	Dryad Digital Repository	doi:10.5061/dryad.6cq0n	http://dx.doi.org/10.5061/dryad.6cq0n
Plant702	Artificial selection	AS_702						ArtificialSelectionExsertion.csv	Dryad Digital Repository	doi:10.5061/dryad.6cq0n	http://dx.doi.org/10.5061/dryad.6cq0n
Plant703	Artificial selection	AS_703						ArtificialSelectionExsertion.csv	Dryad Digital Repository	doi:10.5061/dryad.6cq0n	http://dx.doi.org/10.5061/dryad.6cq0n
Plant704	Artificial selection	AS_704						ArtificialSelectionExsertion.csv	Dryad Digital Repository	doi:10.5061/dryad.6cq0n	http://dx.doi.org/10.5061/dryad.6cq0n
Plant705	Artificial selection	AS_705						ArtificialSelectionExsertion.csv	Dryad Digital Repository	doi:10.5061/dryad.6cq0n	http://dx.doi.org/10.5061/dryad.6cq0n
Plant706	Artificial selection	AS_706						ArtificialSelectionExsertion.csv	Dryad Digital Repository	doi:10.5061/dryad.6cq0n	http://dx.doi.org/10.5061/dryad.6cq0n
Plant707	Artificial selection	AS_707						ArtificialSelectionExsertion.csv	Dryad Digital Repository	doi:10.5061/dryad.6cq0n	http://dx.doi.org/10.5061/dryad.6cq0n
Plant708	Artificial selection	AS_708						ArtificialSelectionExsertion.csv	Dryad Digital Repository	doi:10.5061/dryad.6cq0n	http://dx.doi.org/10.5061/dryad.6cq0n
Plant709	Artificial selection	AS_709						ArtificialSelectionExsertion.csv	Dryad Digital Repository	doi:10.5061/dryad.6cq0n	http://dx.doi.org/10.5061/dryad.6cq0n
Plant710	Artificial selection	AS_710						ArtificialSelectionExsertion.csv	Dryad Digital Repository	doi:10.5061/dryad.6cq0n	http://dx.doi.org/10.5061/dryad.6cq0n
Plant711	Artificial selection	AS_711						ArtificialSelectionExsertion.csv	Dryad Digital Repository	doi:10.5061/dryad.6cq0n	http://dx.doi.org/10.5061/dryad.6cq0n
Plant712	Artificial selection	AS_712						ArtificialSelectionExsertion.csv	Dryad Digital Repository	doi:10.5061/dryad.6cq0n	http://dx.doi.org/10.5061/dryad.6cq0n
Plant713	Artificial selection	AS_713						ArtificialSelectionExsertion.csv	Dryad Digital Repository	doi:10.5061/dryad.6cq0n	http://dx.doi.org/10.5061/dryad.6cq0n
Plant714	Artificial selection	AS_714						ArtificialSelectionExsertion.csv	Dryad Digital Repository	doi:10.5061/dryad.6cq0n	http://dx.doi.org/10.5061/dryad.6cq0n
Plant715	Artificial selection	AS_715						ArtificialSelectionExsertion.csv	Dryad Digital Repository	doi:10.5061/dryad.6cq0n	http://dx.doi.org/10.5061/dryad.6cq0n
Plant716	Artificial selection	AS_716						ArtificialSelectionExsertion.csv	Dryad Digital Repository	doi:10.5061/dryad.6cq0n	http://dx.doi.org/10.5061/dryad.6cq0n
Plant717	Artificial selection	AS_717						ArtificialSelectionExsertion.csv	Dryad Digital Repository	doi:10.5061/dryad.6cq0n	http://dx.doi.org/10.5061/dryad.6cq0n
Plant718	Artificial selection	AS_718						ArtificialSelectionExsertion.csv	Dryad Digital Repository	doi:10.5061/dryad.6cq0n	http://dx.doi.org/10.5061/dryad.6cq0n
Plant719	Artificial selection	AS_719						ArtificialSelectionExsertion.csv	Dryad Digital Repository	doi:10.5061/dryad.6cq0n	http://dx.doi.org/10.5061/dryad.6cq0n
Plant720	Artificial selection	AS_720						ArtificialSelectionExsertion.csv	Dryad Digital Repository	doi:10.5061/dryad.6cq0n	http://dx.doi.org/10.5061/dryad.6cq0n
Plant721	Artificial selection	AS_721						ArtificialSelectionExsertion.csv	Dryad Digital Repository	doi:10.5061/dryad.6cq0n	http://dx.doi.org/10.5061/dryad.6cq0n
Plant722	Artificial selection	AS_722						ArtificialSelectionExsertion.csv	Dryad Digital Repository	doi:10.5061/dryad.6cq0n	http://dx.doi.org/10.5061/dryad.6cq0n
Plant723	Artificial selection	AS_723						ArtificialSelectionExsertion.csv	Dryad Digital Repository	doi:10.5061/dryad.6cq0n	http://dx.doi.org/10.5061/dryad.6cq0n
Plant724	Artificial selection	AS_724						ArtificialSelectionExsertion.csv	Dryad Digital Repository	doi:10.5061/dryad.6cq0n	http://dx.doi.org/10.5061/dryad.6cq0n
Plant725	Artificial selection	AS_725						ArtificialSelectionExsertion.csv	Dryad Digital Repository	doi:10.5061/dryad.6cq0n	http://dx.doi.org/10.5061/dryad.6cq0n
Plant726	Artificial selection	AS_726						ArtificialSelectionExsertion.csv	Dryad Digital Repository	doi:10.5061/dryad.6cq0n	http://dx.doi.org/10.5061/dryad.6cq0n
Plant727	Artificial selection	AS_727						ArtificialSelectionExsertion.csv	Dryad Digital Repository	doi:10.5061/dryad.6cq0n	http://dx.doi.org/10.5061/dryad.6cq0n
Plant728	Artificial selection	AS_728						ArtificialSelectionExsertion.csv	Dryad Digital Repository	doi:10.5061/dryad.6cq0n	http://dx.doi.org/10.5061/dryad.6cq0n
Plant729	Artificial selection	AS_729						ArtificialSelectionExsertion.csv	Dryad Digital Repository	doi:10.5061/dryad.6cq0n	http://dx.doi.org/10.5061/dryad.6cq0n
Plant730	Artificial selection	AS_730						ArtificialSelectionExsertion.csv	Dryad Digital Repository	doi:10.5061/dryad.6cq0n	http://dx.doi.org/10.5061/dryad.6cq0n
Plant731	Artificial selection	AS_731						ArtificialSelectionExsertion.csv	Dryad Digital Repository	doi:10.5061/dryad.6cq0n	http://dx.doi.org/10.5061/dryad.6cq0n
Plant732	Artificial selection	AS_732						ArtificialSelectionExsertion.csv	Dryad Digital Repository	doi:10.5061/dryad.6cq0n	http://dx.doi.org/10.5061/dryad.6cq0n
Plant733	Artificial selection	AS_733						ArtificialSelectionExsertion.csv	Dryad Digital Repository	doi:10.5061/dryad.6cq0n	http://dx.doi.org/10.5061/dryad.6cq0n
Plant734	Artificial selection	AS_734						ArtificialSelectionExsertion.csv	Dryad Digital Repository	doi:10.5061/dryad.6cq0n	http://dx.doi.org/10.5061/dryad.6cq0n
Plant735	Artificial selection	AS_735						ArtificialSelectionExsertion.csv	Dryad Digital Repository	doi:10.5061/dryad.6cq0n	http://dx.doi.org/10.5061/dryad.6cq0n
Plant736	Artificial selection	AS_736						ArtificialSelectionExsertion.csv	Dryad Digital Repository	doi:10.5061/dryad.6cq0n	http://dx.doi.org/10.5061/dryad.6cq0n
Plant737	Artificial selection	AS_737						ArtificialSelectionExsertion.csv	Dryad Digital Repository	doi:10.5061/dryad.6cq0n	http://dx.doi.org/10.5061/dryad.6cq0n
Plant738	Artificial selection	AS_738						ArtificialSelectionExsertion.csv	Dryad Digital Repository	doi:10.5061/dryad.6cq0n	http://dx.doi.org/10.5061/dryad.6cq0n
Plant739	Artificial selection	AS_739						ArtificialSelectionExsertion.csv	Dryad Digital Repository	doi:10.5061/dryad.6cq0n	http://dx.doi.org/10.5061/dryad.6cq0n
Plant740	Artificial selection	AS_740						ArtificialSelectionExsertion.csv	Dryad Digital Repository	doi:10.5061/dryad.6cq0n	http://dx.doi.org/10.5061/dryad.6cq0n
Plant741	Artificial selection	AS_741						ArtificialSelectionExsertion.csv	Dryad Digital Repository	doi:10.5061/dryad.6cq0n	http://dx.doi.org/10.5061/dryad.6cq0n
Plant742	Artificial selection	AS_742						ArtificialSelectionExsertion.csv	Dryad Digital Repository	doi:10.5061/dryad.6cq0n	http://dx.doi.org/10.5061/dryad.6cq0n
Plant743	Artificial selection	AS_743						ArtificialSelectionExsertion.csv	Dryad Digital Repository	doi:10.5061/dryad.6cq0n	http://dx.doi.org/10.5061/dryad.6cq0n
Plant744	Artificial selection	AS_744						ArtificialSelectionExsertion.csv	Dryad Digital Repository	doi:10.5061/dryad.6cq0n	http://dx.doi.org/10.5061/dryad.6cq0n
Plant745	Artificial selection	AS_745						ArtificialSelectionExsertion.csv	Dryad Digital Repository	doi:10.5061/dryad.6cq0n	http://dx.doi.org/10.5061/dryad.6cq0n
Plant746	Artificial selection	AS_746						ArtificialSelectionExsertion.csv	Dryad Digital Repository	doi:10.5061/dryad.6cq0n	http://dx.doi.org/10.5061/dryad.6cq0n
Plant747	Artificial selection	AS_747						ArtificialSelectionExsertion.csv	Dryad Digital Repository	doi:10.5061/dryad.6cq0n	http://dx.doi.org/10.5061/dryad.6cq0n
Plant748	Artificial selection	AS_748						ArtificialSelectionExsertion.csv	Dryad Digital Repository	doi:10.5061/dryad.6cq0n	http://dx.doi.org/10.5061/dryad.6cq0n
Plant749	Artificial selection	AS_749						ArtificialSelectionExsertion.csv	Dryad Digital Repository	doi:10.5061/dryad.6cq0n	http://dx.doi.org/10.5061/dryad.6cq0n
Plant750	Artificial selection	AS_750						ArtificialSelectionExsertion.csv	Dryad Digital Repository	doi:10.5061/dryad.6cq0n	http://dx.doi.org/10.5061/dryad.6cq0n
Plant751	Artificial selection	AS_751						ArtificialSelectionExsertion.csv	Dryad Digital Repository	doi:10.5061/dryad.6cq0n	http://dx.doi.org/10.5061/dryad.6cq0n
Plant752	Artificial selection	AS_752						ArtificialSelectionExsertion.csv	Dryad Digital Repository	doi:10.5061/dryad.6cq0n	http://dx.doi.org/10.5061/dryad.6cq0n
Plant753	Artificial selection	AS_753						ArtificialSelectionExsertion.csv	Dryad Digital Repository	doi:10.5061/dryad.6cq0n	http://dx.doi.org/10.5061/dryad.6cq0n
Plant754	Artificial selection	AS_754						ArtificialSelectionExsertion.csv	Dryad Digital Repository	doi:10.5061/dryad.6cq0n	http://dx.doi.org/10.5061/dryad.6cq0n
Plant755	Artificial selection	AS_755						ArtificialSelectionExsertion.csv	Dryad Digital Repository	doi:10.5061/dryad.6cq0n	http://dx.doi.org/10.5061/dryad.6cq0n
Plant756	Artificial selection	AS_756						ArtificialSelectionExsertion.csv	Dryad Digital Repository	doi:10.5061/dryad.6cq0n	http://dx.doi.org/10.5061/dryad.6cq0n
Plant757	Artificial selection	AS_757						ArtificialSelectionExsertion.csv	Dryad Digital Repository	doi:10.5061/dryad.6cq0n	http://dx.doi.org/10.5061/dryad.6cq0n
Plant758	Artificial selection	AS_758						ArtificialSelectionExsertion.csv	Dryad Digital Repository	doi:10.5061/dryad.6cq0n	http://dx.doi.org/10.5061/dryad.6cq0n
Plant759	Artificial selection	AS_759						ArtificialSelectionExsertion.csv	Dryad Digital Repository	doi:10.5061/dryad.6cq0n	http://dx.doi.org/10.5061/dryad.6cq0n
Plant760	Artificial selection	AS_760						ArtificialSelectionExsertion.csv	Dryad Digital Repository	doi:10.5061/dryad.6cq0n	http://dx.doi.org/10.5061/dryad.6cq0n
Plant761	Artificial selection	AS_761						ArtificialSelectionExsertion.csv	Dryad Digital Repository	doi:10.5061/dryad.6cq0n	http://dx.doi.org/10.5061/dryad.6cq0n
Plant762	Artificial selection	AS_762						ArtificialSelectionExsertion.csv	Dryad Digital Repository	doi:10.5061/dryad.6cq0n	http://dx.doi.org/10.5061/dryad.6cq0n
Plant763	Artificial selection	AS_763						ArtificialSelectionExsertion.csv	Dryad Digital Repository	doi:10.5061/dryad.6cq0n	http://dx.doi.org/10.5061/dryad.6cq0n
Plant764	Artificial selection	AS_764						ArtificialSelectionExsertion.csv	Dryad Digital Repository	doi:10.5061/dryad.6cq0n	http://dx.doi.org/10.5061/dryad.6cq0n
Plant765	Artificial selection	AS_765						ArtificialSelectionExsertion.csv	Dryad Digital Repository	doi:10.5061/dryad.6cq0n	http://dx.doi.org/10.5061/dryad.6cq0n
Plant766	Artificial selection	AS_766						ArtificialSelectionExsertion.csv	Dryad Digital Repository	doi:10.5061/dryad.6cq0n	http://dx.doi.org/10.5061/dryad.6cq0n
Plant767	Artificial selection	AS_767						ArtificialSelectionExsertion.csv	Dryad Digital Repository	doi:10.5061/dryad.6cq0n	http://dx.doi.org/10.5061/dryad.6cq0n
Plant768	Artificial selection	AS_768						ArtificialSelectionExsertion.csv	Dryad Digital Repository	doi:10.5061/dryad.6cq0n	http://dx.doi.org/10.5061/dryad.6cq0n
Plant769	Artificial selection	AS_769						ArtificialSelectionExsertion.csv	Dryad Digital Repository	doi:10.5061/dryad.6cq0n	http://dx.doi.org/10.5061/dryad.6cq0n
Plant770	Artificial selection	AS_770						ArtificialSelectionExsertion.csv	Dryad Digital Repository	doi:10.5061/dryad.6cq0n	http://dx.doi.org/10.5061/dryad.6cq0n
Plant771	Artificial selection	AS_771						ArtificialSelectionExsertion.csv	Dryad Digital Repository	doi:10.5061/dryad.6cq0n	http://dx.doi.org/10.5061/dryad.6cq0n
Plant772	Artificial selection	AS_772						ArtificialSelectionExsertion.csv	Dryad Digital Repository	doi:10.5061/dryad.6cq0n	http://dx.doi.org/10.5061/dryad.6cq0n
Plant773	Artificial selection	AS_773						ArtificialSelectionExsertion.csv	Dryad Digital Repository	doi:10.5061/dryad.6cq0n	http://dx.doi.org/10.5061/dryad.6cq0n
Plant774	Artificial selection	AS_774						ArtificialSelectionExsertion.csv	Dryad Digital Repository	doi:10.5061/dryad.6cq0n	http://dx.doi.org/10.5061/dryad.6cq0n
Plant775	Artificial selection	AS_775						ArtificialSelectionExsertion.csv	Dryad Digital Repository	doi:10.5061/dryad.6cq0n	http://dx.doi.org/10.5061/dryad.6cq0n
Plant776	Artificial selection	AS_776						ArtificialSelectionExsertion.csv	Dryad Digital Repository	doi:10.5061/dryad.6cq0n	http://dx.doi.org/10.5061/dryad.6cq0n
Plant777	Artificial selection	AS_777						ArtificialSelectionExsertion.csv	Dryad Digital Repository	doi:10.5061/dryad.6cq0n	http://dx.doi.org/10.5061/dryad.6cq0n
Plant778	Artificial selection	AS_778						ArtificialSelectionExsertion.csv	Dryad Digital Repository	doi:10.5061/dryad.6cq0n	http://dx.doi.org/10.5061/dryad.6cq0n
Plant779	Artificial selection	AS_779						ArtificialSelectionExsertion.csv	Dryad Digital Repository	doi:10.5061/dryad.6cq0n	http://dx.doi.org/10.5061/dryad.6cq0n
Plant780	Artificial selection	AS_780						ArtificialSelectionExsertion.csv	Dryad Digital Repository	doi:10.5061/dryad.6cq0n	http://dx.doi.org/10.5061/dryad.6cq0n
Plant781	Artificial selection	AS_781						ArtificialSelectionExsertion.csv	Dryad Digital Repository	doi:10.5061/dryad.6cq0n	http://dx.doi.org/10.5061/dryad.6cq0n
Plant782	Artificial selection	AS_782						ArtificialSelectionExsertion.csv	Dryad Digital Repository	doi:10.5061/dryad.6cq0n	http://dx.doi.org/10.5061/dryad.6cq0n
Plant783	Artificial selection	AS_783						ArtificialSelectionExsertion.csv	Dryad Digital Repository	doi:10.5061/dryad.6cq0n	http://dx.doi.org/10.5061/dryad.6cq0n
Plant784	Artificial selection	AS_784						ArtificialSelectionExsertion.csv	Dryad Digital Repository	doi:10.5061/dryad.6cq0n	http://dx.doi.org/10.5061/dryad.6cq0n
Plant785	Artificial selection	AS_785						ArtificialSelectionExsertion.csv	Dryad Digital Repository	doi:10.5061/dryad.6cq0n	http://dx.doi.org/10.5061/dryad.6cq0n
Plant786	Artificial selection	AS_786						ArtificialSelectionExsertion.csv	Dryad Digital Repository	doi:10.5061/dryad.6cq0n	http://dx.doi.org/10.5061/dryad.6cq0n
Plant787	Artificial selection	AS_787						ArtificialSelectionExsertion.csv	Dryad Digital Repository	doi:10.5061/dryad.6cq0n	http://dx.doi.org/10.5061/dryad.6cq0n
Plant788	Artificial selection	AS_788						ArtificialSelectionExsertion.csv	Dryad Digital Repository	doi:10.5061/dryad.6cq0n	http://dx.doi.org/10.5061/dryad.6cq0n
Plant789	Artificial selection	AS_789						ArtificialSelectionExsertion.csv	Dryad Digital Repository	doi:10.5061/dryad.6cq0n	http://dx.doi.org/10.5061/dryad.6cq0n
Plant790	Artificial selection	AS_790						ArtificialSelectionExsertion.csv	Dryad Digital Repository	doi:10.5061/dryad.6cq0n	http://dx.doi.org/10.5061/dryad.6cq0n
Plant791	Artificial selection	AS_791						ArtificialSelectionExsertion.csv	Dryad Digital Repository	doi:10.5061/dryad.6cq0n	http://dx.doi.org/10.5061/dryad.6cq0n
Plant792	Artificial selection	AS_792						ArtificialSelectionExsertion.csv	Dryad Digital Repository	doi:10.5061/dryad.6cq0n	http://dx.doi.org/10.5061/dryad.6cq0n
Plant793	Artificial selection	AS_793						ArtificialSelectionExsertion.csv	Dryad Digital Repository	doi:10.5061/dryad.6cq0n	http://dx.doi.org/10.5061/dryad.6cq0n
Plant794	Artificial selection	AS_794						ArtificialSelectionExsertion.csv	Dryad Digital Repository	doi:10.5061/dryad.6cq0n	http://dx.doi.org/10.5061/dryad.6cq0n
Plant795	Artificial selection	AS_795						ArtificialSelectionExsertion.csv	Dryad Digital Repository	doi:10.5061/dryad.6cq0n	http://dx.doi.org/10.5061/dryad.6cq0n
Plant796	Artificial selection	AS_796						ArtificialSelectionExsertion.csv	Dryad Digital Repository	doi:10.5061/dryad.6cq0n	http://dx.doi.org/10.5061/dryad.6cq0n
Plant797	Artificial selection	AS_797						ArtificialSelectionExsertion.csv	Dryad Digital Repository	doi:10.5061/dryad.6cq0n	http://dx.doi.org/10.5061/dryad.6cq0n
Plant798	Artificial selection	AS_798						ArtificialSelectionExsertion.csv	Dryad Digital Repository	doi:10.5061/dryad.6cq0n	http://dx.doi.org/10.5061/dryad.6cq0n
Plant799	Artificial selection	AS_799						ArtificialSelectionExsertion.csv	Dryad Digital Repository	doi:10.5061/dryad.6cq0n	http://dx.doi.org/10.5061/dryad.6cq0n
Plant800	Artificial selection	AS_800						ArtificialSelectionExsertion.csv	Dryad Digital Repository	doi:10.5061/dryad.6cq0n	http://dx.doi.org/10.5061/dryad.6cq0n
Plant801	Artificial selection	AS_801						ArtificialSelectionExsertion.csv	Dryad Digital Repository	doi:10.5061/dryad.6cq0n	http://dx.doi.org/10.5061/dryad.6cq0n
Plant802	Artificial selection	AS_802						ArtificialSelectionExsertion.csv	Dryad Digital Repository	doi:10.5061/dryad.6cq0n	http://dx.doi.org/10.5061/dryad.6cq0n
Plant803	Artificial selection	AS_803						ArtificialSelectionExsertion.csv	Dryad Digital Repository	doi:10.5061/dryad.6cq0n	http://dx.doi.org/10.5061/dryad.6cq0n
Plant804	Artificial selection	AS_804						ArtificialSelectionExsertion.csv	Dryad Digital Repository	doi:10.5061/dryad.6cq0n	http://dx.doi.org/10.5061/dryad.6cq0n
Plant805	Artificial selection	AS_805						ArtificialSelectionExsertion.csv	Dryad Digital Repository	doi:10.5061/dryad.6cq0n	http://dx.doi.org/10.5061/dryad.6cq0n
Plant806	Artificial selection	AS_806						ArtificialSelectionExsertion.csv	Dryad Digital Repository	doi:10.5061/dryad.6cq0n	http://dx.doi.org/10.5061/dryad.6cq0n
Plant807	Artificial selection	AS_807						ArtificialSelectionExsertion.csv	Dryad Digital Repository	doi:10.5061/dryad.6cq0n	http://dx.doi.org/10.5061/dryad.6cq0n
Plant808	Artificial selection	AS_808						ArtificialSelectionExsertion.csv	Dryad Digital Repository	doi:10.5061/dryad.6cq0n	http://dx.doi.org/10.5061/dryad.6cq0n
Plant809	Artificial selection	AS_809						ArtificialSelectionExsertion.csv	Dryad Digital Repository	doi:10.5061/dryad.6cq0n	http://dx.doi.org/10.5061/dryad.6cq0n
Plant810	Artificial selection	AS_810						ArtificialSelectionExsertion.csv	Dryad Digital Repository	doi:10.5061/dryad.6cq0n	http://dx.doi.org/10.5061/dryad.6cq0n
Plant811	Artificial selection	AS_811						ArtificialSelectionExsertion.csv	Dryad Digital Repository	doi:10.5061/dryad.6cq0n	http://dx.doi.org/10.5061/dryad.6cq0n
Plant812	Artificial selection	AS_812						ArtificialSelectionExsertion.csv	Dryad Digital Repository	doi:10.5061/dryad.6cq0n	http://dx.doi.org/10.5061/dryad.6cq0n
Plant813	Artificial selection	AS_813						ArtificialSelectionExsertion.csv	Dryad Digital Repository	doi:10.5061/dryad.6cq0n	http://dx.doi.org/10.5061/dryad.6cq0n
Plant814	Artificial selection	AS_814						ArtificialSelectionExsertion.csv	Dryad Digital Repository	doi:10.5061/dryad.6cq0n	http://dx.doi.org/10.5061/dryad.6cq0n
Plant815	Artificial selection	AS_815						ArtificialSelectionExsertion.csv	Dryad Digital Repository	doi:10.5061/dryad.6cq0n	http://dx.doi.org/10.5061/dryad.6cq0n
Plant816	Artificial selection	AS_816						ArtificialSelectionExsertion.csv	Dryad Digital Repository	doi:10.5061/dryad.6cq0n	http://dx.doi.org/10.5061/dryad.6cq0n
Plant817	Artificial selection	AS_817						ArtificialSelectionExsertion.csv	Dryad Digital Repository	doi:10.5061/dryad.6cq0n	http://dx.doi.org/10.5061/dryad.6cq0n
Plant818	Artificial selection	AS_818						ArtificialSelectionExsertion.csv	Dryad Digital Repository	doi:10.5061/dryad.6cq0n	http://dx.doi.org/10.5061/dryad.6cq0n
Plant819	Artificial selection	AS_819						ArtificialSelectionExsertion.csv	Dryad Digital Repository	doi:10.5061/dryad.6cq0n	http://dx.doi.org/10.5061/dryad.6cq0n
Plant820	Artificial selection	AS_820						ArtificialSelectionExsertion.csv	Dryad Digital Repository	doi:10.5061/dryad.6cq0n	http://dx.doi.org/10.5061/dryad.6cq0n
Plant821	Artificial selection	AS_821						ArtificialSelectionExsertion.csv	Dryad Digital Repository	doi:10.5061/dryad.6cq0n	http://dx.doi.org/10.5061/dryad.6cq0n
Plant822	Artificial selection	AS_822						ArtificialSelectionExsertion.csv	Dryad Digital Repository	doi:10.5061/dryad.6cq0n	http://dx.doi.org/10.5061/dryad.6cq0n
Plant823	Artificial selection	AS_823						ArtificialSelectionExsertion.csv	Dryad Digital Repository	doi:10.5061/dryad.6cq0n	http://dx.doi.org/10.5061/dryad.6cq0n
Plant824	Artificial selection	AS_824						ArtificialSelectionExsertion.csv	Dryad Digital Repository	doi:10.5061/dryad.6cq0n	http://dx.doi.org/10.5061/dryad.6cq0n
Plant825	Artificial selection	AS_825						ArtificialSelectionExsertion.csv	Dryad Digital Repository	doi:10.5061/dryad.6cq0n	http://dx.doi.org/10.5061/dryad.6cq0n
Plant826	Artificial selection	AS_826						ArtificialSelectionExsertion.csv	Dryad Digital Repository	doi:10.5061/dryad.6cq0n	http://dx.doi.org/10.5061/dryad.6cq0n
Plant827	Artificial selection	AS_827						ArtificialSelectionExsertion.csv	Dryad Digital Repository	doi:10.5061/dryad.6cq0n	http://dx.doi.org/10.5061/dryad.6cq0n
Plant828	Artificial selection	AS_828						ArtificialSelectionExsertion.csv	Dryad Digital Repository	doi:10.5061/dryad.6cq0n	http://dx.doi.org/10.5061/dryad.6cq0n
Plant829	Artificial selection	AS_829						ArtificialSelectionExsertion.csv	Dryad Digital Repository	doi:10.5061/dryad.6cq0n	http://dx.doi.org/10.5061/dryad.6cq0n
Plant830	Artificial selection	AS_830						ArtificialSelectionExsertion.csv	Dryad Digital Repository	doi:10.5061/dryad.6cq0n	http://dx.doi.org/10.5061/dryad.6cq0n
Plant831	Artificial selection	AS_831						ArtificialSelectionExsertion.csv	Dryad Digital Repository	doi:10.5061/dryad.6cq0n	http://dx.doi.org/10.5061/dryad.6cq0n
Plant832	Artificial selection	AS_832						ArtificialSelectionExsertion.csv	Dryad Digital Repository	doi:10.5061/dryad.6cq0n	http://dx.doi.org/10.5061/dryad.6cq0n
Plant833	Artificial selection	AS_833						ArtificialSelectionExsertion.csv	Dryad Digital Repository	doi:10.5061/dryad.6cq0n	http://dx.doi.org/10.5061/dryad.6cq0n
Plant834	Artificial selection	AS_834						ArtificialSelectionExsertion.csv	Dryad Digital Repository	doi:10.5061/dryad.6cq0n	http://dx.doi.org/10.5061/dryad.6cq0n
Plant835	Artificial selection	AS_835						ArtificialSelectionExsertion.csv	Dryad Digital Repository	doi:10.5061/dryad.6cq0n	http://dx.doi.org/10.5061/dryad.6cq0n
Plant836	Artificial selection	AS_836						ArtificialSelectionExsertion.csv	Dryad Digital Repository	doi:10.5061/dryad.6cq0n	http://dx.doi.org/10.5061/dryad.6cq0n
Plant837	Artificial selection	AS_837						ArtificialSelectionExsertion.csv	Dryad Digital Repository	doi:10.5061/dryad.6cq0n	http://dx.doi.org/10.5061/dryad.6cq0n
Plant838	Artificial selection	AS_838						ArtificialSelectionExsertion.csv	Dryad Digital Repository	doi:10.5061/dryad.6cq0n	http://dx.doi.org/10.5061/dryad.6cq0n
Plant839	Artificial selection	AS_839						ArtificialSelectionExsertion.csv	Dryad Digital Repository	doi:10.5061/dryad.6cq0n	http://dx.doi.org/10.5061/dryad.6cq0n
Plant840	Artificial selection	AS_840						ArtificialSelectionExsertion.csv	Dryad Digital Repository	doi:10.5061/dryad.6cq0n	http://dx.doi.org/10.5061/dryad.6cq0n
Plant841	Artificial selection	AS_841						ArtificialSelectionExsertion.csv	Dryad Digital Repository	doi:10.5061/dryad.6cq0n	http://dx.doi.org/10.5061/dryad.6cq0n
Plant842	Artificial selection	AS_842						ArtificialSelectionExsertion.csv	Dryad Digital Repository	doi:10.5061/dryad.6cq0n	http://dx.doi.org/10.5061/dryad.6cq0n
Plant843	Artificial selection	AS_843						ArtificialSelectionExsertion.csv	Dryad Digital Repository	doi:10.5061/dryad.6cq0n	http://dx.doi.org/10.5061/dryad.6cq0n
Plant844	Artificial selection	AS_844						ArtificialSelectionExsertion.csv	Dryad Digital Repository	doi:10.5061/dryad.6cq0n	http://dx.doi.org/10.5061/dryad.6cq0n
Plant845	Artificial selection	AS_845						ArtificialSelectionExsertion.csv	Dryad Digital Repository	doi:10.5061/dryad.6cq0n	http://dx.doi.org/10.5061/dryad.6cq0n
Plant846	Artificial selection	AS_846						ArtificialSelectionExsertion.csv	Dryad Digital Repository	doi:10.5061/dryad.6cq0n	http://dx.doi.org/10.5061/dryad.6cq0n
Plant847	Artificial selection	AS_847						ArtificialSelectionExsertion.csv	Dryad Digital Repository	doi:10.5061/dryad.6cq0n	http://dx.doi.org/10.5061/dryad.6cq0n
Plant848	Artificial selection	AS_848						ArtificialSelectionExsertion.csv	Dryad Digital Repository	doi:10.5061/dryad.6cq0n	http://dx.doi.org/10.5061/dryad.6cq0n
Plant849	Artificial selection	AS_849						ArtificialSelectionExsertion.csv	Dryad Digital Repository	doi:10.5061/dryad.6cq0n	http://dx.doi.org/10.5061/dryad.6cq0n
Plant850	Artificial selection	AS_850						ArtificialSelectionExsertion.csv	Dryad Digital Repository	doi:10.5061/dryad.6cq0n	http://dx.doi.org/10.5061/dryad.6cq0n
Plant851	Artificial selection	AS_851						ArtificialSelectionExsertion.csv	Dryad Digital Repository	doi:10.5061/dryad.6cq0n	http://dx.doi.org/10.5061/dryad.6cq0n
Plant852	Artificial selection	AS_852						ArtificialSelectionExsertion.csv	Dryad Digital Repository	doi:10.5061/dryad.6cq0n	http://dx.doi.org/10.5061/dryad.6cq0n
Plant853	Artificial selection	AS_853						ArtificialSelectionExsertion.csv	Dryad Digital Repository	doi:10.5061/dryad.6cq0n	http://dx.doi.org/10.5061/dryad.6cq0n
Plant854	Artificial selection	AS_854						ArtificialSelectionExsertion.csv	Dryad Digital Repository	doi:10.5061/dryad.6cq0n	http://dx.doi.org/10.5061/dryad.6cq0n
Plant855	Artificial selection	AS_855						ArtificialSelectionExsertion.csv	Dryad Digital Repository	doi:10.5061/dryad.6cq0n	http://dx.doi.org/10.5061/dryad.6cq0n
Plant856	Artificial selection	AS_856						ArtificialSelectionExsertion.csv	Dryad Digital Repository	doi:10.5061/dryad.6cq0n	http://dx.doi.org/10.5061/dryad.6cq0n
Plant857	Artificial selection	AS_857						ArtificialSelectionExsertion.csv	Dryad Digital Repository	doi:10.5061/dryad.6cq0n	http://dx.doi.org/10.5061/dryad.6cq0n
Plant858	Artificial selection	AS_858						ArtificialSelectionExsertion.csv	Dryad Digital Repository	doi:10.5061/dryad.6cq0n	http://dx.doi.org/10.5061/dryad.6cq0n
Plant859	Artificial selection	AS_859						ArtificialSelectionExsertion.csv	Dryad Digital Repository	doi:10.5061/dryad.6cq0n	http://dx.doi.org/10.5061/dryad.6cq0n
Plant860	Artificial selection	AS_860						ArtificialSelectionExsertion.csv	Dryad Digital Repository	doi:10.5061/dryad.6cq0n	http://dx.doi.org/10.5061/dryad.6cq0n
Plant861	Artificial selection	AS_861						ArtificialSelectionExsertion.csv	Dryad Digital Repository	doi:10.5061/dryad.6cq0n	http://dx.doi.org/10.5061/dryad.6cq0n
Plant862	Artificial selection	AS_862						ArtificialSelectionExsertion.csv	Dryad Digital Repository	doi:10.5061/dryad.6cq0n	http://dx.doi.org/10.5061/dryad.6cq0n
Plant863	Artificial selection	AS_863						ArtificialSelectionExsertion.csv	Dryad Digital Repository	doi:10.5061/dryad.6cq0n	http://dx.doi.org/10.5061/dryad.6cq0n
Plant864	Artificial selection	AS_864						ArtificialSelectionExsertion.csv	Dryad Digital Repository	doi:10.5061/dryad.6cq0n	http://dx.doi.org/10.5061/dryad.6cq0n
Plant865	Artificial selection	AS_865						ArtificialSelectionExsertion.csv	Dryad Digital Repository	doi:10.5061/dryad.6cq0n	http://dx.doi.org/10.5061/dryad.6cq0n
Plant866	Artificial selection	AS_866						ArtificialSelectionExsertion.csv	Dryad Digital Repository	doi:10.5061/dryad.6cq0n	http://dx.doi.org/10.5061/dryad.6cq0n
Plant867	Artificial selection	AS_867						ArtificialSelectionExsertion.csv	Dryad Digital Repository	doi:10.5061/dryad.6cq0n	http://dx.doi.org/10.5061/dryad.6cq0n
Plant868	Artificial selection	AS_868						ArtificialSelectionExsertion.csv	Dryad Digital Repository	doi:10.5061/dryad.6cq0n	http://dx.doi.org/10.5061/dryad.6cq0n
Plant869	Artificial selection	AS_869						ArtificialSelectionExsertion.csv	Dryad Digital Repository	doi:10.5061/dryad.6cq0n	http://dx.doi.org/10.5061/dryad.6cq0n
Plant870	Artificial selection	AS_870						ArtificialSelectionExsertion.csv	Dryad Digital Repository	doi:10.5061/dryad.6cq0n	http://dx.doi.org/10.5061/dryad.6cq0n
Plant871	Artificial selection	AS_871						ArtificialSelectionExsertion.csv	Dryad Digital Repository	doi:10.5061/dryad.6cq0n	http://dx.doi.org/10.5061/dryad.6cq0n
Plant872	Artificial selection	AS_872						ArtificialSelectionExsertion.csv	Dryad Digital Repository	doi:10.5061/dryad.6cq0n	http://dx.doi.org/10.5061/dryad.6cq0n
Plant873	Artificial selection	AS_873						ArtificialSelectionExsertion.csv	Dryad Digital Repository	doi:10.5061/dryad.6cq0n	http://dx.doi.org/10.5061/dryad.6cq0n
Plant874	Artificial selection	AS_874						ArtificialSelectionExsertion.csv	Dryad Digital Repository	doi:10.5061/dryad.6cq0n	http://dx.doi.org/10.5061/dryad.6cq0n
Plant875	Artificial selection	AS_875						ArtificialSelectionExsertion.csv	Dryad Digital Repository	doi:10.5061/dryad.6cq0n	http://dx.doi.org/10.5061/dryad.6cq0n
Plant876	Artificial selection	AS_876						ArtificialSelectionExsertion.csv	Dryad Digital Repository	doi:10.5061/dryad.6cq0n	http://dx.doi.org/10.5061/dryad.6cq0n
Plant877	Artificial selection	AS_877						ArtificialSelectionExsertion.csv	Dryad Digital Repository	doi:10.5061/dryad.6cq0n	http://dx.doi.org/10.5061/dryad.6cq0n
Plant878	Artificial selection	AS_878						ArtificialSelectionExsertion.csv	Dryad Digital Repository	doi:10.5061/dryad.6cq0n	http://dx.doi.org/10.5061/dryad.6cq0n
Plant879	Artificial selection	AS_879						ArtificialSelectionExsertion.csv	Dryad Digital Repository	doi:10.5061/dryad.6cq0n	http://dx.doi.org/10.5061/dryad.6cq0n
Plant880	Artificial selection	AS_880						ArtificialSelectionExsertion.csv	Dryad Digital Repository	doi:10.5061/dryad.6cq0n	http://dx.doi.org/10.5061/dryad.6cq0n
Plant881	Artificial selection	AS_881						ArtificialSelectionExsertion.csv	Dryad Digital Repository	doi:10.5061/dryad.6cq0n	http://dx.doi.org/10.5061/dryad.6cq0n
Plant882	Artificial selection	AS_882						ArtificialSelectionExsertion.csv	Dryad Digital Repository	doi:10.5061/dryad.6cq0n	http://dx.doi.org/10.5061/dryad.6cq0n
Plant883	Artificial selection	AS_883						ArtificialSelectionExsertion.csv	Dryad Digital Repository	doi:10.5061/dryad.6cq0n	http://dx.doi.org/10.5061/dryad.6cq0n
Plant884	Artificial selection	AS_884						ArtificialSelectionExsertion.csv	Dryad Digital Repository	doi:10.5061/dryad.6cq0n	http://dx.doi.org/10.5061/dryad.6cq0n
Plant885	Artificial selection	AS_885						ArtificialSelectionExsertion.csv	Dryad Digital Repository	doi:10.5061/dryad.6cq0n	http://dx.doi.org/10.5061/dryad.6cq0n
Plant886	Artificial selection	AS_886						ArtificialSelectionExsertion.csv	Dryad Digital Repository	doi:10.5061/dryad.6cq0n	http://dx.doi.org/10.5061/dryad.6cq0n
Plant887	Artificial selection	AS_887						ArtificialSelectionExsertion.csv	Dryad Digital Repository	doi:10.5061/dryad.6cq0n	http://dx.doi.org/10.5061/dryad.6cq0n
Plant888	Artificial selection	AS_888						ArtificialSelectionExsertion.csv	Dryad Digital Repository	doi:10.5061/dryad.6cq0n	http://dx.doi.org/10.5061/dryad.6cq0n
Plant889	Artificial selection	AS_889						ArtificialSelectionExsertion.csv	Dryad Digital Repository	doi:10.5061/dryad.6cq0n	http://dx.doi.org/10.5061/dryad.6cq0n
Plant890	Artificial selection	AS_890						ArtificialSelectionExsertion.csv	Dryad Digital Repository	doi:10.5061/dryad.6cq0n	http://dx.doi.org/10.5061/dryad.6cq0n
Plant891	Artificial selection	AS_891						ArtificialSelectionExsertion.csv	Dryad Digital Repository	doi:10.5061/dryad.6cq0n	http://dx.doi.org/10.5061/dryad.6cq0n
Plant892	Artificial selection	AS_892						ArtificialSelectionExsertion.csv	Dryad Digital Repository	doi:10.5061/dryad.6cq0n	http://dx.doi.org/10.5061/dryad.6cq0n
Plant893	Artificial selection	AS_893						ArtificialSelectionExsertion.csv	Dryad Digital Repository	doi:10.5061/dryad.6cq0n	http://dx.doi.org/10.5061/dryad.6cq0n
Plant894	Artificial selection	AS_894						ArtificialSelectionExsertion.csv	Dryad Digital Repository	doi:10.5061/dryad.6cq0n	http://dx.doi.org/10.5061/dryad.6cq0n
Plant895	Artificial selection	AS_895						ArtificialSelectionExsertion.csv	Dryad Digital Repository	doi:10.5061/dryad.6cq0n	http://dx.doi.org/10.5061/dryad.6cq0n
Plant896	Artificial selection	AS_896						ArtificialSelectionExsertion.csv	Dryad Digital Repository	doi:10.5061/dryad.6cq0n	http://dx.doi.org/10.5061/dryad.6cq0n
Plant897	Artificial selection	AS_897						ArtificialSelectionExsertion.csv	Dryad Digital Repository	doi:10.5061/dryad.6cq0n	http://dx.doi.org/10.5061/dryad.6cq0n
Plant898	Artificial selection	AS_898						ArtificialSelectionExsertion.csv	Dryad Digital Repository	doi:10.5061/dryad.6cq0n	http://dx.doi.org/10.5061/dryad.6cq0n
Plant899	Artificial selection	AS_899						ArtificialSelectionExsertion.csv	Dryad Digital Repository	doi:10.5061/dryad.6cq0n	http://dx.doi.org/10.5061/dryad.6cq0n
Plant900	Artificial selection	AS_900						ArtificialSelectionExsertion.csv	Dryad Digital Repository	doi:10.5061/dryad.6cq0n	http://dx.doi.org/10.5061/dryad.6cq0n
Plant901	Artificial selection	AS_901						ArtificialSelectionExsertion.csv	Dryad Digital Repository	doi:10.5061/dryad.6cq0n	http://dx.doi.org/10.5061/dryad.6cq0n
Plant902	Artificial selection	AS_902						ArtificialSelectionExsertion.csv	Dryad Digital Repository	doi:10.5061/dryad.6cq0n	http://dx.doi.org/10.5061/dryad.6cq0n
Plant903	Artificial selection	AS_903						ArtificialSelectionExsertion.csv	Dryad Digital Repository	doi:10.5061/dryad.6cq0n	http://dx.doi.org/10.5061/dryad.6cq0n
Plant904	Artificial selection	AS_904						ArtificialSelectionExsertion.csv	Dryad Digital Repository	doi:10.5061/dryad.6cq0n	http://dx.doi.org/10.5061/dryad.6cq0n
Plant905	Artificial selection	AS_905						ArtificialSelectionExsertion.csv	Dryad Digital Repository	doi:10.5061/dryad.6cq0n	http://dx.doi.org/10.5061/dryad.6cq0n
Plant906	Artificial selection	AS_906						ArtificialSelectionExsertion.csv	Dryad Digital Repository	doi:10.5061/dryad.6cq0n	http://dx.doi.org/10.5061/dryad.6cq0n
Plant907	Artificial selection	AS_907						ArtificialSelectionExsertion.csv	Dryad Digital Repository	doi:10.5061/dryad.6cq0n	http://dx.doi.org/10.5061/dryad.6cq0n
Plant908	Artificial selection	AS_908						ArtificialSelectionExsertion.csv	Dryad Digital Repository	doi:10.5061/dryad.6cq0n	http://dx.doi.org/10.5061/dryad.6cq0n
Plant909	Artificial selection	AS_909						ArtificialSelectionExsertion.csv	Dryad Digital Repository	doi:10.5061/dryad.6cq0n	http://dx.doi.org/10.5061/dryad.6cq0n
Plant910	Artificial selection	AS_910						ArtificialSelectionExsertion.csv	Dryad Digital Repository	doi:10.5061/dryad.6cq0n	http://dx.doi.org/10.5061/dryad.6cq0n
Plant911	Artificial selection	AS_911						ArtificialSelectionExsertion.csv	Dryad Digital Repository	doi:10.5061/dryad.6cq0n	http://dx.doi.org/10.5061/dryad.6cq0n
Plant912	Artificial selection	AS_912						ArtificialSelectionExsertion.csv	Dryad Digital Repository	doi:10.5061/dryad.6cq0n	http://dx.doi.org/10.5061/dryad.6cq0n
Plant913	Artificial selection	AS_913						ArtificialSelectionExsertion.csv	Dryad Digital Repository	doi:10.5061/dryad.6cq0n	http://dx.doi.org/10.5061/dryad.6cq0n
Plant914	Artificial selection	AS_914						ArtificialSelectionExsertion.csv	Dryad Digital Repository	doi:10.5061/dryad.6cq0n	http://dx.doi.org/10.5061/dryad.6cq0n
Plant915	Artificial selection	AS_915						ArtificialSelectionExsertion.csv	Dryad Digital Repository	doi:10.5061/dryad.6cq0n	http://dx.doi.org/10.5061/dryad.6cq0n
Plant916	Artificial selection	AS_916						ArtificialSelectionExsertion.csv	Dryad Digital Repository	doi:10.5061/dryad.6cq0n	http://dx.doi.org/10.5061/dryad.6cq0n
Plant917	Artificial selection	AS_917						ArtificialSelectionExsertion.csv	Dryad Digital Repository	doi:10.5061/dryad.6cq0n	http://dx.doi.org/10.5061/dryad.6cq0n
Plant918	Artificial selection	AS_918						ArtificialSelectionExsertion.csv	Dryad Digital Repository	doi:10.5061/dryad.6cq0n	http://dx.doi.org/10.5061/dryad.6cq0n
Plant919	Artificial selection	AS_919						ArtificialSelectionExsertion.csv	Dryad Digital Repository	doi:10.5061/dryad.6cq0n	http://dx.doi.org/10.5061/dryad.6cq0n
Plant920	Artificial selection	AS_920						ArtificialSelectionExsertion.csv	Dryad Digital Repository	doi:10.5061/dryad.6cq0n	http://dx.doi.org/10.5061/dryad.6cq0n
Plant921	Artificial selection	AS_921						ArtificialSelectionExsertion.csv	Dryad Digital Repository	doi:10.5061/dryad.6cq0n	http://dx.doi.org/10.5061/dryad.6cq0n
Plant922	Artificial selection	AS_922						ArtificialSelectionExsertion.csv	Dryad Digital Repository	doi:10.5061/dryad.6cq0n	http://dx.doi.org/10.5061/dryad.6cq0n
Plant923	Artificial selection	AS_923						ArtificialSelectionExsertion.csv	Dryad Digital Repository	doi:10.5061/dryad.6cq0n	http://dx.doi.org/10.5061/dryad.6cq0n
Plant924	Artificial selection	AS_924						ArtificialSelectionExsertion.csv	Dryad Digital Repository	doi:10.5061/dryad.6cq0n	http://dx.doi.org/10.5061/dryad.6cq0n
Plant925	Artificial selection	AS_925						ArtificialSelectionExsertion.csv	Dryad Digital Repository	doi:10.5061/dryad.6cq0n	http://dx.doi.org/10.5061/dryad.6cq0n
Plant926	Artificial selection	AS_926						ArtificialSelectionExsertion.csv	Dryad Digital Repository	doi:10.5061/dryad.6cq0n	http://dx.doi.org/10.5061/dryad.6cq0n
Plant927	Artificial selection	AS_927						ArtificialSelectionExsertion.csv	Dryad Digital Repository	doi:10.5061/dryad.6cq0n	http://dx.doi.org/10.5061/dryad.6cq0n
Plant928	Artificial selection	AS_928						ArtificialSelectionExsertion.csv	Dryad Digital Repository	doi:10.5061/dryad.6cq0n	http://dx.doi.org/10.5061/dryad.6cq0n
Plant929	Artificial selection	AS_929						ArtificialSelectionExsertion.csv	Dryad Digital Repository	doi:10.5061/dryad.6cq0n	http://dx.doi.org/10.5061/dryad.6cq0n
Plant930	Artificial selection	AS_930						ArtificialSelectionExsertion.csv	Dryad Digital Repository	doi:10.5061/dryad.6cq0n	http://dx.doi.org/10.5061/dryad.6cq0n
Plant931	Artificial selection	AS_931						ArtificialSelectionExsertion.csv	Dryad Digital Repository	doi:10.5061/dryad.6cq0n	http://dx.doi.org/10.5061/dryad.6cq0n
Plant932	Artificial selection	AS_932						ArtificialSelectionExsertion.csv	Dryad Digital Repository	doi:10.5061/dryad.6cq0n	http://dx.doi.org/10.5061/dryad.6cq0n
Plant933	Artificial selection	AS_933						ArtificialSelectionExsertion.csv	Dryad Digital Repository	doi:10.5061/dryad.6cq0n	http://dx.doi.org/10.5061/dryad.6cq0n
Plant934	Artificial selection	AS_934						ArtificialSelectionExsertion.csv	Dryad Digital Repository	doi:10.5061/dryad.6cq0n	http://dx.doi.org/10.5061/dryad.6cq0n
Plant935	Artificial selection	AS_935						ArtificialSelectionExsertion.csv	Dryad Digital Repository	doi:10.5061/dryad.6cq0n	http://dx.doi.org/10.5061/dryad.6cq0n
Plant936	Artificial selection	AS_936						ArtificialSelectionExsertion.csv	Dryad Digital Repository	doi:10.5061/dryad.6cq0n	http://dx.doi.org/10.5061/dryad.6cq0n
Plant937	Artificial selection	AS_937						ArtificialSelectionExsertion.csv	Dryad Digital Repository	doi:10.5061/dryad.6cq0n	http://dx.doi.org/10.5061/dryad.6cq0n
Plant938	Artificial selection	AS_938						ArtificialSelectionExsertion.csv	Dryad Digital Repository	doi:10.5061/dryad.6cq0n	http://dx.doi.org/10.5061/dryad.6cq0n
Plant939	Artificial selection	AS_939						ArtificialSelectionExsertion.csv	Dryad Digital Repository	doi:10.5061/dryad.6cq0n	http://dx.doi.org/10.5061/dryad.6cq0n
Plant940	Artificial selection	AS_940						ArtificialSelectionExsertion.csv	Dryad Digital Repository	doi:10.5061/dryad.6cq0n	http://dx.doi.org/10.5061/dryad.6cq0n
Plant941	Artificial selection	AS_941						ArtificialSelectionExsertion.csv	Dryad Digital Repository	doi:10.5061/dryad.6cq0n	http://dx.doi.org/10.5061/dryad.6cq0n
Plant942	Artificial selection	AS_942						ArtificialSelectionExsertion.csv	Dryad Digital Repository	doi:10.5061/dryad.6cq0n	http://dx.doi.org/10.5061/dryad.6cq0n
Plant943	Artificial selection	AS_943						ArtificialSelectionExsertion.csv	Dryad Digital Repository	doi:10.5061/dryad.6cq0n	http://dx.doi.org/10.5061/dryad.6cq0n
Plant944	Artificial selection	AS_944						ArtificialSelectionExsertion.csv	Dryad Digital Repository	doi:10.5061/dryad.6cq0n	http://dx.doi.org/10.5061/dryad.6cq0n
Plant945	Artificial selection	AS_945						ArtificialSelectionExsertion.csv	Dryad Digital Repository	doi:10.5061/dryad.6cq0n	http://dx.doi.org/10.5061/dryad.6cq0n
Plant946	Artificial selection	AS_946						ArtificialSelectionExsertion.csv	Dryad Digital Repository	doi:10.5061/dryad.6cq0n	http://dx.doi.org/10.5061/dryad.6cq0n
Plant947	Artificial selection	AS_947						ArtificialSelectionExsertion.csv	Dryad Digital Repository	doi:10.5061/dryad.6cq0n	http://dx.doi.org/10.5061/dryad.6cq0n
Plant948	Artificial selection	AS_948						ArtificialSelectionExsertion.csv	Dryad Digital Repository	doi:10.5061/dryad.6cq0n	http://dx.doi.org/10.5061/dryad.6cq0n
Plant949	Artificial selection	AS_949						ArtificialSelectionExsertion.csv	Dryad Digital Repository	doi:10.5061/dryad.6cq0n	http://dx.doi.org/10.5061/dryad.6cq0n
Plant950	Artificial selection	AS_950						ArtificialSelectionExsertion.csv	Dryad Digital Repository	doi:10.5061/dryad.6cq0n	http://dx.doi.org/10.5061/dryad.6cq0n
Plant951	Artificial selection	AS_951						ArtificialSelectionExsertion.csv	Dryad Digital Repository	doi:10.5061/dryad.6cq0n	http://dx.doi.org/10.5061/dryad.6cq0n
Plant952	Artificial selection	AS_952						ArtificialSelectionExsertion.csv	Dryad Digital Repository	doi:10.5061/dryad.6cq0n	http://dx.doi.org/10.5061/dryad.6cq0n
Plant953	Artificial selection	AS_953						ArtificialSelectionExsertion.csv	Dryad Digital Repository	doi:10.5061/dryad.6cq0n	http://dx.doi.org/10.5061/dryad.6cq0n
Plant954	Artificial selection	AS_954						ArtificialSelectionExsertion.csv	Dryad Digital Repository	doi:10.5061/dryad.6cq0n	http://dx.doi.org/10.5061/dryad.6cq0n
Plant955	Artificial selection	AS_955						ArtificialSelectionExsertion.csv	Dryad Digital Repository	doi:10.5061/dryad.6cq0n	http://dx.doi.org/10.5061/dryad.6cq0n
Plant956	Artificial selection	AS_956						ArtificialSelectionExsertion.csv	Dryad Digital Repository	doi:10.5061/dryad.6cq0n	http://dx.doi.org/10.5061/dryad.6cq0n
Plant957	Artificial selection	AS_957						ArtificialSelectionExsertion.csv	Dryad Digital Repository	doi:10.5061/dryad.6cq0n	http://dx.doi.org/10.5061/dryad.6cq0n
Plant958	Artificial selection	AS_958						ArtificialSelectionExsertion.csv	Dryad Digital Repository	doi:10.5061/dryad.6cq0n	http://dx.doi.org/10.5061/dryad.6cq0n
Plant959	Artificial selection	AS_959						ArtificialSelectionExsertion.csv	Dryad Digital Repository	doi:10.5061/dryad.6cq0n	http://dx.doi.org/10.5061/dryad.6cq0n
Plant960	Artificial selection	AS_960						ArtificialSelectionExsertion.csv	Dryad Digital Repository	doi:10.5061/dryad.6cq0n	http://dx.doi.org/10.5061/dryad.6cq0n
Plant961	Artificial selection	AS_961						ArtificialSelectionExsertion.csv	Dryad Digital Repository	doi:10.5061/dryad.6cq0n	http://dx.doi.org/10.5061/dryad.6cq0n
Plant962	Artificial selection	AS_962						ArtificialSelectionExsertion.csv	Dryad Digital Repository	doi:10.5061/dryad.6cq0n	http://dx.doi.org/10.5061/dryad.6cq0n
Plant963	Artificial selection	AS_963						ArtificialSelectionExsertion.csv	Dryad Digital Repository	doi:10.5061/dryad.6cq0n	http://dx.doi.org/10.5061/dryad.6cq0n
Plant964	Artificial selection	AS_964						ArtificialSelectionExsertion.csv	Dryad Digital Repository	doi:10.5061/dryad.6cq0n	http://dx.doi.org/10.5061/dryad.6cq0n
Plant965	Artificial selection	AS_965						ArtificialSelectionExsertion.csv	Dryad Digital Repository	doi:10.5061/dryad.6cq0n	http://dx.doi.org/10.5061/dryad.6cq0n
Plant966	Artificial selection	AS_966						ArtificialSelectionExsertion.csv	Dryad Digital Repository	doi:10.5061/dryad.6cq0n	http://dx.doi.org/10.5061/dryad.6cq0n
Plant967	Artificial selection	AS_967						ArtificialSelectionExsertion.csv	Dryad Digital Repository	doi:10.5061/dryad.6cq0n	http://dx.doi.org/10.5061/dryad.6cq0n
Plant968	Artificial selection	AS_968						ArtificialSelectionExsertion.csv	Dryad Digital Repository	doi:10.5061/dryad.6cq0n	http://dx.doi.org/10.5061/dryad.6cq0n
Plant969	Artificial selection	AS_969						ArtificialSelectionExsertion.csv	Dryad Digital Repository	doi:10.5061/dryad.6cq0n	http://dx.doi.org/10.5061/dryad.6cq0n
Plant970	Artificial selection	AS_970						ArtificialSelectionExsertion.csv	Dryad Digital Repository	doi:10.5061/dryad.6cq0n	http://dx.doi.org/10.5061/dryad.6cq0n
Plant971	Artificial selection	AS_971						ArtificialSelectionExsertion.csv	Dryad Digital Repository	doi:10.5061/dryad.6cq0n	http://dx.doi.org/10.5061/dryad.6cq0n
Plant972	Artificial selection	AS_972						ArtificialSelectionExsertion.csv	Dryad Digital Repository	doi:10.5061/dryad.6cq0n	http://dx.doi.org/10.5061/dryad.6cq0n
Plant973	Artificial selection	AS_973						ArtificialSelectionExsertion.csv	Dryad Digital Repository	doi:10.5061/dryad.6cq0n	http://dx.doi.org/10.5061/dryad.6cq0n
Plant974	Artificial selection	AS_974						ArtificialSelectionExsertion.csv	Dryad Digital Repository	doi:10.5061/dryad.6cq0n	http://dx.doi.org/10.5061/dryad.6cq0n
Plant975	Artificial selection	AS_975						ArtificialSelectionExsertion.csv	Dryad Digital Repository	doi:10.5061/dryad.6cq0n	http://dx.doi.org/10.5061/dryad.6cq0n
Plant976	Artificial selection	AS_976						ArtificialSelectionExsertion.csv	Dryad Digital Repository	doi:10.5061/dryad.6cq0n	http://dx.doi.org/10.5061/dryad.6cq0n
Plant977	Artificial selection	AS_977						ArtificialSelectionExsertion.csv	Dryad Digital Repository	doi:10.5061/dryad.6cq0n	http://dx.doi.org/10.5061/dryad.6cq0n
Plant978	Artificial selection	AS_978						ArtificialSelectionExsertion.csv	Dryad Digital Repository	doi:10.5061/dryad.6cq0n	http://dx.doi.org/10.5061/dryad.6cq0n
Plant979	Artificial selection	AS_979						ArtificialSelectionExsertion.csv	Dryad Digital Repository	doi:10.5061/dryad.6cq0n	http://dx.doi.org/10.5061/dryad.6cq0n
Plant980	Artificial selection	AS_980						ArtificialSelectionExsertion.csv	Dryad Digital Repository	doi:10.5061/dryad.6cq0n	http://dx.doi.org/10.5061/dryad.6cq0n
Plant981	Artificial selection	AS_981						ArtificialSelectionExsertion.csv	Dryad Digital Repository	doi:10.5061/dryad.6cq0n	http://dx.doi.org/10.5061/dryad.6cq0n
Plant982	Artificial selection	AS_982						ArtificialSelectionExsertion.csv	Dryad Digital Repository	doi:10.5061/dryad.6cq0n	http://dx.doi.org/10.5061/dryad.6cq0n
Plant983	Artificial selection	AS_983						ArtificialSelectionExsertion.csv	Dryad Digital Repository	doi:10.5061/dryad.6cq0n	http://dx.doi.org/10.5061/dryad.6cq0n
Plant984	Artificial selection	AS_984						ArtificialSelectionExsertion.csv	Dryad Digital Repository	doi:10.5061/dryad.6cq0n	http://dx.doi.org/10.5061/dryad.6cq0n
Plant985	Artificial selection	AS_985						ArtificialSelectionExsertion.csv	Dryad Digital Repository	doi:10.5061/dryad.6cq0n	http://dx.doi.org/10.5061/dryad.6cq0n
Plant986	Artificial selection	AS_986						ArtificialSelectionExsertion.csv	Dryad Digital Repository	doi:10.5061/dryad.6cq0n	http://dx.doi.org/10.5061/dryad.6cq0n
Plant987	Artificial selection	AS_987						ArtificialSelectionExsertion.csv	Dryad Digital Repository	doi:10.5061/dryad.6cq0n	http://dx.doi.org/10.5061/dryad.6cq0n
Plant988	Artificial selection	AS_988						ArtificialSelectionExsertion.csv	Dryad Digital Repository	doi:10.5061/dryad.6cq0n	http://dx.doi.org/10.5061/dryad.6cq0n
Plant989	Artificial selection	AS_989						ArtificialSelectionExsertion.csv	Dryad Digital Repository	doi:10.5061/dryad.6cq0n	http://dx.doi.org/10.5061/dryad.6cq0n
Plant990	Artificial selection	AS_990						ArtificialSelectionExsertion.csv	Dryad Digital Repository	doi:10.5061/dryad.6cq0n	http://dx.doi.org/10.5061/dryad.6cq0n
Plant991	Artificial selection	AS_991						ArtificialSelectionExsertion.csv	Dryad Digital Repository	doi:10.5061/dryad.6cq0n	http://dx.doi.org/10.5061/dryad.6cq0n
Plant992	Artificial selection	AS_992						ArtificialSelectionExsertion.csv	Dryad Digital Repository	doi:10.5061/dryad.6cq0n	http://dx.doi.org/10.5061/dryad.6cq0n
Plant993	Artificial selection	AS_993						ArtificialSelectionExsertion.csv	Dryad Digital Repository	doi:10.5061/dryad.6cq0n	http://dx.doi.org/10.5061/dryad.6cq0n
Plant994	Artificial selection	AS_994						ArtificialSelectionExsertion.csv	Dryad Digital Repository	doi:10.5061/dryad.6cq0n	http://dx.doi.org/10.5061/dryad.6cq0n
Plant995	Artificial selection	AS_995						ArtificialSelectionExsertion.csv	Dryad Digital Repository	doi:10.5061/dryad.6cq0n	http://dx.doi.org/10.5061/dryad.6cq0n
Plant996	Artificial selection	AS_996						ArtificialSelectionExsertion.csv	Dryad Digital Repository	doi:10.5061/dryad.6cq0n	http://dx.doi.org/10.5061/dryad.6cq0n
Plant997	Artificial selection	AS_997						ArtificialSelectionExsertion.csv	Dryad Digital Repository	doi:10.5061/dryad.6cq0n	http://dx.doi.org/10.5061/dryad.6cq0n
Plant998	Artificial selection	AS_998						ArtificialSelectionExsertion.csv	Dryad Digital Repository	doi:10.5061/dryad.6cq0n	http://dx.doi.org/10.5061/dryad.6cq0n
Plant999	Artificial selection	AS_999						ArtificialSelectionExsertion.csv	Dryad Digital Repository	doi:10.5061/dryad.6cq0n	http://dx.doi.org/10.5061/dryad.6cq0n
Plant1000	Artificial selection	AS_1000						ArtificialSelectionExsertion.csv	Dryad Digital Repository	doi:10.5061/dryad.6cq0n	http://dx.doi.org/10.5061/dryad.6cq0n
Plant1001	Artificial selection	AS_1001						ArtificialSelectionExsertion.csv	Dryad Digital Repository	doi:10.5061/dryad.6cq0n	http://dx.doi.org/10.5061/dryad.6cq0n
Plant1002	Artificial selection	AS_1002						ArtificialSelectionExsertion.csv	Dryad Digital Repository	doi:10.5061/dryad.6cq0n	http://dx.doi.org/10.5061/dryad.6cq0n
Plant1003	Artificial selection	AS_1003						ArtificialSelectionExsertion.csv	Dryad Digital Repository	doi:10.5061/dryad.6cq0n	http://dx.doi.org/10.5061/dryad.6cq0n
Plant1004	Artificial selection	AS_1004						ArtificialSelectionExsertion.csv	Dryad Digital Repository	doi:10.5061/dryad.6cq0n	http://dx.doi.org/10.5061/dryad.6cq0n
Plant1005	Artificial selection	AS_1005						ArtificialSelectionExsertion.csv	Dryad Digital Repository	doi:10.5061/dryad.6cq0n	http://dx.doi.org/10.5061/dryad.6cq0n
Plant1006	Artificial selection	AS_1006						ArtificialSelectionExsertion.csv	Dryad Digital Repository	doi:10.5061/dryad.6cq0n	http://dx.doi.org/10.5061/dryad.6cq0n
Plant1007	Artificial selection	AS_1007						ArtificialSelectionExsertion.csv	Dryad Digital Repository	doi:10.5061/dryad.6cq0n	http://dx.doi.org/10.5061/dryad.6cq0n
Plant1008	Artificial selection	AS_1008						ArtificialSelectionExsertion.csv	Dryad Digital Repository	doi:10.5061/dryad.6cq0n	http://dx.doi.org/10.5061/dryad.6cq0n
Plant1009	Artificial selection	AS_1009						ArtificialSelectionExsertion.csv	Dryad Digital Repository	doi:10.5061/dryad.6cq0n	http://dx.doi.org/10.5061/dryad.6cq0n
Plant1010	Artificial selection	AS_1010						ArtificialSelectionExsertion.csv	Dryad Digital Repository	doi:10.5061/dryad.6cq0n	http://dx.doi.org/10.5061/dryad.6cq0n
Plant1011	Artificial selection	AS_1011						ArtificialSelectionExsertion.csv	Dryad Digital Repository	doi:10.5061/dryad.6cq0n	http://dx.doi.org/10.5061/dryad.6cq0n
Plant1012	Artificial selection	AS_1012						ArtificialSelectionExsertion.csv	Dryad Digital Repository	doi:10.5061/dryad.6cq0n	http://dx.doi.org/10.5061/dryad.6cq0n
Plant1013	Artificial selection	AS_1013						ArtificialSelectionExsertion.csv	Dryad Digital Repository	doi:10.5061/dryad.6cq0n	http://dx.doi.org/10.5061/dryad.6cq0n
Plant1014	Artificial selection	AS_1014						ArtificialSelectionExsertion.csv	Dryad Digital Repository	doi:10.5061/dryad.6cq0n	http://dx.doi.org/10.5061/dryad.6cq0n
Plant1015	Artificial selection	AS_1015						ArtificialSelectionExsertion.csv	Dryad Digital Repository	doi:10.5061/dryad.6cq0n	http://dx.doi.org/10.5061/dryad.6cq0n
Plant1016	Artificial selection	AS_1016						ArtificialSelectionExsertion.csv	Dryad Digital Repository	doi:10.5061/dryad.6cq0n	http://dx.doi.org/10.5061/dryad.6cq0n
Plant1017	Artificial selection	AS_1017						ArtificialSelectionExsertion.csv	Dryad Digital Repository	doi:10.5061/dryad.6cq0n	http://dx.doi.org/10.5061/dryad.6cq0n
Plant1018	Artificial selection	AS_1018						ArtificialSelectionExsertion.csv	Dryad Digital Repository	doi:10.5061/dryad.6cq0n	http://dx.doi.org/10.5061/dryad.6cq0n
Plant1019	Artificial selection	AS_1019						ArtificialSelectionExsertion.csv	Dryad Digital Repository	doi:10.5061/dryad.6cq0n	http://dx.doi.org/10.5061/dryad.6cq0n
Plant1020	Artificial selection	AS_1020						ArtificialSelectionExsertion.csv	Dryad Digital Repository	doi:10.5061/dryad.6cq0n	http://dx.doi.org/10.5061/dryad.6cq0n
Plant1021	Artificial selection	AS_1021						ArtificialSelectionExsertion.csv	Dryad Digital Repository	doi:10.5061/dryad.6cq0n	http://dx.doi.org/10.5061/dryad.6cq0n
Plant1022	Artificial selection	AS_1022						ArtificialSelectionExsertion.csv	Dryad Digital Repository	doi:10.5061/dryad.6cq0n	http://dx.doi.org/10.5061/dryad.6cq0n
Plant1023	Artificial selection	AS_1023						ArtificialSelectionExsertion.csv	Dryad Digital Repository	doi:10.5061/dryad.6cq0n	http://dx.doi.org/10.5061/dryad.6cq0n
Plant1024	Artificial selection	AS_1024						ArtificialSelectionExsertion.csv	Dryad Digital Repository	doi:10.5061/dryad.6cq0n	http://dx.doi.org/10.5061/dryad.6cq0n
Plant1025	Artificial selection	AS_1025						ArtificialSelectionExsertion.csv	Dryad Digital Repository	doi:10.5061/dryad.6cq0n	http://dx.doi.org/10.5061/dryad.6cq0n
Plant1026	Artificial selection	AS_1026						ArtificialSelectionExsertion.csv	Dryad Digital Repository	doi:10.5061/dryad.6cq0n	http://dx.doi.org/10.5061/dryad.6cq0n
Plant1027	Artificial selection	AS_1027						ArtificialSelectionExsertion.csv	Dryad Digital Repository	doi:10.5061/dryad.6cq0n	http://dx.doi.org/10.5061/dryad.6cq0n
Plant1028	Artificial selection	AS_1028						ArtificialSelectionExsertion.csv	Dryad Digital Repository	doi:10.5061/dryad.6cq0n	http://dx.doi.org/10.5061/dryad.6cq0n
Plant1029	Artificial selection	AS_1029						ArtificialSelectionExsertion.csv	Dryad Digital Repository	doi:10.5061/dryad.6cq0n	http://dx.doi.org/10.5061/dryad.6cq0n
Plant1030	Artificial selection	AS_1030						ArtificialSelectionExsertion.csv	Dryad Digital Repository	doi:10.5061/dryad.6cq0n	http://dx.doi.org/10.5061/dryad.6cq0n
Plant1031	Artificial selection	AS_1031						ArtificialSelectionExsertion.csv	Dryad Digital Repository	doi:10.5061/dryad.6cq0n	http://dx.doi.org/10.5061/dryad.6cq0n
Plant1032	Artificial selection	AS_1032						ArtificialSelectionExsertion.csv	Dryad Digital Repository	doi:10.5061/dryad.6cq0n	http://dx.doi.org/10.5061/dryad.6cq0n
Plant1033	Artificial selection	AS_1033						ArtificialSelectionExsertion.csv	Dryad Digital Repository	doi:10.5061/dryad.6cq0n	http://dx.doi.org/10.5061/dryad.6cq0n
Plant1034	Artificial selection	AS_1034						ArtificialSelectionExsertion.csv	Dryad Digital Repository	doi:10.5061/dryad.6cq0n	http://dx.doi.org/10.5061/dryad.6cq0n
Plant1035	Artificial selection	AS_1035						ArtificialSelectionExsertion.csv	Dryad Digital Repository	doi:10.5061/dryad.6cq0n	http://dx.doi.org/10.5061/dryad.6cq0n
Plant1036	Artificial selection	AS_1036						ArtificialSelectionExsertion.csv	Dryad Digital Repository	doi:10.5061/dryad.6cq0n	http://dx.doi.org/10.5061/dryad.6cq0n
Plant1037	Artificial selection	AS_1037						ArtificialSelectionExsertion.csv	Dryad Digital Repository	doi:10.5061/dryad.6cq0n	http://dx.doi.org/10.5061/dryad.6cq0n
Plant1038	Artificial selection	AS_1038						ArtificialSelectionExsertion.csv	Dryad Digital Repository	doi:10.5061/dryad.6cq0n	http://dx.doi.org/10.5061/dryad.6cq0n
Plant1039	Artificial selection	AS_1039						ArtificialSelectionExsertion.csv	Dryad Digital Repository	doi:10.5061/dryad.6cq0n	http://dx.doi.org/10.5061/dryad.6cq0n
Plant1040	Artificial selection	AS_1040						ArtificialSelectionExsertion.csv	Dryad Digital Repository	doi:10.5061/dryad.6cq0n	http://dx.doi.org/10.5061/dryad.6cq0n
Plant1041	Artificial selection	AS_1041						ArtificialSelectionExsertion.csv	Dryad Digital Repository	doi:10.5061/dryad.6cq0n	http://dx.doi.org/10.5061/dryad.6cq0n
Plant1042	Artificial selection	AS_1042						ArtificialSelectionExsertion.csv	Dryad Digital Repository	doi:10.5061/dryad.6cq0n	http://dx.doi.org/10.5061/dryad.6cq0n
Plant1043	Artificial selection	AS_1043						ArtificialSelectionExsertion.csv	Dryad Digital Repository	doi:10.5061/dryad.6cq0n	http://dx.doi.org/10.5061/dryad.6cq0n
Plant1044	Artificial selection	AS_1044						ArtificialSelectionExsertion.csv	Dryad Digital Repository	doi:10.5061/dryad.6cq0n	http://dx.doi.org/10.5061/dryad.6cq0n
Plant1045	Artificial selection	AS_1045						ArtificialSelectionExsertion.csv	Dryad Digital Repository	doi:10.5061/dryad.6cq0n	http://dx.doi.org/10.5061/dryad.6cq0n
Plant1046	Artificial selection	AS_1046						ArtificialSelectionExsertion.csv	Dryad Digital Repository	doi:10.5061/dryad.6cq0n	http://dx.doi.org/10.5061/dryad.6cq0n
Plant1047	Artificial selection	AS_1047						ArtificialSelectionExsertion.csv	Dryad Digital Repository	doi:10.5061/dryad.6cq0n	http://dx.doi.org/10.5061/dryad.6cq0n
Plant1048	Artificial selection	AS_1048						ArtificialSelectionExsertion.csv	Dryad Digital Repository	doi:10.5061/dryad.6cq0n	http://dx.doi.org/10.5061/dryad.6cq0n
Plant1049	Artificial selection	AS_1049						ArtificialSelectionExsertion.csv	Dryad Digital Repository	doi:10.5061/dryad.6cq0n	http://dx.doi.org/10.5061/dryad.6cq0n
Plant1050	Artificial selection	AS_1050						ArtificialSelectionExsertion.csv	Dryad Digital Repository	doi:10.5061/dryad.6cq0n	http://dx.doi.org/10.5061/dryad.6cq0n
Plant1051	Artificial selection	AS_1051						ArtificialSelectionExsertion.csv	Dryad Digital Repository	doi:10.5061/dryad.6cq0n	http://dx.doi.org/10.5061/dryad.6cq0n
Plant1052	Artificial selection	AS_1052						ArtificialSelectionExsertion.csv	Dryad Digital Repository	doi:10.5061/dryad.6cq0n	http://dx.doi.org/10.5061/dryad.6cq0n
Plant1053	Artificial selection	AS_1053						ArtificialSelectionExsertion.csv	Dryad Digital Repository	doi:10.5061/dryad.6cq0n	http://dx.doi.org/10.5061/dryad.6cq0n
Plant1054	Artificial selection	AS_1054						ArtificialSelectionExsertion.csv	Dryad Digital Repository	doi:10.5061/dryad.6cq0n	http://dx.doi.org/10.5061/dryad.6cq0n
Plant1055	Artificial selection	AS_1055						ArtificialSelectionExsertion.csv	Dryad Digital Repository	doi:10.5061/dryad.6cq0n	http://dx.doi.org/10.5061/dryad.6cq0n
Plant1056	Artificial selection	AS_1056						ArtificialSelectionExsertion.csv	Dryad Digital Repository	doi:10.5061/dryad.6cq0n	http://dx.doi.org/10.5061/dryad.6cq0n
Plant1057	Artificial selection	AS_1057						ArtificialSelectionExsertion.csv	Dryad Digital Repository	doi:10.5061/dryad.6cq0n	http://dx.doi.org/10.5061/dryad.6cq0n
Plant1058	Artificial selection	AS_1058						ArtificialSelectionExsertion.csv	Dryad Digital Repository	doi:10.5061/dryad.6cq0n	http://dx.doi.org/10.5061/dryad.6cq0n
Plant1059	Artificial selection	AS_1059						ArtificialSelectionExsertion.csv	Dryad Digital Repository	doi:10.5061/dryad.6cq0n	http://dx.doi.org/10.5061/dryad.6cq0n
Plant1060	Artificial selection	AS_1060						ArtificialSelectionExsertion.csv	Dryad Digital Repository	doi:10.5061/dryad.6cq0n	http://dx.doi.org/10.5061/dryad.6cq0n
Plant1061	Artificial selection	AS_1061						ArtificialSelectionExsertion.csv	Dryad Digital Repository	doi:10.5061/dryad.6cq0n	http://dx.doi.org/10.5061/dryad.6cq0n
Plant1062	Artificial selection	AS_1062						ArtificialSelectionExsertion.csv	Dryad Digital Repository	doi:10.5061/dryad.6cq0n	http://dx.doi.org/10.5061/dryad.6cq0n
Plant1063	Artificial selection	AS_1063						ArtificialSelectionExsertion.csv	Dryad Digital Repository	doi:10.5061/dryad.6cq0n	http://dx.doi.org/10.5061/dryad.6cq0n
Plant1064	Artificial selection	AS_1064						ArtificialSelectionExsertion.csv	Dryad Digital Repository	doi:10.5061/dryad.6cq0n	http://dx.doi.org/10.5061/dryad.6cq0n
Plant1065	Artificial selection	AS_1065						ArtificialSelectionExsertion.csv	Dryad Digital Repository	doi:10.5061/dryad.6cq0n	http://dx.doi.org/10.5061/dryad.6cq0n
Plant1066	Artificial selection	AS_1066						ArtificialSelectionExsertion.csv	Dryad Digital Repository	doi:10.5061/dryad.6cq0n	http://dx.doi.org/10.5061/dryad.6cq0n
Plant1067	Artificial selection	AS_1067						ArtificialSelectionExsertion.csv	Dryad Digital Repository	doi:10.5061/dryad.6cq0n	http://dx.doi.org/10.5061/dryad.6cq0n
Plant1068	Artificial selection	AS_1068						ArtificialSelectionExsertion.csv	Dryad Digital Repository	doi:10.5061/dryad.6cq0n	http://dx.doi.org/10.5061/dryad.6cq0n
Plant1069	Artificial selection	AS_1069						ArtificialSelectionExsertion.csv	Dryad Digital Repository	doi:10.5061/dryad.6cq0n	http://dx.doi.org/10.5061/dryad.6cq0n
Plant1070	Artificial selection	AS_1070						ArtificialSelectionExsertion.csv	Dryad Digital Repository	doi:10.5061/dryad.6cq0n	http://dx.doi.org/10.5061/dryad.6cq0n
Plant1071	Artificial selection	AS_1071						ArtificialSelectionExsertion.csv	Dryad Digital Repository	doi:10.5061/dryad.6cq0n	http://dx.doi.org/10.5061/dryad.6cq0n
Plant1072	Artificial selection	AS_1072						ArtificialSelectionExsertion.csv	Dryad Digital Repository	doi:10.5061/dryad.6cq0n	http://dx.doi.org/10.5061/dryad.6cq0n
Plant1073	Artificial selection	AS_1073						ArtificialSelectionExsertion.csv	Dryad Digital Repository	doi:10.5061/dryad.6cq0n	http://dx.doi.org/10.5061/dryad.6cq0n
Plant1074	Artificial selection	AS_1074						ArtificialSelectionExsertion.csv	Dryad Digital Repository	doi:10.5061/dryad.6cq0n	http://dx.doi.org/10.5061/dryad.6cq0n
Plant1075	Artificial selection	AS_1075						ArtificialSelectionExsertion.csv	Dryad Digital Repository	doi:10.5061/dryad.6cq0n	http://dx.doi.org/10.5061/dryad.6cq0n
Plant1076	Artificial selection	AS_1076						ArtificialSelectionExsertion.csv	Dryad Digital Repository	doi:10.5061/dryad.6cq0n	http://dx.doi.org/10.5061/dryad.6cq0n
Plant1077	Artificial selection	AS_1077						ArtificialSelectionExsertion.csv	Dryad Digital Repository	doi:10.5061/dryad.6cq0n	http://dx.doi.org/10.5061/dryad.6cq0n
Plant1078	Artificial selection	AS_1078						ArtificialSelectionExsertion.csv	Dryad Digital Repository	doi:10.5061/dryad.6cq0n	http://dx.doi.org/10.5061/dryad.6cq0n
Plant1079	Artificial selection	AS_1079						ArtificialSelectionExsertion.csv	Dryad Digital Repository	doi:10.5061/dryad.6cq0n	http://dx.doi.org/10.5061/dryad.6cq0n
Plant1080	Artificial selection	AS_1080						ArtificialSelectionExsertion.csv	Dryad Digital Repository	doi:10.5061/dryad.6cq0n	http://dx.doi.org/10.5061/dryad.6cq0n
Plant1081	Artificial selection	AS_1081						ArtificialSelectionExsertion.csv	Dryad Digital Repository	doi:10.5061/dryad.6cq0n	http://dx.doi.org/10.5061/dryad.6cq0n
Plant1082	Artificial selection	AS_1082						ArtificialSelectionExsertion.csv	Dryad Digital Repository	doi:10.5061/dryad.6cq0n	http://dx.doi.org/10.5061/dryad.6cq0n
Plant1083	Artificial selection	AS_1083						ArtificialSelectionExsertion.csv	Dryad Digital Repository	doi:10.5061/dryad.6cq0n	http://dx.doi.org/10.5061/dryad.6cq0n
Plant1084	Artificial selection	AS_1084						ArtificialSelectionExsertion.csv	Dryad Digital Repository	doi:10.5061/dryad.6cq0n	http://dx.doi.org/10.5061/dryad.6cq0n
Plant1085	Artificial selection	AS_1085						ArtificialSelectionExsertion.csv	Dryad Digital Repository	doi:10.5061/dryad.6cq0n	http://dx.doi.org/10.5061/dryad.6cq0n
Plant1086	Artificial selection	AS_1086						ArtificialSelectionExsertion.csv	Dryad Digital Repository	doi:10.5061/dryad.6cq0n	http://dx.doi.org/10.5061/dryad.6cq0n
Plant1087	Artificial selection	AS_1087						ArtificialSelectionExsertion.csv	Dryad Digital Repository	doi:10.5061/dryad.6cq0n	http://dx.doi.org/10.5061/dryad.6cq0n
Plant1088	Artificial selection	AS_1088						ArtificialSelectionExsertion.csv	Dryad Digital Repository	doi:10.5061/dryad.6cq0n	http://dx.doi.org/10.5061/dryad.6cq0n
Plant1089	Artificial selection	AS_1089						ArtificialSelectionExsertion.csv	Dryad Digital Repository	doi:10.5061/dryad.6cq0n	http://dx.doi.org/10.5061/dryad.6cq0n
Plant1090	Artificial selection	AS_1090						ArtificialSelectionExsertion.csv	Dryad Digital Repository	doi:10.5061/dryad.6cq0n	http://dx.doi.org/10.5061/dryad.6cq0n
Plant1091	Artificial selection	AS_1091						ArtificialSelectionExsertion.csv	Dryad Digital Repository	doi:10.5061/dryad.6cq0n	http://dx.doi.org/10.5061/dryad.6cq0n
Plant1092	Artificial selection	AS_1092						ArtificialSelectionExsertion.csv	Dryad Digital Repository	doi:10.5061/dryad.6cq0n	http://dx.doi.org/10.5061/dryad.6cq0n
Plant1093	Artificial selection	AS_1093						ArtificialSelectionExsertion.csv	Dryad Digital Repository	doi:10.5061/dryad.6cq0n	http://dx.doi.org/10.5061/dryad.6cq0n
Plant1094	Artificial selection	AS_1094						ArtificialSelectionExsertion.csv	Dryad Digital Repository	doi:10.5061/dryad.6cq0n	http://dx.doi.org/10.5061/dryad.6cq0n
Plant1095	Artificial selection	AS_1095						ArtificialSelectionExsertion.csv	Dryad Digital Repository	doi:10.5061/dryad.6cq0n	http://dx.doi.org/10.5061/dryad.6cq0n
Plant1096	Artificial selection	AS_1096						ArtificialSelectionExsertion.csv	Dryad Digital Repository	doi:10.5061/dryad.6cq0n	http://dx.doi.org/10.5061/dryad.6cq0n
Plant1097	Artificial selection	AS_1097						ArtificialSelectionExsertion.csv	Dryad Digital Repository	doi:10.5061/dryad.6cq0n	http://dx.doi.org/10.5061/dryad.6cq0n
Plant1098	Artificial selection	AS_1098						ArtificialSelectionExsertion.csv	Dryad Digital Repository	doi:10.5061/dryad.6cq0n	http://dx.doi.org/10.5061/dryad.6cq0n
Plant1099	Artificial selection	AS_1099						ArtificialSelectionExsertion.csv	Dryad Digital Repository	doi:10.5061/dryad.6cq0n	http://dx.doi.org/10.5061/dryad.6cq0n
Plant1100	Artificial selection	AS_1100						ArtificialSelectionExsertion.csv	Dryad Digital Repository	doi:10.5061/dryad.6cq0n	http://dx.doi.org/10.5061/dryad.6cq0n
Plant1101	Artificial selection	AS_1101						ArtificialSelectionExsertion.csv	Dryad Digital Repository	doi:10.5061/dryad.6cq0n	http://dx.doi.org/10.5061/dryad.6cq0n
Plant1102	Artificial selection	AS_1102						ArtificialSelectionExsertion.csv	Dryad Digital Repository	doi:10.5061/dryad.6cq0n	http://dx.doi.org/10.5061/dryad.6cq0n
Plant1103	Artificial selection	AS_1103						ArtificialSelectionExsertion.csv	Dryad Digital Repository	doi:10.5061/dryad.6cq0n	http://dx.doi.org/10.5061/dryad.6cq0n
Plant1104	Artificial selection	AS_1104						ArtificialSelectionExsertion.csv	Dryad Digital Repository	doi:10.5061/dryad.6cq0n	http://dx.doi.org/10.5061/dryad.6cq0n
Plant1105	Artificial selection	AS_1105						ArtificialSelectionExsertion.csv	Dryad Digital Repository	doi:10.5061/dryad.6cq0n	http://dx.doi.org/10.5061/dryad.6cq0n
Plant1106	Artificial selection	AS_1106						ArtificialSelectionExsertion.csv	Dryad Digital Repository	doi:10.5061/dryad.6cq0n	http://dx.doi.org/10.5061/dryad.6cq0n
Plant1107	Artificial selection	AS_1107						ArtificialSelectionExsertion.csv	Dryad Digital Repository	doi:10.5061/dryad.6cq0n	http://dx.doi.org/10.5061/dryad.6cq0n
Plant1108	Artificial selection	AS_1108						ArtificialSelectionExsertion.csv	Dryad Digital Repository	doi:10.5061/dryad.6cq0n	http://dx.doi.org/10.5061/dryad.6cq0n
Plant1109	Artificial selection	AS_1109						ArtificialSelectionExsertion.csv	Dryad Digital Repository	doi:10.5061/dryad.6cq0n	http://dx.doi.org/10.5061/dryad.6cq0n
Plant1110	Artificial selection	AS_1110						ArtificialSelectionExsertion.csv	Dryad Digital Repository	doi:10.5061/dryad.6cq0n	http://dx.doi.org/10.5061/dryad.6cq0n
Plant1111	Artificial selection	AS_1111						ArtificialSelectionExsertion.csv	Dryad Digital Repository	doi:10.5061/dryad.6cq0n	http://dx.doi.org/10.5061/dryad.6cq0n
Plant1112	Artificial selection	AS_1112						ArtificialSelectionExsertion.csv	Dryad Digital Repository	doi:10.5061/dryad.6cq0n	http://dx.doi.org/10.5061/dryad.6cq0n
Plant1113	Artificial selection	AS_1113						ArtificialSelectionExsertion.csv	Dryad Digital Repository	doi:10.5061/dryad.6cq0n	http://dx.doi.org/10.5061/dryad.6cq0n
Plant1114	Artificial selection	AS_1114						ArtificialSelectionExsertion.csv	Dryad Digital Repository	doi:10.5061/dryad.6cq0n	http://dx.doi.org/10.5061/dryad.6cq0n
Plant1115	Artificial selection	AS_1115						ArtificialSelectionExsertion.csv	Dryad Digital Repository	doi:10.5061/dryad.6cq0n	http://dx.doi.org/10.5061/dryad.6cq0n
Plant1116	Artificial selection	AS_1116						ArtificialSelectionExsertion.csv	Dryad Digital Repository	doi:10.5061/dryad.6cq0n	http://dx.doi.org/10.5061/dryad.6cq0n
Plant1117	Artificial selection	AS_1117						ArtificialSelectionExsertion.csv	Dryad Digital Repository	doi:10.5061/dryad.6cq0n	http://dx.doi.org/10.5061/dryad.6cq0n
Plant1118	Artificial selection	AS_1118						ArtificialSelectionExsertion.csv	Dryad Digital Repository	doi:10.5061/dryad.6cq0n	http://dx.doi.org/10.5061/dryad.6cq0n
Plant1119	Artificial selection	AS_1119						ArtificialSelectionExsertion.csv	Dryad Digital Repository	doi:10.5061/dryad.6cq0n	http://dx.doi.org/10.5061/dryad.6cq0n
Plant1120	Artificial selection	AS_1120						ArtificialSelectionExsertion.csv	Dryad Digital Repository	doi:10.5061/dryad.6cq0n	http://dx.doi.org/10.5061/dryad.6cq0n
Plant1121	Artificial selection	AS_1121						ArtificialSelectionExsertion.csv	Dryad Digital Repository	doi:10.5061/dryad.6cq0n	http://dx.doi.org/10.5061/dryad.6cq0n
Plant1122	Artificial selection	AS_1122						ArtificialSelectionExsertion.csv	Dryad Digital Repository	doi:10.5061/dryad.6cq0n	http://dx.doi.org/10.5061/dryad.6cq0n
Plant1123	Artificial selection	AS_1123						ArtificialSelectionExsertion.csv	Dryad Digital Repository	doi:10.5061/dryad.6cq0n	http://dx.doi.org/10.5061/dryad.6cq0n
Plant1124	Artificial selection	AS_1124						ArtificialSelectionExsertion.csv	Dryad Digital Repository	doi:10.5061/dryad.6cq0n	http://dx.doi.org/10.5061/dryad.6cq0n
Plant1125	Artificial selection	AS_1125						ArtificialSelectionExsertion.csv	Dryad Digital Repository	doi:10.5061/dryad.6cq0n	http://dx.doi.org/10.5061/dryad.6cq0n
Plant1126	Artificial selection	AS_1126						ArtificialSelectionExsertion.csv	Dryad Digital Repository	doi:10.5061/dryad.6cq0n	http://dx.doi.org/10.5061/dryad.6cq0n
Plant1127	Artificial selection	AS_1127						ArtificialSelectionExsertion.csv	Dryad Digital Repository	doi:10.5061/dryad.6cq0n	http://dx.doi.org/10.5061/dryad.6cq0n
Plant1128	Artificial selection	AS_1128						ArtificialSelectionExsertion.csv	Dryad Digital Repository	doi:10.5061/dryad.6cq0n	http://dx.doi.org/10.5061/dryad.6cq0n
Plant1129	Artificial selection	AS_1129						ArtificialSelectionExsertion.csv	Dryad Digital Repository	doi:10.5061/dryad.6cq0n	http://dx.doi.org/10.5061/dryad.6cq0n
Plant1130	Artificial selection	AS_1130						ArtificialSelectionExsertion.csv	Dryad Digital Repository	doi:10.5061/dryad.6cq0n	http://dx.doi.org/10.5061/dryad.6cq0n
Plant1131	Artificial selection	AS_1131						ArtificialSelectionExsertion.csv	Dryad Digital Repository	doi:10.5061/dryad.6cq0n	http://dx.doi.org/10.5061/dryad.6cq0n
Plant1132	Artificial selection	AS_1132						ArtificialSelectionExsertion.csv	Dryad Digital Repository	doi:10.5061/dryad.6cq0n	http://dx.doi.org/10.5061/dryad.6cq0n
Plant1133	Artificial selection	AS_1133						ArtificialSelectionExsertion.csv	Dryad Digital Repository	doi:10.5061/dryad.6cq0n	http://dx.doi.org/10.5061/dryad.6cq0n
Plant1134	Artificial selection	AS_1134						ArtificialSelectionExsertion.csv	Dryad Digital Repository	doi:10.5061/dryad.6cq0n	http://dx.doi.org/10.5061/dryad.6cq0n
Plant1135	Artificial selection	AS_1135						ArtificialSelectionExsertion.csv	Dryad Digital Repository	doi:10.5061/dryad.6cq0n	http://dx.doi.org/10.5061/dryad.6cq0n
Plant1136	Artificial selection	AS_1136						ArtificialSelectionExsertion.csv	Dryad Digital Repository	doi:10.5061/dryad.6cq0n	http://dx.doi.org/10.5061/dryad.6cq0n
Plant1137	Artificial selection	AS_1137						ArtificialSelectionExsertion.csv	Dryad Digital Repository	doi:10.5061/dryad.6cq0n	http://dx.doi.org/10.5061/dryad.6cq0n
Plant1138	Artificial selection	AS_1138						ArtificialSelectionExsertion.csv	Dryad Digital Repository	doi:10.5061/dryad.6cq0n	http://dx.doi.org/10.5061/dryad.6cq0n
Plant1139	Artificial selection	AS_1139						ArtificialSelectionExsertion.csv	Dryad Digital Repository	doi:10.5061/dryad.6cq0n	http://dx.doi.org/10.5061/dryad.6cq0n
Plant1140	Artificial selection	AS_1140						ArtificialSelectionExsertion.csv	Dryad Digital Repository	doi:10.5061/dryad.6cq0n	http://dx.doi.org/10.5061/dryad.6cq0n
Plant1141	Artificial selection	AS_1141						ArtificialSelectionExsertion.csv	Dryad Digital Repository	doi:10.5061/dryad.6cq0n	http://dx.doi.org/10.5061/dryad.6cq0n
Plant1142	Artificial selection	AS_1142						ArtificialSelectionExsertion.csv	Dryad Digital Repository	doi:10.5061/dryad.6cq0n	http://dx.doi.org/10.5061/dryad.6cq0n
Plant1143	Artificial selection	AS_1143						ArtificialSelectionExsertion.csv	Dryad Digital Repository	doi:10.5061/dryad.6cq0n	http://dx.doi.org/10.5061/dryad.6cq0n
Plant1144	Artificial selection	AS_1144						ArtificialSelectionExsertion.csv	Dryad Digital Repository	doi:10.5061/dryad.6cq0n	http://dx.doi.org/10.5061/dryad.6cq0n
Plant1145	Artificial selection	AS_1145						ArtificialSelectionExsertion.csv	Dryad Digital Repository	doi:10.5061/dryad.6cq0n	http://dx.doi.org/10.5061/dryad.6cq0n
Plant1146	Artificial selection	AS_1146						ArtificialSelectionExsertion.csv	Dryad Digital Repository	doi:10.5061/dryad.6cq0n	http://dx.doi.org/10.5061/dryad.6cq0n
Plant1147	Artificial selection	AS_1147						ArtificialSelectionExsertion.csv	Dryad Digital Repository	doi:10.5061/dryad.6cq0n	http://dx.doi.org/10.5061/dryad.6cq0n
Plant1148	Artificial selection	AS_1148						ArtificialSelectionExsertion.csv	Dryad Digital Repository	doi:10.5061/dryad.6cq0n	http://dx.doi.org/10.5061/dryad.6cq0n
Plant1149	Artificial selection	AS_1149						ArtificialSelectionExsertion.csv	Dryad Digital Repository	doi:10.5061/dryad.6cq0n	http://dx.doi.org/10.5061/dryad.6cq0n
Plant1150	Artificial selection	AS_1150						ArtificialSelectionExsertion.csv	Dryad Digital Repository	doi:10.5061/dryad.6cq0n	http://dx.doi.org/10.5061/dryad.6cq0n
Plant1151	Artificial selection	AS_1151						ArtificialSelectionExsertion.csv	Dryad Digital Repository	doi:10.5061/dryad.6cq0n	http://dx.doi.org/10.5061/dryad.6cq0n
Plant1152	Artificial selection	AS_1152						ArtificialSelectionExsertion.csv	Dryad Digital Repository	doi:10.5061/dryad.6cq0n	http://dx.doi.org/10.5061/dryad.6cq0n
Plant1153	Artificial selection	AS_1153						ArtificialSelectionExsertion.csv	Dryad Digital Repository	doi:10.5061/dryad.6cq0n	http://dx.doi.org/10.5061/dryad.6cq0n
Plant1154	Artificial selection	AS_1154						ArtificialSelectionExsertion.csv	Dryad Digital Repository	doi:10.5061/dryad.6cq0n	http://dx.doi.org/10.5061/dryad.6cq0n
Plant1155	Artificial selection	AS_1155						ArtificialSelectionExsertion.csv	Dryad Digital Repository	doi:10.5061/dryad.6cq0n	http://dx.doi.org/10.5061/dryad.6cq0n
Plant1156	Artificial selection	AS_1156						ArtificialSelectionExsertion.csv	Dryad Digital Repository	doi:10.5061/dryad.6cq0n	http://dx.doi.org/10.5061/dryad.6cq0n
Plant1157	Artificial selection	AS_1157						ArtificialSelectionExsertion.csv	Dryad Digital Repository	doi:10.5061/dryad.6cq0n	http://dx.doi.org/10.5061/dryad.6cq0n
Plant1158	Artificial selection	AS_1158						ArtificialSelectionExsertion.csv	Dryad Digital Repository	doi:10.5061/dryad.6cq0n	http://dx.doi.org/10.5061/dryad.6cq0n
Plant1159	Artificial selection	AS_1159						ArtificialSelectionExsertion.csv	Dryad Digital Repository	doi:10.5061/dryad.6cq0n	http://dx.doi.org/10.5061/dryad.6cq0n
Plant1160	Artificial selection	AS_1160						ArtificialSelectionExsertion.csv	Dryad Digital Repository	doi:10.5061/dryad.6cq0n	http://dx.doi.org/10.5061/dryad.6cq0n
Plant1161	Artificial selection	AS_1161						ArtificialSelectionExsertion.csv	Dryad Digital Repository	doi:10.5061/dryad.6cq0n	http://dx.doi.org/10.5061/dryad.6cq0n
Plant1162	Artificial selection	AS_1162						ArtificialSelectionExsertion.csv	Dryad Digital Repository	doi:10.5061/dryad.6cq0n	http://dx.doi.org/10.5061/dryad.6cq0n
Plant1163	Artificial selection	AS_1163						ArtificialSelectionExsertion.csv	Dryad Digital Repository	doi:10.5061/dryad.6cq0n	http://dx.doi.org/10.5061/dryad.6cq0n
Plant1164	Artificial selection	AS_1164						ArtificialSelectionExsertion.csv	Dryad Digital Repository	doi:10.5061/dryad.6cq0n	http://dx.doi.org/10.5061/dryad.6cq0n
Plant1165	Artificial selection	AS_1165						ArtificialSelectionExsertion.csv	Dryad Digital Repository	doi:10.5061/dryad.6cq0n	http://dx.doi.org/10.5061/dryad.6cq0n
Plant1166	Artificial selection	AS_1166						ArtificialSelectionExsertion.csv	Dryad Digital Repository	doi:10.5061/dryad.6cq0n	http://dx.doi.org/10.5061/dryad.6cq0n
Plant1167	Artificial selection	AS_1167						ArtificialSelectionExsertion.csv	Dryad Digital Repository	doi:10.5061/dryad.6cq0n	http://dx.doi.org/10.5061/dryad.6cq0n
Plant1168	Artificial selection	AS_1168						ArtificialSelectionExsertion.csv	Dryad Digital Repository	doi:10.5061/dryad.6cq0n	http://dx.doi.org/10.5061/dryad.6cq0n
Plant1169	Artificial selection	AS_1169						ArtificialSelectionExsertion.csv	Dryad Digital Repository	doi:10.5061/dryad.6cq0n	http://dx.doi.org/10.5061/dryad.6cq0n
Plant1170	Artificial selection	AS_1170						ArtificialSelectionExsertion.csv	Dryad Digital Repository	doi:10.5061/dryad.6cq0n	http://dx.doi.org/10.5061/dryad.6cq0n
Plant1171	Artificial selection	AS_1171						ArtificialSelectionExsertion.csv	Dryad Digital Repository	doi:10.5061/dryad.6cq0n	http://dx.doi.org/10.5061/dryad.6cq0n
Plant1172	Artificial selection	AS_1172						ArtificialSelectionExsertion.csv	Dryad Digital Repository	doi:10.5061/dryad.6cq0n	http://dx.doi.org/10.5061/dryad.6cq0n
Plant1173	Artificial selection	AS_1173						ArtificialSelectionExsertion.csv	Dryad Digital Repository	doi:10.5061/dryad.6cq0n	http://dx.doi.org/10.5061/dryad.6cq0n
Plant1174	Artificial selection	AS_1174						ArtificialSelectionExsertion.csv	Dryad Digital Repository	doi:10.5061/dryad.6cq0n	http://dx.doi.org/10.5061/dryad.6cq0n
Plant1175	Artificial selection	AS_1175						ArtificialSelectionExsertion.csv	Dryad Digital Repository	doi:10.5061/dryad.6cq0n	http://dx.doi.org/10.5061/dryad.6cq0n
Plant1176	Artificial selection	AS_1176						ArtificialSelectionExsertion.csv	Dryad Digital Repository	doi:10.5061/dryad.6cq0n	http://dx.doi.org/10.5061/dryad.6cq0n
Plant1177	Artificial selection	AS_1177						ArtificialSelectionExsertion.csv	Dryad Digital Repository	doi:10.5061/dryad.6cq0n	http://dx.doi.org/10.5061/dryad.6cq0n
Plant1178	Artificial selection	AS_1178						ArtificialSelectionExsertion.csv	Dryad Digital Repository	doi:10.5061/dryad.6cq0n	http://dx.doi.org/10.5061/dryad.6cq0n
Plant1179	Artificial selection	AS_1179						ArtificialSelectionExsertion.csv	Dryad Digital Repository	doi:10.5061/dryad.6cq0n	http://dx.doi.org/10.5061/dryad.6cq0n
Plant1180	Artificial selection	AS_1180						ArtificialSelectionExsertion.csv	Dryad Digital Repository	doi:10.5061/dryad.6cq0n	http://dx.doi.org/10.5061/dryad.6cq0n
Plant1181	Artificial selection	AS_1181						ArtificialSelectionExsertion.csv	Dryad Digital Repository	doi:10.5061/dryad.6cq0n	http://dx.doi.org/10.5061/dryad.6cq0n
Plant1182	Artificial selection	AS_1182						ArtificialSelectionExsertion.csv	Dryad Digital Repository	doi:10.5061/dryad.6cq0n	http://dx.doi.org/10.5061/dryad.6cq0n
Plant1183	Artificial selection	AS_1183						ArtificialSelectionExsertion.csv	Dryad Digital Repository	doi:10.5061/dryad.6cq0n	http://dx.doi.org/10.5061/dryad.6cq0n
Plant1184	Artificial selection	AS_1184						ArtificialSelectionExsertion.csv	Dryad Digital Repository	doi:10.5061/dryad.6cq0n	http://dx.doi.org/10.5061/dryad.6cq0n
Plant1185	Artificial selection	AS_1185						ArtificialSelectionExsertion.csv	Dryad Digital Repository	doi:10.5061/dryad.6cq0n	http://dx.doi.org/10.5061/dryad.6cq0n
Plant1186	Artificial selection	AS_1186						ArtificialSelectionExsertion.csv	Dryad Digital Repository	doi:10.5061/dryad.6cq0n	http://dx.doi.org/10.5061/dryad.6cq0n
Plant1187	Artificial selection	AS_1187						ArtificialSelectionExsertion.csv	Dryad Digital Repository	doi:10.5061/dryad.6cq0n	http://dx.doi.org/10.5061/dryad.6cq0n
Plant1188	Artificial selection	AS_1188						ArtificialSelectionExsertion.csv	Dryad Digital Repository	doi:10.5061/dryad.6cq0n	http://dx.doi.org/10.5061/dryad.6cq0n
Plant1189	Artificial selection	AS_1189						ArtificialSelectionExsertion.csv	Dryad Digital Repository	doi:10.5061/dryad.6cq0n	http://dx.doi.org/10.5061/dryad.6cq0n
Plant1190	Artificial selection	AS_1190						ArtificialSelectionExsertion.csv	Dryad Digital Repository	doi:10.5061/dryad.6cq0n	http://dx.doi.org/10.5061/dryad.6cq0n
Plant1191	Artificial selection	AS_1191						ArtificialSelectionExsertion.csv	Dryad Digital Repository	doi:10.5061/dryad.6cq0n	http://dx.doi.org/10.5061/dryad.6cq0n
Plant1192	Artificial selection	AS_1192						ArtificialSelectionExsertion.csv	Dryad Digital Repository	doi:10.5061/dryad.6cq0n	http://dx.doi.org/10.5061/dryad.6cq0n
Plant1193	Artificial selection	AS_1193						ArtificialSelectionExsertion.csv	Dryad Digital Repository	doi:10.5061/dryad.6cq0n	http://dx.doi.org/10.5061/dryad.6cq0n
Plant1194	Artificial selection	AS_1194						ArtificialSelectionExsertion.csv	Dryad Digital Repository	doi:10.5061/dryad.6cq0n	http://dx.doi.org/10.5061/dryad.6cq0n
Plant1195	Artificial selection	AS_1195						ArtificialSelectionExsertion.csv	Dryad Digital Repository	doi:10.5061/dryad.6cq0n	http://dx.doi.org/10.5061/dryad.6cq0n
Plant1196	Artificial selection	AS_1196						ArtificialSelectionExsertion.csv	Dryad Digital Repository	doi:10.5061/dryad.6cq0n	http://dx.doi.org/10.5061/dryad.6cq0n
Plant1197	Artificial selection	AS_1197						ArtificialSelectionExsertion.csv	Dryad Digital Repository	doi:10.5061/dryad.6cq0n	http://dx.doi.org/10.5061/dryad.6cq0n
Plant1198	Artificial selection	AS_1198						ArtificialSelectionExsertion.csv	Dryad Digital Repository	doi:10.5061/dryad.6cq0n	http://dx.doi.org/10.5061/dryad.6cq0n
Plant1199	Artificial selection	AS_1199						ArtificialSelectionExsertion.csv	Dryad Digital Repository	doi:10.5061/dryad.6cq0n	http://dx.doi.org/10.5061/dryad.6cq0n
Plant1200	Artificial selection	AS_1200						ArtificialSelectionExsertion.csv	Dryad Digital Repository	doi:10.5061/dryad.6cq0n	http://dx.doi.org/10.5061/dryad.6cq0n
Plant1201	Artificial selection	AS_1201						ArtificialSelectionExsertion.csv	Dryad Digital Repository	doi:10.5061/dryad.6cq0n	http://dx.doi.org/10.5061/dryad.6cq0n
Plant1202	Artificial selection	AS_1202						ArtificialSelectionExsertion.csv	Dryad Digital Repository	doi:10.5061/dryad.6cq0n	http://dx.doi.org/10.5061/dryad.6cq0n
Plant1203	Artificial selection	AS_1203						ArtificialSelectionExsertion.csv	Dryad Digital Repository	doi:10.5061/dryad.6cq0n	http://dx.doi.org/10.5061/dryad.6cq0n
Plant1204	Artificial selection	AS_1204						ArtificialSelectionExsertion.csv	Dryad Digital Repository	doi:10.5061/dryad.6cq0n	http://dx.doi.org/10.5061/dryad.6cq0n
Plant1205	Artificial selection	AS_1205						ArtificialSelectionExsertion.csv	Dryad Digital Repository	doi:10.5061/dryad.6cq0n	http://dx.doi.org/10.5061/dryad.6cq0n
Plant1206	Artificial selection	AS_1206						ArtificialSelectionExsertion.csv	Dryad Digital Repository	doi:10.5061/dryad.6cq0n	http://dx.doi.org/10.5061/dryad.6cq0n
Plant1207	Artificial selection	AS_1207						ArtificialSelectionExsertion.csv	Dryad Digital Repository	doi:10.5061/dryad.6cq0n	http://dx.doi.org/10.5061/dryad.6cq0n
Plant1208	Artificial selection	AS_1208						ArtificialSelectionExsertion.csv	Dryad Digital Repository	doi:10.5061/dryad.6cq0n	http://dx.doi.org/10.5061/dryad.6cq0n
Plant1209	Artificial selection	AS_1209						ArtificialSelectionExsertion.csv	Dryad Digital Repository	doi:10.5061/dryad.6cq0n	http://dx.doi.org/10.5061/dryad.6cq0n
Plant1210	Artificial selection	AS_1210						ArtificialSelectionExsertion.csv	Dryad Digital Repository	doi:10.5061/dryad.6cq0n	http://dx.doi.org/10.5061/dryad.6cq0n
Plant1211	Artificial selection	AS_1211						ArtificialSelectionExsertion.csv	Dryad Digital Repository	doi:10.5061/dryad.6cq0n	http://dx.doi.org/10.5061/dryad.6cq0n
Plant1212	Artificial selection	AS_1212						ArtificialSelectionExsertion.csv	Dryad Digital Repository	doi:10.5061/dryad.6cq0n	http://dx.doi.org/10.5061/dryad.6cq0n
Plant1213	Artificial selection	AS_1213						ArtificialSelectionExsertion.csv	Dryad Digital Repository	doi:10.5061/dryad.6cq0n	http://dx.doi.org/10.5061/dryad.6cq0n
Plant1214	Artificial selection	AS_1214						ArtificialSelectionExsertion.csv	Dryad Digital Repository	doi:10.5061/dryad.6cq0n	http://dx.doi.org/10.5061/dryad.6cq0n
Plant1215	Artificial selection	AS_1215						ArtificialSelectionExsertion.csv	Dryad Digital Repository	doi:10.5061/dryad.6cq0n	http://dx.doi.org/10.5061/dryad.6cq0n
Plant1216	Artificial selection	AS_1216						ArtificialSelectionExsertion.csv	Dryad Digital Repository	doi:10.5061/dryad.6cq0n	http://dx.doi.org/10.5061/dryad.6cq0n
Plant1217	Artificial selection	AS_1217						ArtificialSelectionExsertion.csv	Dryad Digital Repository	doi:10.5061/dryad.6cq0n	http://dx.doi.org/10.5061/dryad.6cq0n
Plant1218	Artificial selection	AS_1218						ArtificialSelectionExsertion.csv	Dryad Digital Repository	doi:10.5061/dryad.6cq0n	http://dx.doi.org/10.5061/dryad.6cq0n
Plant1219	Artificial selection	AS_1219						ArtificialSelectionExsertion.csv	Dryad Digital Repository	doi:10.5061/dryad.6cq0n	http://dx.doi.org/10.5061/dryad.6cq0n
Plant1220	Artificial selection	AS_1220						ArtificialSelectionExsertion.csv	Dryad Digital Repository	doi:10.5061/dryad.6cq0n	http://dx.doi.org/10.5061/dryad.6cq0n
Plant1221	Artificial selection	AS_1221						ArtificialSelectionExsertion.csv	Dryad Digital Repository	doi:10.5061/dryad.6cq0n	http://dx.doi.org/10.5061/dryad.6cq0n
Plant1222	Artificial selection	AS_1222						ArtificialSelectionExsertion.csv	Dryad Digital Repository	doi:10.5061/dryad.6cq0n	http://dx.doi.org/10.5061/dryad.6cq0n
Plant1223	Artificial selection	AS_1223						ArtificialSelectionExsertion.csv	Dryad Digital Repository	doi:10.5061/dryad.6cq0n	http://dx.doi.org/10.5061/dryad.6cq0n
Plant1224	Artificial selection	AS_1224						ArtificialSelectionExsertion.csv	Dryad Digital Repository	doi:10.5061/dryad.6cq0n	http://dx.doi.org/10.5061/dryad.6cq0n
Plant1225	Artificial selection	AS_1225						ArtificialSelectionExsertion.csv	Dryad Digital Repository	doi:10.5061/dryad.6cq0n	http://dx.doi.org/10.5061/dryad.6cq0n
Plant1226	Artificial selection	AS_1226						ArtificialSelectionExsertion.csv	Dryad Digital Repository	doi:10.5061/dryad.6cq0n	http://dx.doi.org/10.5061/dryad.6cq0n
Plant1227	Artificial selection	AS_1227						ArtificialSelectionExsertion.csv	Dryad Digital Repository	doi:10.5061/dryad.6cq0n	http://dx.doi.org/10.5061/dryad.6cq0n
Plant1228	Artificial selection	AS_1228						ArtificialSelectionExsertion.csv	Dryad Digital Repository	doi:10.5061/dryad.6cq0n	http://dx.doi.org/10.5061/dryad.6cq0n
Plant1229	Artificial selection	AS_1229						ArtificialSelectionExsertion.csv	Dryad Digital Repository	doi:10.5061/dryad.6cq0n	http://dx.doi.org/10.5061/dryad.6cq0n
Plant1230	Artificial selection	AS_1230						ArtificialSelectionExsertion.csv	Dryad Digital Repository	doi:10.5061/dryad.6cq0n	http://dx.doi.org/10.5061/dryad.6cq0n
Plant1231	Artificial selection	AS_1231						ArtificialSelectionExsertion.csv	Dryad Digital Repository	doi:10.5061/dryad.6cq0n	http://dx.doi.org/10.5061/dryad.6cq0n
Plant1232	Artificial selection	AS_1232						ArtificialSelectionExsertion.csv	Dryad Digital Repository	doi:10.5061/dryad.6cq0n	http://dx.doi.org/10.5061/dryad.6cq0n
Plant1233	Artificial selection	AS_1233						ArtificialSelectionExsertion.csv	Dryad Digital Repository	doi:10.5061/dryad.6cq0n	http://dx.doi.org/10.5061/dryad.6cq0n
Plant1234	Artificial selection	AS_1234						ArtificialSelectionExsertion.csv	Dryad Digital Repository	doi:10.5061/dryad.6cq0n	http://dx.doi.org/10.5061/dryad.6cq0n
Plant1235	Artificial selection	AS_1235						ArtificialSelectionExsertion.csv	Dryad Digital Repository	doi:10.5061/dryad.6cq0n	http://dx.doi.org/10.5061/dryad.6cq0n
Plant1236	Artificial selection	AS_1236						ArtificialSelectionExsertion.csv	Dryad Digital Repository	doi:10.5061/dryad.6cq0n	http://dx.doi.org/10.5061/dryad.6cq0n
Plant1237	Artificial selection	AS_1237						ArtificialSelectionExsertion.csv	Dryad Digital Repository	doi:10.5061/dryad.6cq0n	http://dx.doi.org/10.5061/dryad.6cq0n
Plant1238	Artificial selection	AS_1238						ArtificialSelectionExsertion.csv	Dryad Digital Repository	doi:10.5061/dryad.6cq0n	http://dx.doi.org/10.5061/dryad.6cq0n
Plant1239	Artificial selection	AS_1239						ArtificialSelectionExsertion.csv	Dryad Digital Repository	doi:10.5061/dryad.6cq0n	http://dx.doi.org/10.5061/dryad.6cq0n
Plant1240	Artificial selection	AS_1240						ArtificialSelectionExsertion.csv	Dryad Digital Repository	doi:10.5061/dryad.6cq0n	http://dx.doi.org/10.5061/dryad.6cq0n
Plant1241	Artificial selection	AS_1241						ArtificialSelectionExsertion.csv	Dryad Digital Repository	doi:10.5061/dryad.6cq0n	http://dx.doi.org/10.5061/dryad.6cq0n
Plant1242	Artificial selection	AS_1242						ArtificialSelectionExsertion.csv	Dryad Digital Repository	doi:10.5061/dryad.6cq0n	http://dx.doi.org/10.5061/dryad.6cq0n
Plant1243	Artificial selection	AS_1243						ArtificialSelectionExsertion.csv	Dryad Digital Repository	doi:10.5061/dryad.6cq0n	http://dx.doi.org/10.5061/dryad.6cq0n
Plant1244	Artificial selection	AS_1244						ArtificialSelectionExsertion.csv	Dryad Digital Repository	doi:10.5061/dryad.6cq0n	http://dx.doi.org/10.5061/dryad.6cq0n
Plant1245	Artificial selection	AS_1245						ArtificialSelectionExsertion.csv	Dryad Digital Repository	doi:10.5061/dryad.6cq0n	http://dx.doi.org/10.5061/dryad.6cq0n
Plant1246	Artificial selection	AS_1246						ArtificialSelectionExsertion.csv	Dryad Digital Repository	doi:10.5061/dryad.6cq0n	http://dx.doi.org/10.5061/dryad.6cq0n
Plant1247	Artificial selection	AS_1247						ArtificialSelectionExsertion.csv	Dryad Digital Repository	doi:10.5061/dryad.6cq0n	http://dx.doi.org/10.5061/dryad.6cq0n
Plant1248	Artificial selection	AS_1248						ArtificialSelectionExsertion.csv	Dryad Digital Repository	doi:10.5061/dryad.6cq0n	http://dx.doi.org/10.5061/dryad.6cq0n
Plant1249	Artificial selection	AS_1249						ArtificialSelectionExsertion.csv	Dryad Digital Repository	doi:10.5061/dryad.6cq0n	http://dx.doi.org/10.5061/dryad.6cq0n
Plant1250	Artificial selection	AS_1250						ArtificialSelectionExsertion.csv	Dryad Digital Repository	doi:10.5061/dryad.6cq0n	http://dx.doi.org/10.5061/dryad.6cq0n
Plant1251	Artificial selection	AS_1251						ArtificialSelectionExsertion.csv	Dryad Digital Repository	doi:10.5061/dryad.6cq0n	http://dx.doi.org/10.5061/dryad.6cq0n
Plant1252	Artificial selection	AS_1252						ArtificialSelectionExsertion.csv	Dryad Digital Repository	doi:10.5061/dryad.6cq0n	http://dx.doi.org/10.5061/dryad.6cq0n
Plant1253	Artificial selection	AS_1253						ArtificialSelectionExsertion.csv	Dryad Digital Repository	doi:10.5061/dryad.6cq0n	http://dx.doi.org/10.5061/dryad.6cq0n
Plant1254	Artificial selection	AS_1254						ArtificialSelectionExsertion.csv	Dryad Digital Repository	doi:10.5061/dryad.6cq0n	http://dx.doi.org/10.5061/dryad.6cq0n
Plant1255	Artificial selection	AS_1255						ArtificialSelectionExsertion.csv	Dryad Digital Repository	doi:10.5061/dryad.6cq0n	http://dx.doi.org/10.5061/dryad.6cq0n
Plant1256	Artificial selection	AS_1256						ArtificialSelectionExsertion.csv	Dryad Digital Repository	doi:10.5061/dryad.6cq0n	http://dx.doi.org/10.5061/dryad.6cq0n
Plant1257	Artificial selection	AS_1257						ArtificialSelectionExsertion.csv	Dryad Digital Repository	doi:10.5061/dryad.6cq0n	http://dx.doi.org/10.5061/dryad.6cq0n
Plant1258	Artificial selection	AS_1258						ArtificialSelectionExsertion.csv	Dryad Digital Repository	doi:10.5061/dryad.6cq0n	http://dx.doi.org/10.5061/dryad.6cq0n
Plant1259	Artificial selection	AS_1259						ArtificialSelectionExsertion.csv	Dryad Digital Repository	doi:10.5061/dryad.6cq0n	http://dx.doi.org/10.5061/dryad.6cq0n
Plant1260	Artificial selection	AS_1260						ArtificialSelectionExsertion.csv	Dryad Digital Repository	doi:10.5061/dryad.6cq0n	http://dx.doi.org/10.5061/dryad.6cq0n
Plant1261	Artificial selection	AS_1261						ArtificialSelectionExsertion.csv	Dryad Digital Repository	doi:10.5061/dryad.6cq0n	http://dx.doi.org/10.5061/dryad.6cq0n
Plant1262	Artificial selection	AS_1262						ArtificialSelectionExsertion.csv	Dryad Digital Repository	doi:10.5061/dryad.6cq0n	http://dx.doi.org/10.5061/dryad.6cq0n
Plant1263	Artificial selection	AS_1263						ArtificialSelectionExsertion.csv	Dryad Digital Repository	doi:10.5061/dryad.6cq0n	http://dx.doi.org/10.5061/dryad.6cq0n
Plant1264	Artificial selection	AS_1264						ArtificialSelectionExsertion.csv	Dryad Digital Repository	doi:10.5061/dryad.6cq0n	http://dx.doi.org/10.5061/dryad.6cq0n
Plant1265	Artificial selection	AS_1265						ArtificialSelectionExsertion.csv	Dryad Digital Repository	doi:10.5061/dryad.6cq0n	http://dx.doi.org/10.5061/dryad.6cq0n
Plant1266	Artificial selection	AS_1266						ArtificialSelectionExsertion.csv	Dryad Digital Repository	doi:10.5061/dryad.6cq0n	http://dx.doi.org/10.5061/dryad.6cq0n
Plant1267	Artificial selection	AS_1267						ArtificialSelectionExsertion.csv	Dryad Digital Repository	doi:10.5061/dryad.6cq0n	http://dx.doi.org/10.5061/dryad.6cq0n
Plant1268	Artificial selection	AS_1268						ArtificialSelectionExsertion.csv	Dryad Digital Repository	doi:10.5061/dryad.6cq0n	http://dx.doi.org/10.5061/dryad.6cq0n
Plant1269	Artificial selection	AS_1269						ArtificialSelectionExsertion.csv	Dryad Digital Repository	doi:10.5061/dryad.6cq0n	http://dx.doi.org/10.5061/dryad.6cq0n
Plant1270	Artificial selection	AS_1270						ArtificialSelectionExsertion.csv	Dryad Digital Repository	doi:10.5061/dryad.6cq0n	http://dx.doi.org/10.5061/dryad.6cq0n
Plant1271	Artificial selection	AS_1271						ArtificialSelectionExsertion.csv	Dryad Digital Repository	doi:10.5061/dryad.6cq0n	http://dx.doi.org/10.5061/dryad.6cq0n
Plant1272	Artificial selection	AS_1272						ArtificialSelectionExsertion.csv	Dryad Digital Repository	doi:10.5061/dryad.6cq0n	http://dx.doi.org/10.5061/dryad.6cq0n
Plant1273	Artificial selection	AS_1273						ArtificialSelectionExsertion.csv	Dryad Digital Repository	doi:10.5061/dryad.6cq0n	http://dx.doi.org/10.5061/dryad.6cq0n
Plant1274	Artificial selection	AS_1274						ArtificialSelectionExsertion.csv	Dryad Digital Repository	doi:10.5061/dryad.6cq0n	http://dx.doi.org/10.5061/dryad.6cq0n
Plant1275	Artificial selection	AS_1275						ArtificialSelectionExsertion.csv	Dryad Digital Repository	doi:10.5061/dryad.6cq0n	http://dx.doi.org/10.5061/dryad.6cq0n
Plant1276	Artificial selection	AS_1276						ArtificialSelectionExsertion.csv	Dryad Digital Repository	doi:10.5061/dryad.6cq0n	http://dx.doi.org/10.5061/dryad.6cq0n
Plant1277	Artificial selection	AS_1277						ArtificialSelectionExsertion.csv	Dryad Digital Repository	doi:10.5061/dryad.6cq0n	http://dx.doi.org/10.5061/dryad.6cq0n
Plant1278	Artificial selection	AS_1278						ArtificialSelectionExsertion.csv	Dryad Digital Repository	doi:10.5061/dryad.6cq0n	http://dx.doi.org/10.5061/dryad.6cq0n
Plant1279	Artificial selection	AS_1279						ArtificialSelectionExsertion.csv	Dryad Digital Repository	doi:10.5061/dryad.6cq0n	http://dx.doi.org/10.5061/dryad.6cq0n
Plant1280	Artificial selection	AS_1280						ArtificialSelectionExsertion.csv	Dryad Digital Repository	doi:10.5061/dryad.6cq0n	http://dx.doi.org/10.5061/dryad.6cq0n
Plant1281	Artificial selection	AS_1281						ArtificialSelectionExsertion.csv	Dryad Digital Repository	doi:10.5061/dryad.6cq0n	http://dx.doi.org/10.5061/dryad.6cq0n
Plant1282	Artificial selection	AS_1282						ArtificialSelectionExsertion.csv	Dryad Digital Repository	doi:10.5061/dryad.6cq0n	http://dx.doi.org/10.5061/dryad.6cq0n
Plant1283	Artificial selection	AS_1283						ArtificialSelectionExsertion.csv	Dryad Digital Repository	doi:10.5061/dryad.6cq0n	http://dx.doi.org/10.5061/dryad.6cq0n
Plant1284	Artificial selection	AS_1284						ArtificialSelectionExsertion.csv	Dryad Digital Repository	doi:10.5061/dryad.6cq0n	http://dx.doi.org/10.5061/dryad.6cq0n
Plant1285	Artificial selection	AS_1285						ArtificialSelectionExsertion.csv	Dryad Digital Repository	doi:10.5061/dryad.6cq0n	http://dx.doi.org/10.5061/dryad.6cq0n
Plant1286	Artificial selection	AS_1286						ArtificialSelectionExsertion.csv	Dryad Digital Repository	doi:10.5061/dryad.6cq0n	http://dx.doi.org/10.5061/dryad.6cq0n
Plant1287	Artificial selection	AS_1287						ArtificialSelectionExsertion.csv	Dryad Digital Repository	doi:10.5061/dryad.6cq0n	http://dx.doi.org/10.5061/dryad.6cq0n
Plant1288	Artificial selection	AS_1288						ArtificialSelectionExsertion.csv	Dryad Digital Repository	doi:10.5061/dryad.6cq0n	http://dx.doi.org/10.5061/dryad.6cq0n
Plant1289	Artificial selection	AS_1289						ArtificialSelectionExsertion.csv	Dryad Digital Repository	doi:10.5061/dryad.6cq0n	http://dx.doi.org/10.5061/dryad.6cq0n
Plant1290	Artificial selection	AS_1290						ArtificialSelectionExsertion.csv	Dryad Digital Repository	doi:10.5061/dryad.6cq0n	http://dx.doi.org/10.5061/dryad.6cq0n
Plant1291	Artificial selection	AS_1291						ArtificialSelectionExsertion.csv	Dryad Digital Repository	doi:10.5061/dryad.6cq0n	http://dx.doi.org/10.5061/dryad.6cq0n
Plant1292	Artificial selection	AS_1292						ArtificialSelectionExsertion.csv	Dryad Digital Repository	doi:10.5061/dryad.6cq0n	http://dx.doi.org/10.5061/dryad.6cq0n
Plant1293	Artificial selection	AS_1293						ArtificialSelectionExsertion.csv	Dryad Digital Repository	doi:10.5061/dryad.6cq0n	http://dx.doi.org/10.5061/dryad.6cq0n
Plant1294	Artificial selection	AS_1294						ArtificialSelectionExsertion.csv	Dryad Digital Repository	doi:10.5061/dryad.6cq0n	http://dx.doi.org/10.5061/dryad.6cq0n
Plant1295	Artificial selection	AS_1295						ArtificialSelectionExsertion.csv	Dryad Digital Repository	doi:10.5061/dryad.6cq0n	http://dx.doi.org/10.5061/dryad.6cq0n
Plant1296	Artificial selection	AS_1296						ArtificialSelectionExsertion.csv	Dryad Digital Repository	doi:10.5061/dryad.6cq0n	http://dx.doi.org/10.5061/dryad.6cq0n
Plant1297	Artificial selection	AS_1297						ArtificialSelectionExsertion.csv	Dryad Digital Repository	doi:10.5061/dryad.6cq0n	http://dx.doi.org/10.5061/dryad.6cq0n
Plant1298	Artificial selection	AS_1298						ArtificialSelectionExsertion.csv	Dryad Digital Repository	doi:10.5061/dryad.6cq0n	http://dx.doi.org/10.5061/dryad.6cq0n
Plant1299	Artificial selection	AS_1299						ArtificialSelectionExsertion.csv	Dryad Digital Repository	doi:10.5061/dryad.6cq0n	http://dx.doi.org/10.5061/dryad.6cq0n
Plant1300	Artificial selection	AS_1300						ArtificialSelectionExsertion.csv	Dryad Digital Repository	doi:10.5061/dryad.6cq0n	http://dx.doi.org/10.5061/dryad.6cq0n
Plant1301	Artificial selection	AS_1301						ArtificialSelectionExsertion.csv	Dryad Digital Repository	doi:10.5061/dryad.6cq0n	http://dx.doi.org/10.5061/dryad.6cq0n
Plant1302	Artificial selection	AS_1302						ArtificialSelectionExsertion.csv	Dryad Digital Repository	doi:10.5061/dryad.6cq0n	http://dx.doi.org/10.5061/dryad.6cq0n
Plant1303	Artificial selection	AS_1303						ArtificialSelectionExsertion.csv	Dryad Digital Repository	doi:10.5061/dryad.6cq0n	http://dx.doi.org/10.5061/dryad.6cq0n
Plant1304	Artificial selection	AS_1304						ArtificialSelectionExsertion.csv	Dryad Digital Repository	doi:10.5061/dryad.6cq0n	http://dx.doi.org/10.5061/dryad.6cq0n
Plant1305	Artificial selection	AS_1305						ArtificialSelectionExsertion.csv	Dryad Digital Repository	doi:10.5061/dryad.6cq0n	http://dx.doi.org/10.5061/dryad.6cq0n
Plant1306	Artificial selection	AS_1306						ArtificialSelectionExsertion.csv	Dryad Digital Repository	doi:10.5061/dryad.6cq0n	http://dx.doi.org/10.5061/dryad.6cq0n
Plant1307	Artificial selection	AS_1307						ArtificialSelectionExsertion.csv	Dryad Digital Repository	doi:10.5061/dryad.6cq0n	http://dx.doi.org/10.5061/dryad.6cq0n
Plant1308	Artificial selection	AS_1308						ArtificialSelectionExsertion.csv	Dryad Digital Repository	doi:10.5061/dryad.6cq0n	http://dx.doi.org/10.5061/dryad.6cq0n
Plant1309	Artificial selection	AS_1309						ArtificialSelectionExsertion.csv	Dryad Digital Repository	doi:10.5061/dryad.6cq0n	http://dx.doi.org/10.5061/dryad.6cq0n
Plant1310	Artificial selection	AS_1310						ArtificialSelectionExsertion.csv	Dryad Digital Repository	doi:10.5061/dryad.6cq0n	http://dx.doi.org/10.5061/dryad.6cq0n
Plant1311	Artificial selection	AS_1311						ArtificialSelectionExsertion.csv	Dryad Digital Repository	doi:10.5061/dryad.6cq0n	http://dx.doi.org/10.5061/dryad.6cq0n
Plant1312	Artificial selection	AS_1312						ArtificialSelectionExsertion.csv	Dryad Digital Repository	doi:10.5061/dryad.6cq0n	http://dx.doi.org/10.5061/dryad.6cq0n
Plant1313	Artificial selection	AS_1313						ArtificialSelectionExsertion.csv	Dryad Digital Repository	doi:10.5061/dryad.6cq0n	http://dx.doi.org/10.5061/dryad.6cq0n
Plant1314	Artificial selection	AS_1314						ArtificialSelectionExsertion.csv	Dryad Digital Repository	doi:10.5061/dryad.6cq0n	http://dx.doi.org/10.5061/dryad.6cq0n
Plant1315	Artificial selection	AS_1315						ArtificialSelectionExsertion.csv	Dryad Digital Repository	doi:10.5061/dryad.6cq0n	http://dx.doi.org/10.5061/dryad.6cq0n
Plant1316	Artificial selection	AS_1316						ArtificialSelectionExsertion.csv	Dryad Digital Repository	doi:10.5061/dryad.6cq0n	http://dx.doi.org/10.5061/dryad.6cq0n
Plant1317	Artificial selection	AS_1317						ArtificialSelectionExsertion.csv	Dryad Digital Repository	doi:10.5061/dryad.6cq0n	http://dx.doi.org/10.5061/dryad.6cq0n
Plant1318	Artificial selection	AS_1318						ArtificialSelectionExsertion.csv	Dryad Digital Repository	doi:10.5061/dryad.6cq0n	http://dx.doi.org/10.5061/dryad.6cq0n
Plant1319	Artificial selection	AS_1319						ArtificialSelectionExsertion.csv	Dryad Digital Repository	doi:10.5061/dryad.6cq0n	http://dx.doi.org/10.5061/dryad.6cq0n
Plant1320	Artificial selection	AS_1320						ArtificialSelectionExsertion.csv	Dryad Digital Repository	doi:10.5061/dryad.6cq0n	http://dx.doi.org/10.5061/dryad.6cq0n
Plant1321	Artificial selection	AS_1321						ArtificialSelectionExsertion.csv	Dryad Digital Repository	doi:10.5061/dryad.6cq0n	http://dx.doi.org/10.5061/dryad.6cq0n
Plant1322	Artificial selection	AS_1322						ArtificialSelectionExsertion.csv	Dryad Digital Repository	doi:10.5061/dryad.6cq0n	http://dx.doi.org/10.5061/dryad.6cq0n
Plant1323	Artificial selection	AS_1323						ArtificialSelectionExsertion.csv	Dryad Digital Repository	doi:10.5061/dryad.6cq0n	http://dx.doi.org/10.5061/dryad.6cq0n
Plant1324	Artificial selection	AS_1324						ArtificialSelectionExsertion.csv	Dryad Digital Repository	doi:10.5061/dryad.6cq0n	http://dx.doi.org/10.5061/dryad.6cq0n
Plant1325	Artificial selection	AS_1325						ArtificialSelectionExsertion.csv	Dryad Digital Repository	doi:10.5061/dryad.6cq0n	http://dx.doi.org/10.5061/dryad.6cq0n
Plant1326	Artificial selection	AS_1326						ArtificialSelectionExsertion.csv	Dryad Digital Repository	doi:10.5061/dryad.6cq0n	http://dx.doi.org/10.5061/dryad.6cq0n
Plant1327	Artificial selection	AS_1327						ArtificialSelectionExsertion.csv	Dryad Digital Repository	doi:10.5061/dryad.6cq0n	http://dx.doi.org/10.5061/dryad.6cq0n
Plant1328	Artificial selection	AS_1328						ArtificialSelectionExsertion.csv	Dryad Digital Repository	doi:10.5061/dryad.6cq0n	http://dx.doi.org/10.5061/dryad.6cq0n
Plant1329	Artificial selection	AS_1329						ArtificialSelectionExsertion.csv	Dryad Digital Repository	doi:10.5061/dryad.6cq0n	http://dx.doi.org/10.5061/dryad.6cq0n
Plant1330	Artificial selection	AS_1330						ArtificialSelectionExsertion.csv	Dryad Digital Repository	doi:10.5061/dryad.6cq0n	http://dx.doi.org/10.5061/dryad.6cq0n
Plant1331	Artificial selection	AS_1331						ArtificialSelectionExsertion.csv	Dryad Digital Repository	doi:10.5061/dryad.6cq0n	http://dx.doi.org/10.5061/dryad.6cq0n
Plant1332	Artificial selection	AS_1332						ArtificialSelectionExsertion.csv	Dryad Digital Repository	doi:10.5061/dryad.6cq0n	http://dx.doi.org/10.5061/dryad.6cq0n
Plant1333	Artificial selection	AS_1333						ArtificialSelectionExsertion.csv	Dryad Digital Repository	doi:10.5061/dryad.6cq0n	http://dx.doi.org/10.5061/dryad.6cq0n
Plant1334	Artificial selection	AS_1334						ArtificialSelectionExsertion.csv	Dryad Digital Repository	doi:10.5061/dryad.6cq0n	http://dx.doi.org/10.5061/dryad.6cq0n
Plant1335	Artificial selection	AS_1335						ArtificialSelectionExsertion.csv	Dryad Digital Repository	doi:10.5061/dryad.6cq0n	http://dx.doi.org/10.5061/dryad.6cq0n
Plant1336	Artificial selection	AS_1336						ArtificialSelectionExsertion.csv	Dryad Digital Repository	doi:10.5061/dryad.6cq0n	http://dx.doi.org/10.5061/dryad.6cq0n
Plant1337	Artificial selection	AS_1337						ArtificialSelectionExsertion.csv	Dryad Digital Repository	doi:10.5061/dryad.6cq0n	http://dx.doi.org/10.5061/dryad.6cq0n
Plant1338	Artificial selection	AS_1338						ArtificialSelectionExsertion.csv	Dryad Digital Repository	doi:10.5061/dryad.6cq0n	http://dx.doi.org/10.5061/dryad.6cq0n
Plant1339	Artificial selection	AS_1339						ArtificialSelectionExsertion.csv	Dryad Digital Repository	doi:10.5061/dryad.6cq0n	http://dx.doi.org/10.5061/dryad.6cq0n
Plant1340	Artificial selection	AS_1340						ArtificialSelectionExsertion.csv	Dryad Digital Repository	doi:10.5061/dryad.6cq0n	http://dx.doi.org/10.5061/dryad.6cq0n
Plant1341	Artificial selection	AS_1341						ArtificialSelectionExsertion.csv	Dryad Digital Repository	doi:10.5061/dryad.6cq0n	http://dx.doi.org/10.5061/dryad.6cq0n
Plant1342	Artificial selection	AS_1342						ArtificialSelectionExsertion.csv	Dryad Digital Repository	doi:10.5061/dryad.6cq0n	http://dx.doi.org/10.5061/dryad.6cq0n
Plant1343	Artificial selection	AS_1343						ArtificialSelectionExsertion.csv	Dryad Digital Repository	doi:10.5061/dryad.6cq0n	http://dx.doi.org/10.5061/dryad.6cq0n
Plant1344	Artificial selection	AS_1344						ArtificialSelectionExsertion.csv	Dryad Digital Repository	doi:10.5061/dryad.6cq0n	http://dx.doi.org/10.5061/dryad.6cq0n
Plant1345	Artificial selection	AS_1345						ArtificialSelectionExsertion.csv	Dryad Digital Repository	doi:10.5061/dryad.6cq0n	http://dx.doi.org/10.5061/dryad.6cq0n
Plant1346	Artificial selection	AS_1346						ArtificialSelectionExsertion.csv	Dryad Digital Repository	doi:10.5061/dryad.6cq0n	http://dx.doi.org/10.5061/dryad.6cq0n
Plant1347	Artificial selection	AS_1347						ArtificialSelectionExsertion.csv	Dryad Digital Repository	doi:10.5061/dryad.6cq0n	http://dx.doi.org/10.5061/dryad.6cq0n
Plant1348	Artificial selection	AS_1348						ArtificialSelectionExsertion.csv	Dryad Digital Repository	doi:10.5061/dryad.6cq0n	http://dx.doi.org/10.5061/dryad.6cq0n
Plant1349	Artificial selection	AS_1349						ArtificialSelectionExsertion.csv	Dryad Digital Repository	doi:10.5061/dryad.6cq0n	http://dx.doi.org/10.5061/dryad.6cq0n
Plant1350	Artificial selection	AS_1350						ArtificialSelectionExsertion.csv	Dryad Digital Repository	doi:10.5061/dryad.6cq0n	http://dx.doi.org/10.5061/dryad.6cq0n
Plant1351	Artificial selection	AS_1351						ArtificialSelectionExsertion.csv	Dryad Digital Repository	doi:10.5061/dryad.6cq0n	http://dx.doi.org/10.5061/dryad.6cq0n
Plant1352	Artificial selection	AS_1352						ArtificialSelectionExsertion.csv	Dryad Digital Repository	doi:10.5061/dryad.6cq0n	http://dx.doi.org/10.5061/dryad.6cq0n
Plant1353	Artificial selection	AS_1353						ArtificialSelectionExsertion.csv	Dryad Digital Repository	doi:10.5061/dryad.6cq0n	http://dx.doi.org/10.5061/dryad.6cq0n
Plant1354	Artificial selection	AS_1354						ArtificialSelectionExsertion.csv	Dryad Digital Repository	doi:10.5061/dryad.6cq0n	http://dx.doi.org/10.5061/dryad.6cq0n
Plant1355	Artificial selection	AS_1355						ArtificialSelectionExsertion.csv	Dryad Digital Repository	doi:10.5061/dryad.6cq0n	http://dx.doi.org/10.5061/dryad.6cq0n
Plant1356	Artificial selection	AS_1356						ArtificialSelectionExsertion.csv	Dryad Digital Repository	doi:10.5061/dryad.6cq0n	http://dx.doi.org/10.5061/dryad.6cq0n
Plant1357	Artificial selection	AS_1357						ArtificialSelectionExsertion.csv	Dryad Digital Repository	doi:10.5061/dryad.6cq0n	http://dx.doi.org/10.5061/dryad.6cq0n
Plant1358	Artificial selection	AS_1358						ArtificialSelectionExsertion.csv	Dryad Digital Repository	doi:10.5061/dryad.6cq0n	http://dx.doi.org/10.5061/dryad.6cq0n
Plant1359	Artificial selection	AS_1359						ArtificialSelectionExsertion.csv	Dryad Digital Repository	doi:10.5061/dryad.6cq0n	http://dx.doi.org/10.5061/dryad.6cq0n
Plant1360	Artificial selection	AS_1360						ArtificialSelectionExsertion.csv	Dryad Digital Repository	doi:10.5061/dryad.6cq0n	http://dx.doi.org/10.5061/dryad.6cq0n
Plant1361	Artificial selection	AS_1361						ArtificialSelectionExsertion.csv	Dryad Digital Repository	doi:10.5061/dryad.6cq0n	http://dx.doi.org/10.5061/dryad.6cq0n
Plant1362	Artificial selection	AS_1362						ArtificialSelectionExsertion.csv	Dryad Digital Repository	doi:10.5061/dryad.6cq0n	http://dx.doi.org/10.5061/dryad.6cq0n
Plant1363	Artificial selection	AS_1363						ArtificialSelectionExsertion.csv	Dryad Digital Repository	doi:10.5061/dryad.6cq0n	http://dx.doi.org/10.5061/dryad.6cq0n
Plant1364	Artificial selection	AS_1364						ArtificialSelectionExsertion.csv	Dryad Digital Repository	doi:10.5061/dryad.6cq0n	http://dx.doi.org/10.5061/dryad.6cq0n
Plant1365	Artificial selection	AS_1365						ArtificialSelectionExsertion.csv	Dryad Digital Repository	doi:10.5061/dryad.6cq0n	http://dx.doi.org/10.5061/dryad.6cq0n
Plant1366	Artificial selection	AS_1366						ArtificialSelectionExsertion.csv	Dryad Digital Repository	doi:10.5061/dryad.6cq0n	http://dx.doi.org/10.5061/dryad.6cq0n
Plant1367	Artificial selection	AS_1367						ArtificialSelectionExsertion.csv	Dryad Digital Repository	doi:10.5061/dryad.6cq0n	http://dx.doi.org/10.5061/dryad.6cq0n
Plant1368	Artificial selection	AS_1368						ArtificialSelectionExsertion.csv	Dryad Digital Repository	doi:10.5061/dryad.6cq0n	http://dx.doi.org/10.5061/dryad.6cq0n
Plant1369	Artificial selection	AS_1369						ArtificialSelectionExsertion.csv	Dryad Digital Repository	doi:10.5061/dryad.6cq0n	http://dx.doi.org/10.5061/dryad.6cq0n
Plant1370	Artificial selection	AS_1370						ArtificialSelectionExsertion.csv	Dryad Digital Repository	doi:10.5061/dryad.6cq0n	http://dx.doi.org/10.5061/dryad.6cq0n
Plant1371	Artificial selection	AS_1371						ArtificialSelectionExsertion.csv	Dryad Digital Repository	doi:10.5061/dryad.6cq0n	http://dx.doi.org/10.5061/dryad.6cq0n
Plant1372	Artificial selection	AS_1372						ArtificialSelectionExsertion.csv	Dryad Digital Repository	doi:10.5061/dryad.6cq0n	http://dx.doi.org/10.5061/dryad.6cq0n
Plant1373	Artificial selection	AS_1373						ArtificialSelectionExsertion.csv	Dryad Digital Repository	doi:10.5061/dryad.6cq0n	http://dx.doi.org/10.5061/dryad.6cq0n
Plant1374	Artificial selection	AS_1374						ArtificialSelectionExsertion.csv	Dryad Digital Repository	doi:10.5061/dryad.6cq0n	http://dx.doi.org/10.5061/dryad.6cq0n
Plant1375	Artificial selection	AS_1375						ArtificialSelectionExsertion.csv	Dryad Digital Repository	doi:10.5061/dryad.6cq0n	http://dx.doi.org/10.5061/dryad.6cq0n
Plant1376	Artificial selection	AS_1376						ArtificialSelectionExsertion.csv	Dryad Digital Repository	doi:10.5061/dryad.6cq0n	http://dx.doi.org/10.5061/dryad.6cq0n
Plant1377	Artificial selection	AS_1377						ArtificialSelectionExsertion.csv	Dryad Digital Repository	doi:10.5061/dryad.6cq0n	http://dx.doi.org/10.5061/dryad.6cq0n
Plant1378	Artificial selection	AS_1378						ArtificialSelectionExsertion.csv	Dryad Digital Repository	doi:10.5061/dryad.6cq0n	http://dx.doi.org/10.5061/dryad.6cq0n
Plant1379	Artificial selection	AS_1379						ArtificialSelectionExsertion.csv	Dryad Digital Repository	doi:10.5061/dryad.6cq0n	http://dx.doi.org/10.5061/dryad.6cq0n
Plant1380	Artificial selection	AS_1380						ArtificialSelectionExsertion.csv	Dryad Digital Repository	doi:10.5061/dryad.6cq0n	http://dx.doi.org/10.5061/dryad.6cq0n
Plant1381	Artificial selection	AS_1381						ArtificialSelectionExsertion.csv	Dryad Digital Repository	doi:10.5061/dryad.6cq0n	http://dx.doi.org/10.5061/dryad.6cq0n
Plant1382	Artificial selection	AS_1382						ArtificialSelectionExsertion.csv	Dryad Digital Repository	doi:10.5061/dryad.6cq0n	http://dx.doi.org/10.5061/dryad.6cq0n
Plant1383	Artificial selection	AS_1383						ArtificialSelectionExsertion.csv	Dryad Digital Repository	doi:10.5061/dryad.6cq0n	http://dx.doi.org/10.5061/dryad.6cq0n
Plant1384	Artificial selection	AS_1384						ArtificialSelectionExsertion.csv	Dryad Digital Repository	doi:10.5061/dryad.6cq0n	http://dx.doi.org/10.5061/dryad.6cq0n
Plant1385	Artificial selection	AS_1385						ArtificialSelectionExsertion.csv	Dryad Digital Repository	doi:10.5061/dryad.6cq0n	http://dx.doi.org/10.5061/dryad.6cq0n
Plant1386	Artificial selection	AS_1386						ArtificialSelectionExsertion.csv	Dryad Digital Repository	doi:10.5061/dryad.6cq0n	http://dx.doi.org/10.5061/dryad.6cq0n
Plant1387	Artificial selection	AS_1387						ArtificialSelectionExsertion.csv	Dryad Digital Repository	doi:10.5061/dryad.6cq0n	http://dx.doi.org/10.5061/dryad.6cq0n
Plant1388	Artificial selection	AS_1388						ArtificialSelectionExsertion.csv	Dryad Digital Repository	doi:10.5061/dryad.6cq0n	http://dx.doi.org/10.5061/dryad.6cq0n
Plant1389	Artificial selection	AS_1389						ArtificialSelectionExsertion.csv	Dryad Digital Repository	doi:10.5061/dryad.6cq0n	http://dx.doi.org/10.5061/dryad.6cq0n
Plant1390	Artificial selection	AS_1390						ArtificialSelectionExsertion.csv	Dryad Digital Repository	doi:10.5061/dryad.6cq0n	http://dx.doi.org/10.5061/dryad.6cq0n
Plant1391	Artificial selection	AS_1391						ArtificialSelectionExsertion.csv	Dryad Digital Repository	doi:10.5061/dryad.6cq0n	http://dx.doi.org/10.5061/dryad.6cq0n
Plant1392	Artificial selection	AS_1392						ArtificialSelectionExsertion.csv	Dryad Digital Repository	doi:10.5061/dryad.6cq0n	http://dx.doi.org/10.5061/dryad.6cq0n
Plant1393	Artificial selection	AS_1393						ArtificialSelectionExsertion.csv	Dryad Digital Repository	doi:10.5061/dryad.6cq0n	http://dx.doi.org/10.5061/dryad.6cq0n
Plant1394	Artificial selection	AS_1394						ArtificialSelectionExsertion.csv	Dryad Digital Repository	doi:10.5061/dryad.6cq0n	http://dx.doi.org/10.5061/dryad.6cq0n
Plant1395	Artificial selection	AS_1395						ArtificialSelectionExsertion.csv	Dryad Digital Repository	doi:10.5061/dryad.6cq0n	http://dx.doi.org/10.5061/dryad.6cq0n
Plant1396	Artificial selection	AS_1396						ArtificialSelectionExsertion.csv	Dryad Digital Repository	doi:10.5061/dryad.6cq0n	http://dx.doi.org/10.5061/dryad.6cq0n
Plant1397	Artificial selection	AS_1397						ArtificialSelectionExsertion.csv	Dryad Digital Repository	doi:10.5061/dryad.6cq0n	http://dx.doi.org/10.5061/dryad.6cq0n
Plant1398	Artificial selection	AS_1398						ArtificialSelectionExsertion.csv	Dryad Digital Repository	doi:10.5061/dryad.6cq0n	http://dx.doi.org/10.5061/dryad.6cq0n
Plant1399	Artificial selection	AS_1399						ArtificialSelectionExsertion.csv	Dryad Digital Repository	doi:10.5061/dryad.6cq0n	http://dx.doi.org/10.5061/dryad.6cq0n
Plant1400	Artificial selection	AS_1400						ArtificialSelectionExsertion.csv	Dryad Digital Repository	doi:10.5061/dryad.6cq0n	http://dx.doi.org/10.5061/dryad.6cq0n
Plant1401	Artificial selection	AS_1401						ArtificialSelectionExsertion.csv	Dryad Digital Repository	doi:10.5061/dryad.6cq0n	http://dx.doi.org/10.5061/dryad.6cq0n
Plant1402	Artificial selection	AS_1402						ArtificialSelectionExsertion.csv	Dryad Digital Repository	doi:10.5061/dryad.6cq0n	http://dx.doi.org/10.5061/dryad.6cq0n
Plant1403	Artificial selection	AS_1403						ArtificialSelectionExsertion.csv	Dryad Digital Repository	doi:10.5061/dryad.6cq0n	http://dx.doi.org/10.5061/dryad.6cq0n
Plant1404	Artificial selection	AS_1404						ArtificialSelectionExsertion.csv	Dryad Digital Repository	doi:10.5061/dryad.6cq0n	http://dx.doi.org/10.5061/dryad.6cq0n
Plant1405	Artificial selection	AS_1405						ArtificialSelectionExsertion.csv	Dryad Digital Repository	doi:10.5061/dryad.6cq0n	http://dx.doi.org/10.5061/dryad.6cq0n
Plant1406	Artificial selection	AS_1406						ArtificialSelectionExsertion.csv	Dryad Digital Repository	doi:10.5061/dryad.6cq0n	http://dx.doi.org/10.5061/dryad.6cq0n
Plant1407	Artificial selection	AS_1407						ArtificialSelectionExsertion.csv	Dryad Digital Repository	doi:10.5061/dryad.6cq0n	http://dx.doi.org/10.5061/dryad.6cq0n
Plant1408	Artificial selection	AS_1408						ArtificialSelectionExsertion.csv	Dryad Digital Repository	doi:10.5061/dryad.6cq0n	http://dx.doi.org/10.5061/dryad.6cq0n
Plant1409	Artificial selection	AS_1409						ArtificialSelectionExsertion.csv	Dryad Digital Repository	doi:10.5061/dryad.6cq0n	http://dx.doi.org/10.5061/dryad.6cq0n
Plant1410	Artificial selection	AS_1410						ArtificialSelectionExsertion.csv	Dryad Digital Repository	doi:10.5061/dryad.6cq0n	http://dx.doi.org/10.5061/dryad.6cq0n
Plant1411	Artificial selection	AS_1411						ArtificialSelectionExsertion.csv	Dryad Digital Repository	doi:10.5061/dryad.6cq0n	http://dx.doi.org/10.5061/dryad.6cq0n
Plant1412	Artificial selection	AS_1412						ArtificialSelectionExsertion.csv	Dryad Digital Repository	doi:10.5061/dryad.6cq0n	http://dx.doi.org/10.5061/dryad.6cq0n
Plant1413	Artificial selection	AS_1413						ArtificialSelectionExsertion.csv	Dryad Digital Repository	doi:10.5061/dryad.6cq0n	http://dx.doi.org/10.5061/dryad.6cq0n
Plant1414	Artificial selection	AS_1414						ArtificialSelectionExsertion.csv	Dryad Digital Repository	doi:10.5061/dryad.6cq0n	http://dx.doi.org/10.5061/dryad.6cq0n
Plant1415	Artificial selection	AS_1415						ArtificialSelectionExsertion.csv	Dryad Digital Repository	doi:10.5061/dryad.6cq0n	http://dx.doi.org/10.5061/dryad.6cq0n
Plant1416	Artificial selection	AS_1416						ArtificialSelectionExsertion.csv	Dryad Digital Repository	doi:10.5061/dryad.6cq0n	http://dx.doi.org/10.5061/dryad.6cq0n
Plant1417	Artificial selection	AS_1417						ArtificialSelectionExsertion.csv	Dryad Digital Repository	doi:10.5061/dryad.6cq0n	http://dx.doi.org/10.5061/dryad.6cq0n
Plant1418	Artificial selection	AS_1418						ArtificialSelectionExsertion.csv	Dryad Digital Repository	doi:10.5061/dryad.6cq0n	http://dx.doi.org/10.5061/dryad.6cq0n
Plant1419	Artificial selection	AS_1419						ArtificialSelectionExsertion.csv	Dryad Digital Repository	doi:10.5061/dryad.6cq0n	http://dx.doi.org/10.5061/dryad.6cq0n
Plant1420	Artificial selection	AS_1420						ArtificialSelectionExsertion.csv	Dryad Digital Repository	doi:10.5061/dryad.6cq0n	http://dx.doi.org/10.5061/dryad.6cq0n
Plant1421	Artificial selection	AS_1421						ArtificialSelectionExsertion.csv	Dryad Digital Repository	doi:10.5061/dryad.6cq0n	http://dx.doi.org/10.5061/dryad.6cq0n
Plant1422	Artificial selection	AS_1422						ArtificialSelectionExsertion.csv	Dryad Digital Repository	doi:10.5061/dryad.6cq0n	http://dx.doi.org/10.5061/dryad.6cq0n
Plant1423	Artificial selection	AS_1423						ArtificialSelectionExsertion.csv	Dryad Digital Repository	doi:10.5061/dryad.6cq0n	http://dx.doi.org/10.5061/dryad.6cq0n
Plant1424	Artificial selection	AS_1424						ArtificialSelectionExsertion.csv	Dryad Digital Repository	doi:10.5061/dryad.6cq0n	http://dx.doi.org/10.5061/dryad.6cq0n
Plant1425	Artificial selection	AS_1425						ArtificialSelectionExsertion.csv	Dryad Digital Repository	doi:10.5061/dryad.6cq0n	http://dx.doi.org/10.5061/dryad.6cq0n
Plant1426	Artificial selection	AS_1426						ArtificialSelectionExsertion.csv	Dryad Digital Repository	doi:10.5061/dryad.6cq0n	http://dx.doi.org/10.5061/dryad.6cq0n
Plant1427	Artificial selection	AS_1427						ArtificialSelectionExsertion.csv	Dryad Digital Repository	doi:10.5061/dryad.6cq0n	http://dx.doi.org/10.5061/dryad.6cq0n
Plant1428	Artificial selection	AS_1428						ArtificialSelectionExsertion.csv	Dryad Digital Repository	doi:10.5061/dryad.6cq0n	http://dx.doi.org/10.5061/dryad.6cq0n
Plant1429	Artificial selection	AS_1429						ArtificialSelectionExsertion.csv	Dryad Digital Repository	doi:10.5061/dryad.6cq0n	http://dx.doi.org/10.5061/dryad.6cq0n
Plant1430	Artificial selection	AS_1430						ArtificialSelectionExsertion.csv	Dryad Digital Repository	doi:10.5061/dryad.6cq0n	http://dx.doi.org/10.5061/dryad.6cq0n
Plant1431	Artificial selection	AS_1431						ArtificialSelectionExsertion.csv	Dryad Digital Repository	doi:10.5061/dryad.6cq0n	http://dx.doi.org/10.5061/dryad.6cq0n
Plant1432	Artificial selection	AS_1432						ArtificialSelectionExsertion.csv	Dryad Digital Repository	doi:10.5061/dryad.6cq0n	http://dx.doi.org/10.5061/dryad.6cq0n
Plant1433	Artificial selection	AS_1433						ArtificialSelectionExsertion.csv	Dryad Digital Repository	doi:10.5061/dryad.6cq0n	http://dx.doi.org/10.5061/dryad.6cq0n
Plant1434	Artificial selection	AS_1434						ArtificialSelectionExsertion.csv	Dryad Digital Repository	doi:10.5061/dryad.6cq0n	http://dx.doi.org/10.5061/dryad.6cq0n
Plant1435	Artificial selection	AS_1435						ArtificialSelectionExsertion.csv	Dryad Digital Repository	doi:10.5061/dryad.6cq0n	http://dx.doi.org/10.5061/dryad.6cq0n
Plant1436	Artificial selection	AS_1436						ArtificialSelectionExsertion.csv	Dryad Digital Repository	doi:10.5061/dryad.6cq0n	http://dx.doi.org/10.5061/dryad.6cq0n
Plant1437	Artificial selection	AS_1437						ArtificialSelectionExsertion.csv	Dryad Digital Repository	doi:10.5061/dryad.6cq0n	http://dx.doi.org/10.5061/dryad.6cq0n
Plant1438	Artificial selection	AS_1438						ArtificialSelectionExsertion.csv	Dryad Digital Repository	doi:10.5061/dryad.6cq0n	http://dx.doi.org/10.5061/dryad.6cq0n
Plant1439	Artificial selection	AS_1439						ArtificialSelectionExsertion.csv	Dryad Digital Repository	doi:10.5061/dryad.6cq0n	http://dx.doi.org/10.5061/dryad.6cq0n
Plant1440	Artificial selection	AS_1440						ArtificialSelectionExsertion.csv	Dryad Digital Repository	doi:10.5061/dryad.6cq0n	http://dx.doi.org/10.5061/dryad.6cq0n
Plant1441	Artificial selection	AS_1441						ArtificialSelectionExsertion.csv	Dryad Digital Repository	doi:10.5061/dryad.6cq0n	http://dx.doi.org/10.5061/dryad.6cq0n
Plant1442	Artificial selection	AS_1442						ArtificialSelectionExsertion.csv	Dryad Digital Repository	doi:10.5061/dryad.6cq0n	http://dx.doi.org/10.5061/dryad.6cq0n
Plant1443	Artificial selection	AS_1443						ArtificialSelectionExsertion.csv	Dryad Digital Repository	doi:10.5061/dryad.6cq0n	http://dx.doi.org/10.5061/dryad.6cq0n
Plant1444	Artificial selection	AS_1444						ArtificialSelectionExsertion.csv	Dryad Digital Repository	doi:10.5061/dryad.6cq0n	http://dx.doi.org/10.5061/dryad.6cq0n
Plant1445	Artificial selection	AS_1445						ArtificialSelectionExsertion.csv	Dryad Digital Repository	doi:10.5061/dryad.6cq0n	http://dx.doi.org/10.5061/dryad.6cq0n
Plant1446	Artificial selection	AS_1446						ArtificialSelectionExsertion.csv	Dryad Digital Repository	doi:10.5061/dryad.6cq0n	http://dx.doi.org/10.5061/dryad.6cq0n
Plant1447	Artificial selection	AS_1447						ArtificialSelectionExsertion.csv	Dryad Digital Repository	doi:10.5061/dryad.6cq0n	http://dx.doi.org/10.5061/dryad.6cq0n
Plant1448	Artificial selection	AS_1448						ArtificialSelectionExsertion.csv	Dryad Digital Repository	doi:10.5061/dryad.6cq0n	http://dx.doi.org/10.5061/dryad.6cq0n
Plant1449	Artificial selection	AS_1449						ArtificialSelectionExsertion.csv	Dryad Digital Repository	doi:10.5061/dryad.6cq0n	http://dx.doi.org/10.5061/dryad.6cq0n
Plant1450	Artificial selection	AS_1450						ArtificialSelectionExsertion.csv	Dryad Digital Repository	doi:10.5061/dryad.6cq0n	http://dx.doi.org/10.5061/dryad.6cq0n
Plant1451	Artificial selection	AS_1451						ArtificialSelectionExsertion.csv	Dryad Digital Repository	doi:10.5061/dryad.6cq0n	http://dx.doi.org/10.5061/dryad.6cq0n
Plant1452	Artificial selection	AS_1452						ArtificialSelectionExsertion.csv	Dryad Digital Repository	doi:10.5061/dryad.6cq0n	http://dx.doi.org/10.5061/dryad.6cq0n
Plant1453	Artificial selection	AS_1453						ArtificialSelectionExsertion.csv	Dryad Digital Repository	doi:10.5061/dryad.6cq0n	http://dx.doi.org/10.5061/dryad.6cq0n
Plant1454	Artificial selection	AS_1454						ArtificialSelectionExsertion.csv	Dryad Digital Repository	doi:10.5061/dryad.6cq0n	http://dx.doi.org/10.5061/dryad.6cq0n
Plant1455	Artificial selection	AS_1455						ArtificialSelectionExsertion.csv	Dryad Digital Repository	doi:10.5061/dryad.6cq0n	http://dx.doi.org/10.5061/dryad.6cq0n
Plant1456	Artificial selection	AS_1456						ArtificialSelectionExsertion.csv	Dryad Digital Repository	doi:10.5061/dryad.6cq0n	http://dx.doi.org/10.5061/dryad.6cq0n
Plant1457	Artificial selection	AS_1457						ArtificialSelectionExsertion.csv	Dryad Digital Repository	doi:10.5061/dryad.6cq0n	http://dx.doi.org/10.5061/dryad.6cq0n
Plant1458	Artificial selection	AS_1458						ArtificialSelectionExsertion.csv	Dryad Digital Repository	doi:10.5061/dryad.6cq0n	http://dx.doi.org/10.5061/dryad.6cq0n
Plant1459	Artificial selection	AS_1459						ArtificialSelectionExsertion.csv	Dryad Digital Repository	doi:10.5061/dryad.6cq0n	http://dx.doi.org/10.5061/dryad.6cq0n
Plant1460	Artificial selection	AS_1460						ArtificialSelectionExsertion.csv	Dryad Digital Repository	doi:10.5061/dryad.6cq0n	http://dx.doi.org/10.5061/dryad.6cq0n
Plant1461	Artificial selection	AS_1461						ArtificialSelectionExsertion.csv	Dryad Digital Repository	doi:10.5061/dryad.6cq0n	http://dx.doi.org/10.5061/dryad.6cq0n
Plant1462	Artificial selection	AS_1462						ArtificialSelectionExsertion.csv	Dryad Digital Repository	doi:10.5061/dryad.6cq0n	http://dx.doi.org/10.5061/dryad.6cq0n
Plant1463	Artificial selection	AS_1463						ArtificialSelectionExsertion.csv	Dryad Digital Repository	doi:10.5061/dryad.6cq0n	http://dx.doi.org/10.5061/dryad.6cq0n
Plant1464	Artificial selection	AS_1464						ArtificialSelectionExsertion.csv	Dryad Digital Repository	doi:10.5061/dryad.6cq0n	http://dx.doi.org/10.5061/dryad.6cq0n
Plant1465	Artificial selection	AS_1465						ArtificialSelectionExsertion.csv	Dryad Digital Repository	doi:10.5061/dryad.6cq0n	http://dx.doi.org/10.5061/dryad.6cq0n
Plant1466	Artificial selection	AS_1466						ArtificialSelectionExsertion.csv	Dryad Digital Repository	doi:10.5061/dryad.6cq0n	http://dx.doi.org/10.5061/dryad.6cq0n
Plant1467	Artificial selection	AS_1467						ArtificialSelectionExsertion.csv	Dryad Digital Repository	doi:10.5061/dryad.6cq0n	http://dx.doi.org/10.5061/dryad.6cq0n
Plant1468	Artificial selection	AS_1468						ArtificialSelectionExsertion.csv	Dryad Digital Repository	doi:10.5061/dryad.6cq0n	http://dx.doi.org/10.5061/dryad.6cq0n
Plant1469	Artificial selection	AS_1469						ArtificialSelectionExsertion.csv	Dryad Digital Repository	doi:10.5061/dryad.6cq0n	http://dx.doi.org/10.5061/dryad.6cq0n
Plant1470	Artificial selection	AS_1470						ArtificialSelectionExsertion.csv	Dryad Digital Repository	doi:10.5061/dryad.6cq0n	http://dx.doi.org/10.5061/dryad.6cq0n
Plant1471	Artificial selection	AS_1471						ArtificialSelectionExsertion.csv	Dryad Digital Repository	doi:10.5061/dryad.6cq0n	http://dx.doi.org/10.5061/dryad.6cq0n
Plant1472	Artificial selection	AS_1472						ArtificialSelectionExsertion.csv	Dryad Digital Repository	doi:10.5061/dryad.6cq0n	http://dx.doi.org/10.5061/dryad.6cq0n
Plant1473	Artificial selection	AS_1473						ArtificialSelectionExsertion.csv	Dryad Digital Repository	doi:10.5061/dryad.6cq0n	http://dx.doi.org/10.5061/dryad.6cq0n
Plant1474	Artificial selection	AS_1474						ArtificialSelectionExsertion.csv	Dryad Digital Repository	doi:10.5061/dryad.6cq0n	http://dx.doi.org/10.5061/dryad.6cq0n
Plant1475	Artificial selection	AS_1475						ArtificialSelectionExsertion.csv	Dryad Digital Repository	doi:10.5061/dryad.6cq0n	http://dx.doi.org/10.5061/dryad.6cq0n
Plant1476	Artificial selection	AS_1476						ArtificialSelectionExsertion.csv	Dryad Digital Repository	doi:10.5061/dryad.6cq0n	http://dx.doi.org/10.5061/dryad.6cq0n
Plant1477	Artificial selection	AS_1477						ArtificialSelectionExsertion.csv	Dryad Digital Repository	doi:10.5061/dryad.6cq0n	http://dx.doi.org/10.5061/dryad.6cq0n
Plant1478	Artificial selection	AS_1478						ArtificialSelectionExsertion.csv	Dryad Digital Repository	doi:10.5061/dryad.6cq0n	http://dx.doi.org/10.5061/dryad.6cq0n
Plant1479	Artificial selection	AS_1479						ArtificialSelectionExsertion.csv	Dryad Digital Repository	doi:10.5061/dryad.6cq0n	http://dx.doi.org/10.5061/dryad.6cq0n
Plant1480	Artificial selection	AS_1480						ArtificialSelectionExsertion.csv	Dryad Digital Repository	doi:10.5061/dryad.6cq0n	http://dx.doi.org/10.5061/dryad.6cq0n
Plant1481	Artificial selection	AS_1481						ArtificialSelectionExsertion.csv	Dryad Digital Repository	doi:10.5061/dryad.6cq0n	http://dx.doi.org/10.5061/dryad.6cq0n
Plant1482	Artificial selection	AS_1482						ArtificialSelectionExsertion.csv	Dryad Digital Repository	doi:10.5061/dryad.6cq0n	http://dx.doi.org/10.5061/dryad.6cq0n
Plant1483	Artificial selection	AS_1483						ArtificialSelectionExsertion.csv	Dryad Digital Repository	doi:10.5061/dryad.6cq0n	http://dx.doi.org/10.5061/dryad.6cq0n
Plant1484	Artificial selection	AS_1484						ArtificialSelectionExsertion.csv	Dryad Digital Repository	doi:10.5061/dryad.6cq0n	http://dx.doi.org/10.5061/dryad.6cq0n
Plant1485	Artificial selection	AS_1485						ArtificialSelectionExsertion.csv	Dryad Digital Repository	doi:10.5061/dryad.6cq0n	http://dx.doi.org/10.5061/dryad.6cq0n
Plant1486	Artificial selection	AS_1486						ArtificialSelectionExsertion.csv	Dryad Digital Repository	doi:10.5061/dryad.6cq0n	http://dx.doi.org/10.5061/dryad.6cq0n
Plant1487	Artificial selection	AS_1487						ArtificialSelectionExsertion.csv	Dryad Digital Repository	doi:10.5061/dryad.6cq0n	http://dx.doi.org/10.5061/dryad.6cq0n
Plant1488	Artificial selection	AS_1488						ArtificialSelectionExsertion.csv	Dryad Digital Repository	doi:10.5061/dryad.6cq0n	http://dx.doi.org/10.5061/dryad.6cq0n
Plant1489	Artificial selection	AS_1489						ArtificialSelectionExsertion.csv	Dryad Digital Repository	doi:10.5061/dryad.6cq0n	http://dx.doi.org/10.5061/dryad.6cq0n
Plant1490	Artificial selection	AS_1490						ArtificialSelectionExsertion.csv	Dryad Digital Repository	doi:10.5061/dryad.6cq0n	http://dx.doi.org/10.5061/dryad.6cq0n
Plant1491	Artificial selection	AS_1491						ArtificialSelectionExsertion.csv	Dryad Digital Repository	doi:10.5061/dryad.6cq0n	http://dx.doi.org/10.5061/dryad.6cq0n
Plant1492	Artificial selection	AS_1492						ArtificialSelectionExsertion.csv	Dryad Digital Repository	doi:10.5061/dryad.6cq0n	http://dx.doi.org/10.5061/dryad.6cq0n
Plant1493	Artificial selection	AS_1493						ArtificialSelectionExsertion.csv	Dryad Digital Repository	doi:10.5061/dryad.6cq0n	http://dx.doi.org/10.5061/dryad.6cq0n
Plant1494	Artificial selection	AS_1494						ArtificialSelectionExsertion.csv	Dryad Digital Repository	doi:10.5061/dryad.6cq0n	http://dx.doi.org/10.5061/dryad.6cq0n
Plant1495	Artificial selection	AS_1495						ArtificialSelectionExsertion.csv	Dryad Digital Repository	doi:10.5061/dryad.6cq0n	http://dx.doi.org/10.5061/dryad.6cq0n
Plant1496	Artificial selection	AS_1496						ArtificialSelectionExsertion.csv	Dryad Digital Repository	doi:10.5061/dryad.6cq0n	http://dx.doi.org/10.5061/dryad.6cq0n
Plant1497	Artificial selection	AS_1497						ArtificialSelectionExsertion.csv	Dryad Digital Repository	doi:10.5061/dryad.6cq0n	http://dx.doi.org/10.5061/dryad.6cq0n
Plant1498	Artificial selection	AS_1498						ArtificialSelectionExsertion.csv	Dryad Digital Repository	doi:10.5061/dryad.6cq0n	http://dx.doi.org/10.5061/dryad.6cq0n
Plant1499	Artificial selection	AS_1499						ArtificialSelectionExsertion.csv	Dryad Digital Repository	doi:10.5061/dryad.6cq0n	http://dx.doi.org/10.5061/dryad.6cq0n
Plant1500	Artificial selection	AS_1500						ArtificialSelectionExsertion.csv	Dryad Digital Repository	doi:10.5061/dryad.6cq0n	http://dx.doi.org/10.5061/dryad.6cq0n
Plant1501	Artificial selection	AS_1501						ArtificialSelectionExsertion.csv	Dryad Digital Repository	doi:10.5061/dryad.6cq0n	http://dx.doi.org/10.5061/dryad.6cq0n
Plant1502	Artificial selection	AS_1502						ArtificialSelectionExsertion.csv	Dryad Digital Repository	doi:10.5061/dryad.6cq0n	http://dx.doi.org/10.5061/dryad.6cq0n
Plant1503	Artificial selection	AS_1503						ArtificialSelectionExsertion.csv	Dryad Digital Repository	doi:10.5061/dryad.6cq0n	http://dx.doi.org/10.5061/dryad.6cq0n
Plant1504	Artificial selection	AS_1504						ArtificialSelectionExsertion.csv	Dryad Digital Repository	doi:10.5061/dryad.6cq0n	http://dx.doi.org/10.5061/dryad.6cq0n
Plant1505	Artificial selection	AS_1505						ArtificialSelectionExsertion.csv	Dryad Digital Repository	doi:10.5061/dryad.6cq0n	http://dx.doi.org/10.5061/dryad.6cq0n
Plant1506	Artificial selection	AS_1506						ArtificialSelectionExsertion.csv	Dryad Digital Repository	doi:10.5061/dryad.6cq0n	http://dx.doi.org/10.5061/dryad.6cq0n
Plant1507	Artificial selection	AS_1507						ArtificialSelectionExsertion.csv	Dryad Digital Repository	doi:10.5061/dryad.6cq0n	http://dx.doi.org/10.5061/dryad.6cq0n
Plant1508	Artificial selection	AS_1508						ArtificialSelectionExsertion.csv	Dryad Digital Repository	doi:10.5061/dryad.6cq0n	http://dx.doi.org/10.5061/dryad.6cq0n
Plant1509	Artificial selection	AS_1509						ArtificialSelectionExsertion.csv	Dryad Digital Repository	doi:10.5061/dryad.6cq0n	http://dx.doi.org/10.5061/dryad.6cq0n
Plant1510	Artificial selection	AS_1510						ArtificialSelectionExsertion.csv	Dryad Digital Repository	doi:10.5061/dryad.6cq0n	http://dx.doi.org/10.5061/dryad.6cq0n
Plant1511	Artificial selection	AS_1511						ArtificialSelectionExsertion.csv	Dryad Digital Repository	doi:10.5061/dryad.6cq0n	http://dx.doi.org/10.5061/dryad.6cq0n
Plant1512	Artificial selection	AS_1512						ArtificialSelectionExsertion.csv	Dryad Digital Repository	doi:10.5061/dryad.6cq0n	http://dx.doi.org/10.5061/dryad.6cq0n
Plant1513	Artificial selection	AS_1513						ArtificialSelectionExsertion.csv	Dryad Digital Repository	doi:10.5061/dryad.6cq0n	http://dx.doi.org/10.5061/dryad.6cq0n
Plant1514	Artificial selection	AS_1514						ArtificialSelectionExsertion.csv	Dryad Digital Repository	doi:10.5061/dryad.6cq0n	http://dx.doi.org/10.5061/dryad.6cq0n
Plant1515	Artificial selection	AS_1515						ArtificialSelectionExsertion.csv	Dryad Digital Repository	doi:10.5061/dryad.6cq0n	http://dx.doi.org/10.5061/dryad.6cq0n
Plant1516	Artificial selection	AS_1516						ArtificialSelectionExsertion.csv	Dryad Digital Repository	doi:10.5061/dryad.6cq0n	http://dx.doi.org/10.5061/dryad.6cq0n
Plant1517	Artificial selection	AS_1517						ArtificialSelectionExsertion.csv	Dryad Digital Repository	doi:10.5061/dryad.6cq0n	http://dx.doi.org/10.5061/dryad.6cq0n
Plant1518	Artificial selection	AS_1518						ArtificialSelectionExsertion.csv	Dryad Digital Repository	doi:10.5061/dryad.6cq0n	http://dx.doi.org/10.5061/dryad.6cq0n
Plant1519	Artificial selection	AS_1519						ArtificialSelectionExsertion.csv	Dryad Digital Repository	doi:10.5061/dryad.6cq0n	http://dx.doi.org/10.5061/dryad.6cq0n
Plant1520	Artificial selection	AS_1520						ArtificialSelectionExsertion.csv	Dryad Digital Repository	doi:10.5061/dryad.6cq0n	http://dx.doi.org/10.5061/dryad.6cq0n
Plant1521	Artificial selection	AS_1521						ArtificialSelectionExsertion.csv	Dryad Digital Repository	doi:10.5061/dryad.6cq0n	http://dx.doi.org/10.5061/dryad.6cq0n
Plant1522	Artificial selection	AS_1522						ArtificialSelectionExsertion.csv	Dryad Digital Repository	doi:10.5061/dryad.6cq0n	http://dx.doi.org/10.5061/dryad.6cq0n
Plant1523	Artificial selection	AS_1523						ArtificialSelectionExsertion.csv	Dryad Digital Repository	doi:10.5061/dryad.6cq0n	http://dx.doi.org/10.5061/dryad.6cq0n
Plant1524	Artificial selection	AS_1524						ArtificialSelectionExsertion.csv	Dryad Digital Repository	doi:10.5061/dryad.6cq0n	http://dx.doi.org/10.5061/dryad.6cq0n
Plant1525	Artificial selection	AS_1525						ArtificialSelectionExsertion.csv	Dryad Digital Repository	doi:10.5061/dryad.6cq0n	http://dx.doi.org/10.5061/dryad.6cq0n
Plant1526	Artificial selection	AS_1526						ArtificialSelectionExsertion.csv	Dryad Digital Repository	doi:10.5061/dryad.6cq0n	http://dx.doi.org/10.5061/dryad.6cq0n
Plant1527	Artificial selection	AS_1527						ArtificialSelectionExsertion.csv	Dryad Digital Repository	doi:10.5061/dryad.6cq0n	http://dx.doi.org/10.5061/dryad.6cq0n
Plant1528	Artificial selection	AS_1528						ArtificialSelectionExsertion.csv	Dryad Digital Repository	doi:10.5061/dryad.6cq0n	http://dx.doi.org/10.5061/dryad.6cq0n
Plant1529	Artificial selection	AS_1529						ArtificialSelectionExsertion.csv	Dryad Digital Repository	doi:10.5061/dryad.6cq0n	http://dx.doi.org/10.5061/dryad.6cq0n
Plant1530	Artificial selection	AS_1530						ArtificialSelectionExsertion.csv	Dryad Digital Repository	doi:10.5061/dryad.6cq0n	http://dx.doi.org/10.5061/dryad.6cq0n
Plant1531	Artificial selection	AS_1531						ArtificialSelectionExsertion.csv	Dryad Digital Repository	doi:10.5061/dryad.6cq0n	http://dx.doi.org/10.5061/dryad.6cq0n
Plant1532	Artificial selection	AS_1532						ArtificialSelectionExsertion.csv	Dryad Digital Repository	doi:10.5061/dryad.6cq0n	http://dx.doi.org/10.5061/dryad.6cq0n
Plant1533	Artificial selection	AS_1533						ArtificialSelectionExsertion.csv	Dryad Digital Repository	doi:10.5061/dryad.6cq0n	http://dx.doi.org/10.5061/dryad.6cq0n
Plant1534	Artificial selection	AS_1534						ArtificialSelectionExsertion.csv	Dryad Digital Repository	doi:10.5061/dryad.6cq0n	http://dx.doi.org/10.5061/dryad.6cq0n
Plant1535	Artificial selection	AS_1535						ArtificialSelectionExsertion.csv	Dryad Digital Repository	doi:10.5061/dryad.6cq0n	http://dx.doi.org/10.5061/dryad.6cq0n
Plant1536	Artificial selection	AS_1536						ArtificialSelectionExsertion.csv	Dryad Digital Repository	doi:10.5061/dryad.6cq0n	http://dx.doi.org/10.5061/dryad.6cq0n
Plant1537	Artificial selection	AS_1537						ArtificialSelectionExsertion.csv	Dryad Digital Repository	doi:10.5061/dryad.6cq0n	http://dx.doi.org/10.5061/dryad.6cq0n
Plant1538	Artificial selection	AS_1538						ArtificialSelectionExsertion.csv	Dryad Digital Repository	doi:10.5061/dryad.6cq0n	http://dx.doi.org/10.5061/dryad.6cq0n
Plant1539	Artificial selection	AS_1539						ArtificialSelectionExsertion.csv	Dryad Digital Repository	doi:10.5061/dryad.6cq0n	http://dx.doi.org/10.5061/dryad.6cq0n
Plant1540	Artificial selection	AS_1540						ArtificialSelectionExsertion.csv	Dryad Digital Repository	doi:10.5061/dryad.6cq0n	http://dx.doi.org/10.5061/dryad.6cq0n
Plant1541	Artificial selection	AS_1541						ArtificialSelectionExsertion.csv	Dryad Digital Repository	doi:10.5061/dryad.6cq0n	http://dx.doi.org/10.5061/dryad.6cq0n
Plant1542	Artificial selection	AS_1542						ArtificialSelectionExsertion.csv	Dryad Digital Repository	doi:10.5061/dryad.6cq0n	http://dx.doi.org/10.5061/dryad.6cq0n
Plant1543	Artificial selection	AS_1543						ArtificialSelectionExsertion.csv	Dryad Digital Repository	doi:10.5061/dryad.6cq0n	http://dx.doi.org/10.5061/dryad.6cq0n
Plant1544	Artificial selection	AS_1544						ArtificialSelectionExsertion.csv	Dryad Digital Repository	doi:10.5061/dryad.6cq0n	http://dx.doi.org/10.5061/dryad.6cq0n
Plant1545	Artificial selection	AS_1545						ArtificialSelectionExsertion.csv	Dryad Digital Repository	doi:10.5061/dryad.6cq0n	http://dx.doi.org/10.5061/dryad.6cq0n
Plant1546	Artificial selection	AS_1546						ArtificialSelectionExsertion.csv	Dryad Digital Repository	doi:10.5061/dryad.6cq0n	http://dx.doi.org/10.5061/dryad.6cq0n
Plant1547	Artificial selection	AS_1547						ArtificialSelectionExsertion.csv	Dryad Digital Repository	doi:10.5061/dryad.6cq0n	http://dx.doi.org/10.5061/dryad.6cq0n
Plant1548	Artificial selection	AS_1548						ArtificialSelectionExsertion.csv	Dryad Digital Repository	doi:10.5061/dryad.6cq0n	http://dx.doi.org/10.5061/dryad.6cq0n
Plant1549	Artificial selection	AS_1549						ArtificialSelectionExsertion.csv	Dryad Digital Repository	doi:10.5061/dryad.6cq0n	http://dx.doi.org/10.5061/dryad.6cq0n
Plant1550	Artificial selection	AS_1550						ArtificialSelectionExsertion.csv	Dryad Digital Repository	doi:10.5061/dryad.6cq0n	http://dx.doi.org/10.5061/dryad.6cq0n
Plant1551	Artificial selection	AS_1551						ArtificialSelectionExsertion.csv	Dryad Digital Repository	doi:10.5061/dryad.6cq0n	http://dx.doi.org/10.5061/dryad.6cq0n
Plant1552	Artificial selection	AS_1552						ArtificialSelectionExsertion.csv	Dryad Digital Repository	doi:10.5061/dryad.6cq0n	http://dx.doi.org/10.5061/dryad.6cq0n
Plant1553	Artificial selection	AS_1553						ArtificialSelectionExsertion.csv	Dryad Digital Repository	doi:10.5061/dryad.6cq0n	http://dx.doi.org/10.5061/dryad.6cq0n
Plant1554	Artificial selection	AS_1554						ArtificialSelectionExsertion.csv	Dryad Digital Repository	doi:10.5061/dryad.6cq0n	http://dx.doi.org/10.5061/dryad.6cq0n
Plant1555	Artificial selection	AS_1555						ArtificialSelectionExsertion.csv	Dryad Digital Repository	doi:10.5061/dryad.6cq0n	http://dx.doi.org/10.5061/dryad.6cq0n
Plant1556	Artificial selection	AS_1556						ArtificialSelectionExsertion.csv	Dryad Digital Repository	doi:10.5061/dryad.6cq0n	http://dx.doi.org/10.5061/dryad.6cq0n
Plant1557	Artificial selection	AS_1557						ArtificialSelectionExsertion.csv	Dryad Digital Repository	doi:10.5061/dryad.6cq0n	http://dx.doi.org/10.5061/dryad.6cq0n
Plant1558	Artificial selection	AS_1558						ArtificialSelectionExsertion.csv	Dryad Digital Repository	doi:10.5061/dryad.6cq0n	http://dx.doi.org/10.5061/dryad.6cq0n
Plant1559	Artificial selection	AS_1559						ArtificialSelectionExsertion.csv	Dryad Digital Repository	doi:10.5061/dryad.6cq0n	http://dx.doi.org/10.5061/dryad.6cq0n
Plant1560	Artificial selection	AS_1560						ArtificialSelectionExsertion.csv	Dryad Digital Repository	doi:10.5061/dryad.6cq0n	http://dx.doi.org/10.5061/dryad.6cq0n
Plant1561	Artificial selection	AS_1561						ArtificialSelectionExsertion.csv	Dryad Digital Repository	doi:10.5061/dryad.6cq0n	http://dx.doi.org/10.5061/dryad.6cq0n
Plant1562	Artificial selection	AS_1562						ArtificialSelectionExsertion.csv	Dryad Digital Repository	doi:10.5061/dryad.6cq0n	http://dx.doi.org/10.5061/dryad.6cq0n
Plant1563	Artificial selection	AS_1563						ArtificialSelectionExsertion.csv	Dryad Digital Repository	doi:10.5061/dryad.6cq0n	http://dx.doi.org/10.5061/dryad.6cq0n
Plant1564	Artificial selection	AS_1564						ArtificialSelectionExsertion.csv	Dryad Digital Repository	doi:10.5061/dryad.6cq0n	http://dx.doi.org/10.5061/dryad.6cq0n
Plant1565	Artificial selection	AS_1565						ArtificialSelectionExsertion.csv	Dryad Digital Repository	doi:10.5061/dryad.6cq0n	http://dx.doi.org/10.5061/dryad.6cq0n
Plant1566	Artificial selection	AS_1566						ArtificialSelectionExsertion.csv	Dryad Digital Repository	doi:10.5061/dryad.6cq0n	http://dx.doi.org/10.5061/dryad.6cq0n
Plant1567	Artificial selection	AS_1567						ArtificialSelectionExsertion.csv	Dryad Digital Repository	doi:10.5061/dryad.6cq0n	http://dx.doi.org/10.5061/dryad.6cq0n
Plant1568	Artificial selection	AS_1568						ArtificialSelectionExsertion.csv	Dryad Digital Repository	doi:10.5061/dryad.6cq0n	http://dx.doi.org/10.5061/dryad.6cq0n
Plant1569	Artificial selection	AS_1569						ArtificialSelectionExsertion.csv	Dryad Digital Repository	doi:10.5061/dryad.6cq0n	http://dx.doi.org/10.5061/dryad.6cq0n
Plant1570	Artificial selection	AS_1570						ArtificialSelectionExsertion.csv	Dryad Digital Repository	doi:10.5061/dryad.6cq0n	http://dx.doi.org/10.5061/dryad.6cq0n
Plant1571	Artificial selection	AS_1571						ArtificialSelectionExsertion.csv	Dryad Digital Repository	doi:10.5061/dryad.6cq0n	http://dx.doi.org/10.5061/dryad.6cq0n
Plant1572	Artificial selection	AS_1572						ArtificialSelectionExsertion.csv	Dryad Digital Repository	doi:10.5061/dryad.6cq0n	http://dx.doi.org/10.5061/dryad.6cq0n
Plant1573	Artificial selection	AS_1573						ArtificialSelectionExsertion.csv	Dryad Digital Repository	doi:10.5061/dryad.6cq0n	http://dx.doi.org/10.5061/dryad.6cq0n
Plant1574	Artificial selection	AS_1574						ArtificialSelectionExsertion.csv	Dryad Digital Repository	doi:10.5061/dryad.6cq0n	http://dx.doi.org/10.5061/dryad.6cq0n
Plant1575	Artificial selection	AS_1575						ArtificialSelectionExsertion.csv	Dryad Digital Repository	doi:10.5061/dryad.6cq0n	http://dx.doi.org/10.5061/dryad.6cq0n
Plant1576	Artificial selection	AS_1576						ArtificialSelectionExsertion.csv	Dryad Digital Repository	doi:10.5061/dryad.6cq0n	http://dx.doi.org/10.5061/dryad.6cq0n
Plant1577	Artificial selection	AS_1577						ArtificialSelectionExsertion.csv	Dryad Digital Repository	doi:10.5061/dryad.6cq0n	http://dx.doi.org/10.5061/dryad.6cq0n
Plant1578	Artificial selection	AS_1578						ArtificialSelectionExsertion.csv	Dryad Digital Repository	doi:10.5061/dryad.6cq0n	http://dx.doi.org/10.5061/dryad.6cq0n
Plant1579	Artificial selection	AS_1579						ArtificialSelectionExsertion.csv	Dryad Digital Repository	doi:10.5061/dryad.6cq0n	http://dx.doi.org/10.5061/dryad.6cq0n
Plant1580	Artificial selection	AS_1580						ArtificialSelectionExsertion.csv	Dryad Digital Repository	doi:10.5061/dryad.6cq0n	http://dx.doi.org/10.5061/dryad.6cq0n
Plant1581	Artificial selection	AS_1581						ArtificialSelectionExsertion.csv	Dryad Digital Repository	doi:10.5061/dryad.6cq0n	http://dx.doi.org/10.5061/dryad.6cq0n
Plant1582	Artificial selection	AS_1582						ArtificialSelectionExsertion.csv	Dryad Digital Repository	doi:10.5061/dryad.6cq0n	http://dx.doi.org/10.5061/dryad.6cq0n
Plant1583	Artificial selection	AS_1583						ArtificialSelectionExsertion.csv	Dryad Digital Repository	doi:10.5061/dryad.6cq0n	http://dx.doi.org/10.5061/dryad.6cq0n
Plant1584	Artificial selection	AS_1584						ArtificialSelectionExsertion.csv	Dryad Digital Repository	doi:10.5061/dryad.6cq0n	http://dx.doi.org/10.5061/dryad.6cq0n
Plant1585	Artificial selection	AS_1585						ArtificialSelectionExsertion.csv	Dryad Digital Repository	doi:10.5061/dryad.6cq0n	http://dx.doi.org/10.5061/dryad.6cq0n
Plant1586	Artificial selection	AS_1586						ArtificialSelectionExsertion.csv	Dryad Digital Repository	doi:10.5061/dryad.6cq0n	http://dx.doi.org/10.5061/dryad.6cq0n
Plant1587	Artificial selection	AS_1587						ArtificialSelectionExsertion.csv	Dryad Digital Repository	doi:10.5061/dryad.6cq0n	http://dx.doi.org/10.5061/dryad.6cq0n
Plant1588	Artificial selection	AS_1588						ArtificialSelectionExsertion.csv	Dryad Digital Repository	doi:10.5061/dryad.6cq0n	http://dx.doi.org/10.5061/dryad.6cq0n
Plant1589	Artificial selection	AS_1589						ArtificialSelectionExsertion.csv	Dryad Digital Repository	doi:10.5061/dryad.6cq0n	http://dx.doi.org/10.5061/dryad.6cq0n
Plant1590	Artificial selection	AS_1590						ArtificialSelectionExsertion.csv	Dryad Digital Repository	doi:10.5061/dryad.6cq0n	http://dx.doi.org/10.5061/dryad.6cq0n
Plant1591	Artificial selection	AS_1591						ArtificialSelectionExsertion.csv	Dryad Digital Repository	doi:10.5061/dryad.6cq0n	http://dx.doi.org/10.5061/dryad.6cq0n
Plant1592	Artificial selection	AS_1592						ArtificialSelectionExsertion.csv	Dryad Digital Repository	doi:10.5061/dryad.6cq0n	http://dx.doi.org/10.5061/dryad.6cq0n
Plant1593	Artificial selection	AS_1593						ArtificialSelectionExsertion.csv	Dryad Digital Repository	doi:10.5061/dryad.6cq0n	http://dx.doi.org/10.5061/dryad.6cq0n
Plant1594	Artificial selection	AS_1594						ArtificialSelectionExsertion.csv	Dryad Digital Repository	doi:10.5061/dryad.6cq0n	http://dx.doi.org/10.5061/dryad.6cq0n
Plant1595	Artificial selection	AS_1595						ArtificialSelectionExsertion.csv	Dryad Digital Repository	doi:10.5061/dryad.6cq0n	http://dx.doi.org/10.5061/dryad.6cq0n
Plant1596	Artificial selection	AS_1596						ArtificialSelectionExsertion.csv	Dryad Digital Repository	doi:10.5061/dryad.6cq0n	http://dx.doi.org/10.5061/dryad.6cq0n
Plant1597	Artificial selection	AS_1597						ArtificialSelectionExsertion.csv	Dryad Digital Repository	doi:10.5061/dryad.6cq0n	http://dx.doi.org/10.5061/dryad.6cq0n
Plant1598	Artificial selection	AS_1598						ArtificialSelectionExsertion.csv	Dryad Digital Repository	doi:10.5061/dryad.6cq0n	http://dx.doi.org/10.5061/dryad.6cq0n
Plant1599	Artificial selection	AS_1599						ArtificialSelectionExsertion.csv	Dryad Digital Repository	doi:10.5061/dryad.6cq0n	http://dx.doi.org/10.5061/dryad.6cq0n
Plant1600	Artificial selection	AS_1600						ArtificialSelectionExsertion.csv	Dryad Digital Repository	doi:10.5061/dryad.6cq0n	http://dx.doi.org/10.5061/dryad.6cq0n
Plant1601	Artificial selection	AS_1601						ArtificialSelectionExsertion.csv	Dryad Digital Repository	doi:10.5061/dryad.6cq0n	http://dx.doi.org/10.5061/dryad.6cq0n
Plant1602	Artificial selection	AS_1602						ArtificialSelectionExsertion.csv	Dryad Digital Repository	doi:10.5061/dryad.6cq0n	http://dx.doi.org/10.5061/dryad.6cq0n
Plant1603	Artificial selection	AS_1603						ArtificialSelectionExsertion.csv	Dryad Digital Repository	doi:10.5061/dryad.6cq0n	http://dx.doi.org/10.5061/dryad.6cq0n
Plant1604	Artificial selection	AS_1604						ArtificialSelectionExsertion.csv	Dryad Digital Repository	doi:10.5061/dryad.6cq0n	http://dx.doi.org/10.5061/dryad.6cq0n
Plant1605	Artificial selection	AS_1605						ArtificialSelectionExsertion.csv	Dryad Digital Repository	doi:10.5061/dryad.6cq0n	http://dx.doi.org/10.5061/dryad.6cq0n
Plant1606	Artificial selection	AS_1606						ArtificialSelectionExsertion.csv	Dryad Digital Repository	doi:10.5061/dryad.6cq0n	http://dx.doi.org/10.5061/dryad.6cq0n
Plant1607	Artificial selection	AS_1607						ArtificialSelectionExsertion.csv	Dryad Digital Repository	doi:10.5061/dryad.6cq0n	http://dx.doi.org/10.5061/dryad.6cq0n
Plant1608	Artificial selection	AS_1608						ArtificialSelectionExsertion.csv	Dryad Digital Repository	doi:10.5061/dryad.6cq0n	http://dx.doi.org/10.5061/dryad.6cq0n
Plant1609	Artificial selection	AS_1609						ArtificialSelectionExsertion.csv	Dryad Digital Repository	doi:10.5061/dryad.6cq0n	http://dx.doi.org/10.5061/dryad.6cq0n
Plant1610	Artificial selection	AS_1610						ArtificialSelectionExsertion.csv	Dryad Digital Repository	doi:10.5061/dryad.6cq0n	http://dx.doi.org/10.5061/dryad.6cq0n
Plant1611	Artificial selection	AS_1611						ArtificialSelectionExsertion.csv	Dryad Digital Repository	doi:10.5061/dryad.6cq0n	http://dx.doi.org/10.5061/dryad.6cq0n
Plant1612	Artificial selection	AS_1612						ArtificialSelectionExsertion.csv	Dryad Digital Repository	doi:10.5061/dryad.6cq0n	http://dx.doi.org/10.5061/dryad.6cq0n
Plant1613	Artificial selection	AS_1613						ArtificialSelectionExsertion.csv	Dryad Digital Repository	doi:10.5061/dryad.6cq0n	http://dx.doi.org/10.5061/dryad.6cq0n
Plant1614	Artificial selection	AS_1614						ArtificialSelectionExsertion.csv	Dryad Digital Repository	doi:10.5061/dryad.6cq0n	http://dx.doi.org/10.5061/dryad.6cq0n
Plant1615	Artificial selection	AS_1615						ArtificialSelectionExsertion.csv	Dryad Digital Repository	doi:10.5061/dryad.6cq0n	http://dx.doi.org/10.5061/dryad.6cq0n
Plant1616	Artificial selection	AS_1616						ArtificialSelectionExsertion.csv	Dryad Digital Repository	doi:10.5061/dryad.6cq0n	http://dx.doi.org/10.5061/dryad.6cq0n
Plant1617	Artificial selection	AS_1617						ArtificialSelectionExsertion.csv	Dryad Digital Repository	doi:10.5061/dryad.6cq0n	http://dx.doi.org/10.5061/dryad.6cq0n
Plant1618	Artificial selection	AS_1618						ArtificialSelectionExsertion.csv	Dryad Digital Repository	doi:10.5061/dryad.6cq0n	http://dx.doi.org/10.5061/dryad.6cq0n
Plant1619	Artificial selection	AS_1619						ArtificialSelectionExsertion.csv	Dryad Digital Repository	doi:10.5061/dryad.6cq0n	http://dx.doi.org/10.5061/dryad.6cq0n
Plant1620	Artificial selection	AS_1620						ArtificialSelectionExsertion.csv	Dryad Digital Repository	doi:10.5061/dryad.6cq0n	http://dx.doi.org/10.5061/dryad.6cq0n
Plant1621	Artificial selection	AS_1621						ArtificialSelectionExsertion.csv	Dryad Digital Repository	doi:10.5061/dryad.6cq0n	http://dx.doi.org/10.5061/dryad.6cq0n
Plant1622	Artificial selection	AS_1622						ArtificialSelectionExsertion.csv	Dryad Digital Repository	doi:10.5061/dryad.6cq0n	http://dx.doi.org/10.5061/dryad.6cq0n
Plant1623	Artificial selection	AS_1623						ArtificialSelectionExsertion.csv	Dryad Digital Repository	doi:10.5061/dryad.6cq0n	http://dx.doi.org/10.5061/dryad.6cq0n
Plant1624	Artificial selection	AS_1624						ArtificialSelectionExsertion.csv	Dryad Digital Repository	doi:10.5061/dryad.6cq0n	http://dx.doi.org/10.5061/dryad.6cq0n
Plant1625	Artificial selection	AS_1625						ArtificialSelectionExsertion.csv	Dryad Digital Repository	doi:10.5061/dryad.6cq0n	http://dx.doi.org/10.5061/dryad.6cq0n
Plant1626	Artificial selection	AS_1626						ArtificialSelectionExsertion.csv	Dryad Digital Repository	doi:10.5061/dryad.6cq0n	http://dx.doi.org/10.5061/dryad.6cq0n
Plant1627	Artificial selection	AS_1627						ArtificialSelectionExsertion.csv	Dryad Digital Repository	doi:10.5061/dryad.6cq0n	http://dx.doi.org/10.5061/dryad.6cq0n
Plant1628	Artificial selection	AS_1628						ArtificialSelectionExsertion.csv	Dryad Digital Repository	doi:10.5061/dryad.6cq0n	http://dx.doi.org/10.5061/dryad.6cq0n
Plant1629	Artificial selection	AS_1629						ArtificialSelectionExsertion.csv	Dryad Digital Repository	doi:10.5061/dryad.6cq0n	http://dx.doi.org/10.5061/dryad.6cq0n
Plant1630	Artificial selection	AS_1630						ArtificialSelectionExsertion.csv	Dryad Digital Repository	doi:10.5061/dryad.6cq0n	http://dx.doi.org/10.5061/dryad.6cq0n
Plant1631	Artificial selection	AS_1631						ArtificialSelectionExsertion.csv	Dryad Digital Repository	doi:10.5061/dryad.6cq0n	http://dx.doi.org/10.5061/dryad.6cq0n
Plant1632	Artificial selection	AS_1632						ArtificialSelectionExsertion.csv	Dryad Digital Repository	doi:10.5061/dryad.6cq0n	http://dx.doi.org/10.5061/dryad.6cq0n
Plant1633	Artificial selection	AS_1633						ArtificialSelectionExsertion.csv	Dryad Digital Repository	doi:10.5061/dryad.6cq0n	http://dx.doi.org/10.5061/dryad.6cq0n
Plant1634	Artificial selection	AS_1634						ArtificialSelectionExsertion.csv	Dryad Digital Repository	doi:10.5061/dryad.6cq0n	http://dx.doi.org/10.5061/dryad.6cq0n
Plant1635	Artificial selection	AS_1635						ArtificialSelectionExsertion.csv	Dryad Digital Repository	doi:10.5061/dryad.6cq0n	http://dx.doi.org/10.5061/dryad.6cq0n
Plant1636	Artificial selection	AS_1636						ArtificialSelectionExsertion.csv	Dryad Digital Repository	doi:10.5061/dryad.6cq0n	http://dx.doi.org/10.5061/dryad.6cq0n
Plant1637	Artificial selection	AS_1637						ArtificialSelectionExsertion.csv	Dryad Digital Repository	doi:10.5061/dryad.6cq0n	http://dx.doi.org/10.5061/dryad.6cq0n
Plant1638	Artificial selection	AS_1638						ArtificialSelectionExsertion.csv	Dryad Digital Repository	doi:10.5061/dryad.6cq0n	http://dx.doi.org/10.5061/dryad.6cq0n
Plant1639	Artificial selection	AS_1639						ArtificialSelectionExsertion.csv	Dryad Digital Repository	doi:10.5061/dryad.6cq0n	http://dx.doi.org/10.5061/dryad.6cq0n
Plant1640	Artificial selection	AS_1640						ArtificialSelectionExsertion.csv	Dryad Digital Repository	doi:10.5061/dryad.6cq0n	http://dx.doi.org/10.5061/dryad.6cq0n
Plant1641	Artificial selection	AS_1641						ArtificialSelectionExsertion.csv	Dryad Digital Repository	doi:10.5061/dryad.6cq0n	http://dx.doi.org/10.5061/dryad.6cq0n
Plant1642	Artificial selection	AS_1642						ArtificialSelectionExsertion.csv	Dryad Digital Repository	doi:10.5061/dryad.6cq0n	http://dx.doi.org/10.5061/dryad.6cq0n
Plant1643	Artificial selection	AS_1643						ArtificialSelectionExsertion.csv	Dryad Digital Repository	doi:10.5061/dryad.6cq0n	http://dx.doi.org/10.5061/dryad.6cq0n
Plant1644	Artificial selection	AS_1644						ArtificialSelectionExsertion.csv	Dryad Digital Repository	doi:10.5061/dryad.6cq0n	http://dx.doi.org/10.5061/dryad.6cq0n
Plant1645	Artificial selection	AS_1645						ArtificialSelectionExsertion.csv	Dryad Digital Repository	doi:10.5061/dryad.6cq0n	http://dx.doi.org/10.5061/dryad.6cq0n
Plant1646	Artificial selection	AS_1646						ArtificialSelectionExsertion.csv	Dryad Digital Repository	doi:10.5061/dryad.6cq0n	http://dx.doi.org/10.5061/dryad.6cq0n
Plant1647	Artificial selection	AS_1647						ArtificialSelectionExsertion.csv	Dryad Digital Repository	doi:10.5061/dryad.6cq0n	http://dx.doi.org/10.5061/dryad.6cq0n
Plant1648	Artificial selection	AS_1648						ArtificialSelectionExsertion.csv	Dryad Digital Repository	doi:10.5061/dryad.6cq0n	http://dx.doi.org/10.5061/dryad.6cq0n
Plant1649	Artificial selection	AS_1649						ArtificialSelectionExsertion.csv	Dryad Digital Repository	doi:10.5061/dryad.6cq0n	http://dx.doi.org/10.5061/dryad.6cq0n
Plant1650	Artificial selection	AS_1650						ArtificialSelectionExsertion.csv	Dryad Digital Repository	doi:10.5061/dryad.6cq0n	http://dx.doi.org/10.5061/dryad.6cq0n
Plant1651	Artificial selection	AS_1651						ArtificialSelectionExsertion.csv	Dryad Digital Repository	doi:10.5061/dryad.6cq0n	http://dx.doi.org/10.5061/dryad.6cq0n
Plant1652	Artificial selection	AS_1652						ArtificialSelectionExsertion.csv	Dryad Digital Repository	doi:10.5061/dryad.6cq0n	http://dx.doi.org/10.5061/dryad.6cq0n
Plant1653	Artificial selection	AS_1653						ArtificialSelectionExsertion.csv	Dryad Digital Repository	doi:10.5061/dryad.6cq0n	http://dx.doi.org/10.5061/dryad.6cq0n
Plant1654	Artificial selection	AS_1654						ArtificialSelectionExsertion.csv	Dryad Digital Repository	doi:10.5061/dryad.6cq0n	http://dx.doi.org/10.5061/dryad.6cq0n
Plant1655	Artificial selection	AS_1655						ArtificialSelectionExsertion.csv	Dryad Digital Repository	doi:10.5061/dryad.6cq0n	http://dx.doi.org/10.5061/dryad.6cq0n
Plant1656	Artificial selection	AS_1656						ArtificialSelectionExsertion.csv	Dryad Digital Repository	doi:10.5061/dryad.6cq0n	http://dx.doi.org/10.5061/dryad.6cq0n
Plant1657	Artificial selection	AS_1657						ArtificialSelectionExsertion.csv	Dryad Digital Repository	doi:10.5061/dryad.6cq0n	http://dx.doi.org/10.5061/dryad.6cq0n
Plant1658	Artificial selection	AS_1658						ArtificialSelectionExsertion.csv	Dryad Digital Repository	doi:10.5061/dryad.6cq0n	http://dx.doi.org/10.5061/dryad.6cq0n
Plant1659	Artificial selection	AS_1659						ArtificialSelectionExsertion.csv	Dryad Digital Repository	doi:10.5061/dryad.6cq0n	http://dx.doi.org/10.5061/dryad.6cq0n
Plant1660	Artificial selection	AS_1660						ArtificialSelectionExsertion.csv	Dryad Digital Repository	doi:10.5061/dryad.6cq0n	http://dx.doi.org/10.5061/dryad.6cq0n
Plant1661	Artificial selection	AS_1661						ArtificialSelectionExsertion.csv	Dryad Digital Repository	doi:10.5061/dryad.6cq0n	http://dx.doi.org/10.5061/dryad.6cq0n
Plant1662	Artificial selection	AS_1662						ArtificialSelectionExsertion.csv	Dryad Digital Repository	doi:10.5061/dryad.6cq0n	http://dx.doi.org/10.5061/dryad.6cq0n
Plant1663	Artificial selection	AS_1663						ArtificialSelectionExsertion.csv	Dryad Digital Repository	doi:10.5061/dryad.6cq0n	http://dx.doi.org/10.5061/dryad.6cq0n
Plant1664	Artificial selection	AS_1664						ArtificialSelectionExsertion.csv	Dryad Digital Repository	doi:10.5061/dryad.6cq0n	http://dx.doi.org/10.5061/dryad.6cq0n
Plant1665	Artificial selection	AS_1665						ArtificialSelectionExsertion.csv	Dryad Digital Repository	doi:10.5061/dryad.6cq0n	http://dx.doi.org/10.5061/dryad.6cq0n
Plant1666	Artificial selection	AS_1666						ArtificialSelectionExsertion.csv	Dryad Digital Repository	doi:10.5061/dryad.6cq0n	http://dx.doi.org/10.5061/dryad.6cq0n
Plant1667	Artificial selection	AS_1667						ArtificialSelectionExsertion.csv	Dryad Digital Repository	doi:10.5061/dryad.6cq0n	http://dx.doi.org/10.5061/dryad.6cq0n
Plant1668	Artificial selection	AS_1668						ArtificialSelectionExsertion.csv	Dryad Digital Repository	doi:10.5061/dryad.6cq0n	http://dx.doi.org/10.5061/dryad.6cq0n
Plant1669	Artificial selection	AS_1669						ArtificialSelectionExsertion.csv	Dryad Digital Repository	doi:10.5061/dryad.6cq0n	http://dx.doi.org/10.5061/dryad.6cq0n
Plant1670	Artificial selection	AS_1670						ArtificialSelectionExsertion.csv	Dryad Digital Repository	doi:10.5061/dryad.6cq0n	http://dx.doi.org/10.5061/dryad.6cq0n
Plant1671	Artificial selection	AS_1671						ArtificialSelectionExsertion.csv	Dryad Digital Repository	doi:10.5061/dryad.6cq0n	http://dx.doi.org/10.5061/dryad.6cq0n
Plant1672	Artificial selection	AS_1672						ArtificialSelectionExsertion.csv	Dryad Digital Repository	doi:10.5061/dryad.6cq0n	http://dx.doi.org/10.5061/dryad.6cq0n
Plant1673	Artificial selection	AS_1673						ArtificialSelectionExsertion.csv	Dryad Digital Repository	doi:10.5061/dryad.6cq0n	http://dx.doi.org/10.5061/dryad.6cq0n
Plant1674	Artificial selection	AS_1674						ArtificialSelectionExsertion.csv	Dryad Digital Repository	doi:10.5061/dryad.6cq0n	http://dx.doi.org/10.5061/dryad.6cq0n
Plant1675	Artificial selection	AS_1675						ArtificialSelectionExsertion.csv	Dryad Digital Repository	doi:10.5061/dryad.6cq0n	http://dx.doi.org/10.5061/dryad.6cq0n
Plant1676	Artificial selection	AS_1676						ArtificialSelectionExsertion.csv	Dryad Digital Repository	doi:10.5061/dryad.6cq0n	http://dx.doi.org/10.5061/dryad.6cq0n
Plant1677	Artificial selection	AS_1677						ArtificialSelectionExsertion.csv	Dryad Digital Repository	doi:10.5061/dryad.6cq0n	http://dx.doi.org/10.5061/dryad.6cq0n
Plant1678	Artificial selection	AS_1678						ArtificialSelectionExsertion.csv	Dryad Digital Repository	doi:10.5061/dryad.6cq0n	http://dx.doi.org/10.5061/dryad.6cq0n
Plant1679	Artificial selection	AS_1679						ArtificialSelectionExsertion.csv	Dryad Digital Repository	doi:10.5061/dryad.6cq0n	http://dx.doi.org/10.5061/dryad.6cq0n
Plant1680	Artificial selection	AS_1680						ArtificialSelectionExsertion.csv	Dryad Digital Repository	doi:10.5061/dryad.6cq0n	http://dx.doi.org/10.5061/dryad.6cq0n
Plant1681	Artificial selection	AS_1681						ArtificialSelectionExsertion.csv	Dryad Digital Repository	doi:10.5061/dryad.6cq0n	http://dx.doi.org/10.5061/dryad.6cq0n
Plant1682	Artificial selection	AS_1682						ArtificialSelectionExsertion.csv	Dryad Digital Repository	doi:10.5061/dryad.6cq0n	http://dx.doi.org/10.5061/dryad.6cq0n
Plant1683	Artificial selection	AS_1683						ArtificialSelectionExsertion.csv	Dryad Digital Repository	doi:10.5061/dryad.6cq0n	http://dx.doi.org/10.5061/dryad.6cq0n
Plant1684	Artificial selection	AS_1684						ArtificialSelectionExsertion.csv	Dryad Digital Repository	doi:10.5061/dryad.6cq0n	http://dx.doi.org/10.5061/dryad.6cq0n
Plant1685	Artificial selection	AS_1685						ArtificialSelectionExsertion.csv	Dryad Digital Repository	doi:10.5061/dryad.6cq0n	http://dx.doi.org/10.5061/dryad.6cq0n
Plant1686	Artificial selection	AS_1686						ArtificialSelectionExsertion.csv	Dryad Digital Repository	doi:10.5061/dryad.6cq0n	http://dx.doi.org/10.5061/dryad.6cq0n
Plant1687	Artificial selection	AS_1687						ArtificialSelectionExsertion.csv	Dryad Digital Repository	doi:10.5061/dryad.6cq0n	http://dx.doi.org/10.5061/dryad.6cq0n
Plant1688	Artificial selection	AS_1688						ArtificialSelectionExsertion.csv	Dryad Digital Repository	doi:10.5061/dryad.6cq0n	http://dx.doi.org/10.5061/dryad.6cq0n
Plant1689	Artificial selection	AS_1689						ArtificialSelectionExsertion.csv	Dryad Digital Repository	doi:10.5061/dryad.6cq0n	http://dx.doi.org/10.5061/dryad.6cq0n
Plant1690	Artificial selection	AS_1690						ArtificialSelectionExsertion.csv	Dryad Digital Repository	doi:10.5061/dryad.6cq0n	http://dx.doi.org/10.5061/dryad.6cq0n
Plant1691	Artificial selection	AS_1691						ArtificialSelectionExsertion.csv	Dryad Digital Repository	doi:10.5061/dryad.6cq0n	http://dx.doi.org/10.5061/dryad.6cq0n
Plant1692	Artificial selection	AS_1692						ArtificialSelectionExsertion.csv	Dryad Digital Repository	doi:10.5061/dryad.6cq0n	http://dx.doi.org/10.5061/dryad.6cq0n
Plant1693	Artificial selection	AS_1693						ArtificialSelectionExsertion.csv	Dryad Digital Repository	doi:10.5061/dryad.6cq0n	http://dx.doi.org/10.5061/dryad.6cq0n
Plant1694	Artificial selection	AS_1694						ArtificialSelectionExsertion.csv	Dryad Digital Repository	doi:10.5061/dryad.6cq0n	http://dx.doi.org/10.5061/dryad.6cq0n
Plant1695	Artificial selection	AS_1695						ArtificialSelectionExsertion.csv	Dryad Digital Repository	doi:10.5061/dryad.6cq0n	http://dx.doi.org/10.5061/dryad.6cq0n
Plant1696	Artificial selection	AS_1696						ArtificialSelectionExsertion.csv	Dryad Digital Repository	doi:10.5061/dryad.6cq0n	http://dx.doi.org/10.5061/dryad.6cq0n
Plant1697	Artificial selection	AS_1697						ArtificialSelectionExsertion.csv	Dryad Digital Repository	doi:10.5061/dryad.6cq0n	http://dx.doi.org/10.5061/dryad.6cq0n
Plant1698	Artificial selection	AS_1698						ArtificialSelectionExsertion.csv	Dryad Digital Repository	doi:10.5061/dryad.6cq0n	http://dx.doi.org/10.5061/dryad.6cq0n
Plant1699	Artificial selection	AS_1699						ArtificialSelectionExsertion.csv	Dryad Digital Repository	doi:10.5061/dryad.6cq0n	http://dx.doi.org/10.5061/dryad.6cq0n
Plant1700	Artificial selection	AS_1700						ArtificialSelectionExsertion.csv	Dryad Digital Repository	doi:10.5061/dryad.6cq0n	http://dx.doi.org/10.5061/dryad.6cq0n
Plant1701	Artificial selection	AS_1701						ArtificialSelectionExsertion.csv	Dryad Digital Repository	doi:10.5061/dryad.6cq0n	http://dx.doi.org/10.5061/dryad.6cq0n
Plant1702	Artificial selection	AS_1702						ArtificialSelectionExsertion.csv	Dryad Digital Repository	doi:10.5061/dryad.6cq0n	http://dx.doi.org/10.5061/dryad.6cq0n
Plant1703	Artificial selection	AS_1703						ArtificialSelectionExsertion.csv	Dryad Digital Repository	doi:10.5061/dryad.6cq0n	http://dx.doi.org/10.5061/dryad.6cq0n
Plant1704	Artificial selection	AS_1704						ArtificialSelectionExsertion.csv	Dryad Digital Repository	doi:10.5061/dryad.6cq0n	http://dx.doi.org/10.5061/dryad.6cq0n
Plant1705	Artificial selection	AS_1705						ArtificialSelectionExsertion.csv	Dryad Digital Repository	doi:10.5061/dryad.6cq0n	http://dx.doi.org/10.5061/dryad.6cq0n
Plant1706	Artificial selection	AS_1706						ArtificialSelectionExsertion.csv	Dryad Digital Repository	doi:10.5061/dryad.6cq0n	http://dx.doi.org/10.5061/dryad.6cq0n
Plant1707	Artificial selection	AS_1707						ArtificialSelectionExsertion.csv	Dryad Digital Repository	doi:10.5061/dryad.6cq0n	http://dx.doi.org/10.5061/dryad.6cq0n
Plant1708	Artificial selection	AS_1708						ArtificialSelectionExsertion.csv	Dryad Digital Repository	doi:10.5061/dryad.6cq0n	http://dx.doi.org/10.5061/dryad.6cq0n
Plant1709	Artificial selection	AS_1709						ArtificialSelectionExsertion.csv	Dryad Digital Repository	doi:10.5061/dryad.6cq0n	http://dx.doi.org/10.5061/dryad.6cq0n
Plant1710	Artificial selection	AS_1710						ArtificialSelectionExsertion.csv	Dryad Digital Repository	doi:10.5061/dryad.6cq0n	http://dx.doi.org/10.5061/dryad.6cq0n
Plant1711	Artificial selection	AS_1711						ArtificialSelectionExsertion.csv	Dryad Digital Repository	doi:10.5061/dryad.6cq0n	http://dx.doi.org/10.5061/dryad.6cq0n
Plant1712	Artificial selection	AS_1712						ArtificialSelectionExsertion.csv	Dryad Digital Repository	doi:10.5061/dryad.6cq0n	http://dx.doi.org/10.5061/dryad.6cq0n
Plant1713	Artificial selection	AS_1713						ArtificialSelectionExsertion.csv	Dryad Digital Repository	doi:10.5061/dryad.6cq0n	http://dx.doi.org/10.5061/dryad.6cq0n
Plant1714	Artificial selection	AS_1714						ArtificialSelectionExsertion.csv	Dryad Digital Repository	doi:10.5061/dryad.6cq0n	http://dx.doi.org/10.5061/dryad.6cq0n
Plant1715	Artificial selection	AS_1715						ArtificialSelectionExsertion.csv	Dryad Digital Repository	doi:10.5061/dryad.6cq0n	http://dx.doi.org/10.5061/dryad.6cq0n
Plant1716	Artificial selection	AS_1716						ArtificialSelectionExsertion.csv	Dryad Digital Repository	doi:10.5061/dryad.6cq0n	http://dx.doi.org/10.5061/dryad.6cq0n
Plant1717	Artificial selection	AS_1717						ArtificialSelectionExsertion.csv	Dryad Digital Repository	doi:10.5061/dryad.6cq0n	http://dx.doi.org/10.5061/dryad.6cq0n
Plant1718	Artificial selection	AS_1718						ArtificialSelectionExsertion.csv	Dryad Digital Repository	doi:10.5061/dryad.6cq0n	http://dx.doi.org/10.5061/dryad.6cq0n
Plant1719	Artificial selection	AS_1719						ArtificialSelectionExsertion.csv	Dryad Digital Repository	doi:10.5061/dryad.6cq0n	http://dx.doi.org/10.5061/dryad.6cq0n
Plant1720	Artificial selection	AS_1720						ArtificialSelectionExsertion.csv	Dryad Digital Repository	doi:10.5061/dryad.6cq0n	http://dx.doi.org/10.5061/dryad.6cq0n
Plant1721	Artificial selection	AS_1721						ArtificialSelectionExsertion.csv	Dryad Digital Repository	doi:10.5061/dryad.6cq0n	http://dx.doi.org/10.5061/dryad.6cq0n
Plant1722	Artificial selection	AS_1722						ArtificialSelectionExsertion.csv	Dryad Digital Repository	doi:10.5061/dryad.6cq0n	http://dx.doi.org/10.5061/dryad.6cq0n
Plant1723	Artificial selection	AS_1723						ArtificialSelectionExsertion.csv	Dryad Digital Repository	doi:10.5061/dryad.6cq0n	http://dx.doi.org/10.5061/dryad.6cq0n
Plant1724	Artificial selection	AS_1724						ArtificialSelectionExsertion.csv	Dryad Digital Repository	doi:10.5061/dryad.6cq0n	http://dx.doi.org/10.5061/dryad.6cq0n
Plant1725	Artificial selection	AS_1725						ArtificialSelectionExsertion.csv	Dryad Digital Repository	doi:10.5061/dryad.6cq0n	http://dx.doi.org/10.5061/dryad.6cq0n
Plant1726	Artificial selection	AS_1726						ArtificialSelectionExsertion.csv	Dryad Digital Repository	doi:10.5061/dryad.6cq0n	http://dx.doi.org/10.5061/dryad.6cq0n
Plant1727	Artificial selection	AS_1727						ArtificialSelectionExsertion.csv	Dryad Digital Repository	doi:10.5061/dryad.6cq0n	http://dx.doi.org/10.5061/dryad.6cq0n
Plant1728	Artificial selection	AS_1728						ArtificialSelectionExsertion.csv	Dryad Digital Repository	doi:10.5061/dryad.6cq0n	http://dx.doi.org/10.5061/dryad.6cq0n
Plant1729	Artificial selection	AS_1729						ArtificialSelectionExsertion.csv	Dryad Digital Repository	doi:10.5061/dryad.6cq0n	http://dx.doi.org/10.5061/dryad.6cq0n
Plant1730	Artificial selection	AS_1730						ArtificialSelectionExsertion.csv	Dryad Digital Repository	doi:10.5061/dryad.6cq0n	http://dx.doi.org/10.5061/dryad.6cq0n
Plant1731	Artificial selection	AS_1731						ArtificialSelectionExsertion.csv	Dryad Digital Repository	doi:10.5061/dryad.6cq0n	http://dx.doi.org/10.5061/dryad.6cq0n
Plant1732	Artificial selection	AS_1732						ArtificialSelectionExsertion.csv	Dryad Digital Repository	doi:10.5061/dryad.6cq0n	http://dx.doi.org/10.5061/dryad.6cq0n
Plant1733	Artificial selection	AS_1733						ArtificialSelectionExsertion.csv	Dryad Digital Repository	doi:10.5061/dryad.6cq0n	http://dx.doi.org/10.5061/dryad.6cq0n
Plant1734	Artificial selection	AS_1734						ArtificialSelectionExsertion.csv	Dryad Digital Repository	doi:10.5061/dryad.6cq0n	http://dx.doi.org/10.5061/dryad.6cq0n
Plant1735	Artificial selection	AS_1735						ArtificialSelectionExsertion.csv	Dryad Digital Repository	doi:10.5061/dryad.6cq0n	http://dx.doi.org/10.5061/dryad.6cq0n
Plant1736	Artificial selection	AS_1736						ArtificialSelectionExsertion.csv	Dryad Digital Repository	doi:10.5061/dryad.6cq0n	http://dx.doi.org/10.5061/dryad.6cq0n
Plant1737	Artificial selection	AS_1737						ArtificialSelectionExsertion.csv	Dryad Digital Repository	doi:10.5061/dryad.6cq0n	http://dx.doi.org/10.5061/dryad.6cq0n
Plant1738	Artificial selection	AS_1738						ArtificialSelectionExsertion.csv	Dryad Digital Repository	doi:10.5061/dryad.6cq0n	http://dx.doi.org/10.5061/dryad.6cq0n
Plant1739	Artificial selection	AS_1739						ArtificialSelectionExsertion.csv	Dryad Digital Repository	doi:10.5061/dryad.6cq0n	http://dx.doi.org/10.5061/dryad.6cq0n
Plant1740	Artificial selection	AS_1740						ArtificialSelectionExsertion.csv	Dryad Digital Repository	doi:10.5061/dryad.6cq0n	http://dx.doi.org/10.5061/dryad.6cq0n
Plant1741	Artificial selection	AS_1741						ArtificialSelectionExsertion.csv	Dryad Digital Repository	doi:10.5061/dryad.6cq0n	http://dx.doi.org/10.5061/dryad.6cq0n
Plant1742	Artificial selection	AS_1742						ArtificialSelectionExsertion.csv	Dryad Digital Repository	doi:10.5061/dryad.6cq0n	http://dx.doi.org/10.5061/dryad.6cq0n
Plant1743	Artificial selection	AS_1743						ArtificialSelectionExsertion.csv	Dryad Digital Repository	doi:10.5061/dryad.6cq0n	http://dx.doi.org/10.5061/dryad.6cq0n
Plant1744	Artificial selection	AS_1744						ArtificialSelectionExsertion.csv	Dryad Digital Repository	doi:10.5061/dryad.6cq0n	http://dx.doi.org/10.5061/dryad.6cq0n
Plant1745	Artificial selection	AS_1745						ArtificialSelectionExsertion.csv	Dryad Digital Repository	doi:10.5061/dryad.6cq0n	http://dx.doi.org/10.5061/dryad.6cq0n
Plant1746	Artificial selection	AS_1746						ArtificialSelectionExsertion.csv	Dryad Digital Repository	doi:10.5061/dryad.6cq0n	http://dx.doi.org/10.5061/dryad.6cq0n
Plant1747	Artificial selection	AS_1747						ArtificialSelectionExsertion.csv	Dryad Digital Repository	doi:10.5061/dryad.6cq0n	http://dx.doi.org/10.5061/dryad.6cq0n
Plant1748	Artificial selection	AS_1748						ArtificialSelectionExsertion.csv	Dryad Digital Repository	doi:10.5061/dryad.6cq0n	http://dx.doi.org/10.5061/dryad.6cq0n
Plant1749	Artificial selection	AS_1749						ArtificialSelectionExsertion.csv	Dryad Digital Repository	doi:10.5061/dryad.6cq0n	http://dx.doi.org/10.5061/dryad.6cq0n
Plant1750	Artificial selection	AS_1750						ArtificialSelectionExsertion.csv	Dryad Digital Repository	doi:10.5061/dryad.6cq0n	http://dx.doi.org/10.5061/dryad.6cq0n
Plant1751	Artificial selection	AS_1751						ArtificialSelectionExsertion.csv	Dryad Digital Repository	doi:10.5061/dryad.6cq0n	http://dx.doi.org/10.5061/dryad.6cq0n
Plant1752	Artificial selection	AS_1752						ArtificialSelectionExsertion.csv	Dryad Digital Repository	doi:10.5061/dryad.6cq0n	http://dx.doi.org/10.5061/dryad.6cq0n
Plant1753	Artificial selection	AS_1753						ArtificialSelectionExsertion.csv	Dryad Digital Repository	doi:10.5061/dryad.6cq0n	http://dx.doi.org/10.5061/dryad.6cq0n
Plant1754	Artificial selection	AS_1754						ArtificialSelectionExsertion.csv	Dryad Digital Repository	doi:10.5061/dryad.6cq0n	http://dx.doi.org/10.5061/dryad.6cq0n
Plant1755	Artificial selection	AS_1755						ArtificialSelectionExsertion.csv	Dryad Digital Repository	doi:10.5061/dryad.6cq0n	http://dx.doi.org/10.5061/dryad.6cq0n
Plant1756	Artificial selection	AS_1756						ArtificialSelectionExsertion.csv	Dryad Digital Repository	doi:10.5061/dryad.6cq0n	http://dx.doi.org/10.5061/dryad.6cq0n
Plant1757	Artificial selection	AS_1757						ArtificialSelectionExsertion.csv	Dryad Digital Repository	doi:10.5061/dryad.6cq0n	http://dx.doi.org/10.5061/dryad.6cq0n
Plant1758	Artificial selection	AS_1758						ArtificialSelectionExsertion.csv	Dryad Digital Repository	doi:10.5061/dryad.6cq0n	http://dx.doi.org/10.5061/dryad.6cq0n
Plant1759	Artificial selection	AS_1759						ArtificialSelectionExsertion.csv	Dryad Digital Repository	doi:10.5061/dryad.6cq0n	http://dx.doi.org/10.5061/dryad.6cq0n
Plant1760	Artificial selection	AS_1760						ArtificialSelectionExsertion.csv	Dryad Digital Repository	doi:10.5061/dryad.6cq0n	http://dx.doi.org/10.5061/dryad.6cq0n
Plant1761	Artificial selection	AS_1761						ArtificialSelectionExsertion.csv	Dryad Digital Repository	doi:10.5061/dryad.6cq0n	http://dx.doi.org/10.5061/dryad.6cq0n
Plant1762	Artificial selection	AS_1762						ArtificialSelectionExsertion.csv	Dryad Digital Repository	doi:10.5061/dryad.6cq0n	http://dx.doi.org/10.5061/dryad.6cq0n
Plant1763	Artificial selection	AS_1763						ArtificialSelectionExsertion.csv	Dryad Digital Repository	doi:10.5061/dryad.6cq0n	http://dx.doi.org/10.5061/dryad.6cq0n
Plant1764	Artificial selection	AS_1764						ArtificialSelectionExsertion.csv	Dryad Digital Repository	doi:10.5061/dryad.6cq0n	http://dx.doi.org/10.5061/dryad.6cq0n
Plant1765	Artificial selection	AS_1765						ArtificialSelectionExsertion.csv	Dryad Digital Repository	doi:10.5061/dryad.6cq0n	http://dx.doi.org/10.5061/dryad.6cq0n
Plant1766	Artificial selection	AS_1766						ArtificialSelectionExsertion.csv	Dryad Digital Repository	doi:10.5061/dryad.6cq0n	http://dx.doi.org/10.5061/dryad.6cq0n
Plant1767	Artificial selection	AS_1767						ArtificialSelectionExsertion.csv	Dryad Digital Repository	doi:10.5061/dryad.6cq0n	http://dx.doi.org/10.5061/dryad.6cq0n
Plant1768	Artificial selection	AS_1768						ArtificialSelectionExsertion.csv	Dryad Digital Repository	doi:10.5061/dryad.6cq0n	http://dx.doi.org/10.5061/dryad.6cq0n
Plant1769	Artificial selection	AS_1769						ArtificialSelectionExsertion.csv	Dryad Digital Repository	doi:10.5061/dryad.6cq0n	http://dx.doi.org/10.5061/dryad.6cq0n
Plant1770	Artificial selection	AS_1770						ArtificialSelectionExsertion.csv	Dryad Digital Repository	doi:10.5061/dryad.6cq0n	http://dx.doi.org/10.5061/dryad.6cq0n
Plant1771	Artificial selection	AS_1771						ArtificialSelectionExsertion.csv	Dryad Digital Repository	doi:10.5061/dryad.6cq0n	http://dx.doi.org/10.5061/dryad.6cq0n
Plant1772	Artificial selection	AS_1772						ArtificialSelectionExsertion.csv	Dryad Digital Repository	doi:10.5061/dryad.6cq0n	http://dx.doi.org/10.5061/dryad.6cq0n
Plant1773	Artificial selection	AS_1773						ArtificialSelectionExsertion.csv	Dryad Digital Repository	doi:10.5061/dryad.6cq0n	http://dx.doi.org/10.5061/dryad.6cq0n
Plant1774	Artificial selection	AS_1774						ArtificialSelectionExsertion.csv	Dryad Digital Repository	doi:10.5061/dryad.6cq0n	http://dx.doi.org/10.5061/dryad.6cq0n
Plant1775	Artificial selection	AS_1775						ArtificialSelectionExsertion.csv	Dryad Digital Repository	doi:10.5061/dryad.6cq0n	http://dx.doi.org/10.5061/dryad.6cq0n
Plant1776	Artificial selection	AS_1776						ArtificialSelectionExsertion.csv	Dryad Digital Repository	doi:10.5061/dryad.6cq0n	http://dx.doi.org/10.5061/dryad.6cq0n
Plant1777	Artificial selection	AS_1777						ArtificialSelectionExsertion.csv	Dryad Digital Repository	doi:10.5061/dryad.6cq0n	http://dx.doi.org/10.5061/dryad.6cq0n
Plant1778	Artificial selection	AS_1778						ArtificialSelectionExsertion.csv	Dryad Digital Repository	doi:10.5061/dryad.6cq0n	http://dx.doi.org/10.5061/dryad.6cq0n
Plant1779	Artificial selection	AS_1779						ArtificialSelectionExsertion.csv	Dryad Digital Repository	doi:10.5061/dryad.6cq0n	http://dx.doi.org/10.5061/dryad.6cq0n
Plant1780	Artificial selection	AS_1780						ArtificialSelectionExsertion.csv	Dryad Digital Repository	doi:10.5061/dryad.6cq0n	http://dx.doi.org/10.5061/dryad.6cq0n
Plant1781	Artificial selection	AS_1781						ArtificialSelectionExsertion.csv	Dryad Digital Repository	doi:10.5061/dryad.6cq0n	http://dx.doi.org/10.5061/dryad.6cq0n
Plant1782	Artificial selection	AS_1782						ArtificialSelectionExsertion.csv	Dryad Digital Repository	doi:10.5061/dryad.6cq0n	http://dx.doi.org/10.5061/dryad.6cq0n
Plant1783	Artificial selection	AS_1783						ArtificialSelectionExsertion.csv	Dryad Digital Repository	doi:10.5061/dryad.6cq0n	http://dx.doi.org/10.5061/dryad.6cq0n
Plant1784	Artificial selection	AS_1784						ArtificialSelectionExsertion.csv	Dryad Digital Repository	doi:10.5061/dryad.6cq0n	http://dx.doi.org/10.5061/dryad.6cq0n
Plant1785	Artificial selection	AS_1785						ArtificialSelectionExsertion.csv	Dryad Digital Repository	doi:10.5061/dryad.6cq0n	http://dx.doi.org/10.5061/dryad.6cq0n
Plant1786	Artificial selection	AS_1786						ArtificialSelectionExsertion.csv	Dryad Digital Repository	doi:10.5061/dryad.6cq0n	http://dx.doi.org/10.5061/dryad.6cq0n
Plant1787	Artificial selection	AS_1787						ArtificialSelectionExsertion.csv	Dryad Digital Repository	doi:10.5061/dryad.6cq0n	http://dx.doi.org/10.5061/dryad.6cq0n
Plant1788	Artificial selection	AS_1788						ArtificialSelectionExsertion.csv	Dryad Digital Repository	doi:10.5061/dryad.6cq0n	http://dx.doi.org/10.5061/dryad.6cq0n
Plant1789	Artificial selection	AS_1789						ArtificialSelectionExsertion.csv	Dryad Digital Repository	doi:10.5061/dryad.6cq0n	http://dx.doi.org/10.5061/dryad.6cq0n
Plant1790	Artificial selection	AS_1790						ArtificialSelectionExsertion.csv	Dryad Digital Repository	doi:10.5061/dryad.6cq0n	http://dx.doi.org/10.5061/dryad.6cq0n
Plant1791	Artificial selection	AS_1791						ArtificialSelectionExsertion.csv	Dryad Digital Repository	doi:10.5061/dryad.6cq0n	http://dx.doi.org/10.5061/dryad.6cq0n
Plant1792	Artificial selection	AS_1792						ArtificialSelectionExsertion.csv	Dryad Digital Repository	doi:10.5061/dryad.6cq0n	http://dx.doi.org/10.5061/dryad.6cq0n
Plant1793	Artificial selection	AS_1793						ArtificialSelectionExsertion.csv	Dryad Digital Repository	doi:10.5061/dryad.6cq0n	http://dx.doi.org/10.5061/dryad.6cq0n
Plant1794	Artificial selection	AS_1794						ArtificialSelectionExsertion.csv	Dryad Digital Repository	doi:10.5061/dryad.6cq0n	http://dx.doi.org/10.5061/dryad.6cq0n
Plant1795	Artificial selection	AS_1795						ArtificialSelectionExsertion.csv	Dryad Digital Repository	doi:10.5061/dryad.6cq0n	http://dx.doi.org/10.5061/dryad.6cq0n
Plant1796	Artificial selection	AS_1796						ArtificialSelectionExsertion.csv	Dryad Digital Repository	doi:10.5061/dryad.6cq0n	http://dx.doi.org/10.5061/dryad.6cq0n
Plant1797	Artificial selection	AS_1797						ArtificialSelectionExsertion.csv	Dryad Digital Repository	doi:10.5061/dryad.6cq0n	http://dx.doi.org/10.5061/dryad.6cq0n
Plant1798	Artificial selection	AS_1798						ArtificialSelectionExsertion.csv	Dryad Digital Repository	doi:10.5061/dryad.6cq0n	http://dx.doi.org/10.5061/dryad.6cq0n
Plant1799	Artificial selection	AS_1799						ArtificialSelectionExsertion.csv	Dryad Digital Repository	doi:10.5061/dryad.6cq0n	http://dx.doi.org/10.5061/dryad.6cq0n
Plant1800	Artificial selection	AS_1800						ArtificialSelectionExsertion.csv	Dryad Digital Repository	doi:10.5061/dryad.6cq0n	http://dx.doi.org/10.5061/dryad.6cq0n
Plant1801	Artificial selection	AS_1801						ArtificialSelectionExsertion.csv	Dryad Digital Repository	doi:10.5061/dryad.6cq0n	http://dx.doi.org/10.5061/dryad.6cq0n
Plant1802	Artificial selection	AS_1802						ArtificialSelectionExsertion.csv	Dryad Digital Repository	doi:10.5061/dryad.6cq0n	http://dx.doi.org/10.5061/dryad.6cq0n
Plant1803	Artificial selection	AS_1803						ArtificialSelectionExsertion.csv	Dryad Digital Repository	doi:10.5061/dryad.6cq0n	http://dx.doi.org/10.5061/dryad.6cq0n
Plant1804	Artificial selection	AS_1804						ArtificialSelectionExsertion.csv	Dryad Digital Repository	doi:10.5061/dryad.6cq0n	http://dx.doi.org/10.5061/dryad.6cq0n
Plant1805	Artificial selection	AS_1805						ArtificialSelectionExsertion.csv	Dryad Digital Repository	doi:10.5061/dryad.6cq0n	http://dx.doi.org/10.5061/dryad.6cq0n
Plant1806	Artificial selection	AS_1806						ArtificialSelectionExsertion.csv	Dryad Digital Repository	doi:10.5061/dryad.6cq0n	http://dx.doi.org/10.5061/dryad.6cq0n
Plant1807	Artificial selection	AS_1807						ArtificialSelectionExsertion.csv	Dryad Digital Repository	doi:10.5061/dryad.6cq0n	http://dx.doi.org/10.5061/dryad.6cq0n
Plant1808	Artificial selection	AS_1808						ArtificialSelectionExsertion.csv	Dryad Digital Repository	doi:10.5061/dryad.6cq0n	http://dx.doi.org/10.5061/dryad.6cq0n
Plant1809	Artificial selection	AS_1809						ArtificialSelectionExsertion.csv	Dryad Digital Repository	doi:10.5061/dryad.6cq0n	http://dx.doi.org/10.5061/dryad.6cq0n
Plant1810	Artificial selection	AS_1810						ArtificialSelectionExsertion.csv	Dryad Digital Repository	doi:10.5061/dryad.6cq0n	http://dx.doi.org/10.5061/dryad.6cq0n
Plant1811	Artificial selection	AS_1811						ArtificialSelectionExsertion.csv	Dryad Digital Repository	doi:10.5061/dryad.6cq0n	http://dx.doi.org/10.5061/dryad.6cq0n
Plant1812	Artificial selection	AS_1812						ArtificialSelectionExsertion.csv	Dryad Digital Repository	doi:10.5061/dryad.6cq0n	http://dx.doi.org/10.5061/dryad.6cq0n
Plant1813	Artificial selection	AS_1813						ArtificialSelectionExsertion.csv	Dryad Digital Repository	doi:10.5061/dryad.6cq0n	http://dx.doi.org/10.5061/dryad.6cq0n
Plant1814	Artificial selection	AS_1814						ArtificialSelectionExsertion.csv	Dryad Digital Repository	doi:10.5061/dryad.6cq0n	http://dx.doi.org/10.5061/dryad.6cq0n
Plant1815	Artificial selection	AS_1815						ArtificialSelectionExsertion.csv	Dryad Digital Repository	doi:10.5061/dryad.6cq0n	http://dx.doi.org/10.5061/dryad.6cq0n
Plant1816	Artificial selection	AS_1816						ArtificialSelectionExsertion.csv	Dryad Digital Repository	doi:10.5061/dryad.6cq0n	http://dx.doi.org/10.5061/dryad.6cq0n
Plant1817	Artificial selection	AS_1817						ArtificialSelectionExsertion.csv	Dryad Digital Repository	doi:10.5061/dryad.6cq0n	http://dx.doi.org/10.5061/dryad.6cq0n
Plant1818	Artificial selection	AS_1818						ArtificialSelectionExsertion.csv	Dryad Digital Repository	doi:10.5061/dryad.6cq0n	http://dx.doi.org/10.5061/dryad.6cq0n
Plant1819	Artificial selection	AS_1819						ArtificialSelectionExsertion.csv	Dryad Digital Repository	doi:10.5061/dryad.6cq0n	http://dx.doi.org/10.5061/dryad.6cq0n
Plant1820	Artificial selection	AS_1820						ArtificialSelectionExsertion.csv	Dryad Digital Repository	doi:10.5061/dryad.6cq0n	http://dx.doi.org/10.5061/dryad.6cq0n
Plant1821	Artificial selection	AS_1821						ArtificialSelectionExsertion.csv	Dryad Digital Repository	doi:10.5061/dryad.6cq0n	http://dx.doi.org/10.5061/dryad.6cq0n
Plant1822	Artificial selection	AS_1822						ArtificialSelectionExsertion.csv	Dryad Digital Repository	doi:10.5061/dryad.6cq0n	http://dx.doi.org/10.5061/dryad.6cq0n
Plant1823	Artificial selection	AS_1823						ArtificialSelectionExsertion.csv	Dryad Digital Repository	doi:10.5061/dryad.6cq0n	http://dx.doi.org/10.5061/dryad.6cq0n
Plant1824	Artificial selection	AS_1824						ArtificialSelectionExsertion.csv	Dryad Digital Repository	doi:10.5061/dryad.6cq0n	http://dx.doi.org/10.5061/dryad.6cq0n
Plant1825	Artificial selection	AS_1825						ArtificialSelectionExsertion.csv	Dryad Digital Repository	doi:10.5061/dryad.6cq0n	http://dx.doi.org/10.5061/dryad.6cq0n
Plant1826	Artificial selection	AS_1826						ArtificialSelectionExsertion.csv	Dryad Digital Repository	doi:10.5061/dryad.6cq0n	http://dx.doi.org/10.5061/dryad.6cq0n
Plant1827	Artificial selection	AS_1827						ArtificialSelectionExsertion.csv	Dryad Digital Repository	doi:10.5061/dryad.6cq0n	http://dx.doi.org/10.5061/dryad.6cq0n
Plant1828	Artificial selection	AS_1828						ArtificialSelectionExsertion.csv	Dryad Digital Repository	doi:10.5061/dryad.6cq0n	http://dx.doi.org/10.5061/dryad.6cq0n
Plant1829	Artificial selection	AS_1829						ArtificialSelectionExsertion.csv	Dryad Digital Repository	doi:10.5061/dryad.6cq0n	http://dx.doi.org/10.5061/dryad.6cq0n
Plant1830	Artificial selection	AS_1830						ArtificialSelectionExsertion.csv	Dryad Digital Repository	doi:10.5061/dryad.6cq0n	http://dx.doi.org/10.5061/dryad.6cq0n
Plant1831	Artificial selection	AS_1831						ArtificialSelectionExsertion.csv	Dryad Digital Repository	doi:10.5061/dryad.6cq0n	http://dx.doi.org/10.5061/dryad.6cq0n
Plant1832	Artificial selection	AS_1832						ArtificialSelectionExsertion.csv	Dryad Digital Repository	doi:10.5061/dryad.6cq0n	http://dx.doi.org/10.5061/dryad.6cq0n
Plant1833	Artificial selection	AS_1833						ArtificialSelectionExsertion.csv	Dryad Digital Repository	doi:10.5061/dryad.6cq0n	http://dx.doi.org/10.5061/dryad.6cq0n
Plant1834	Artificial selection	AS_1834						ArtificialSelectionExsertion.csv	Dryad Digital Repository	doi:10.5061/dryad.6cq0n	http://dx.doi.org/10.5061/dryad.6cq0n
Plant1835	Artificial selection	AS_1835						ArtificialSelectionExsertion.csv	Dryad Digital Repository	doi:10.5061/dryad.6cq0n	http://dx.doi.org/10.5061/dryad.6cq0n
Plant1836	Artificial selection	AS_1836						ArtificialSelectionExsertion.csv	Dryad Digital Repository	doi:10.5061/dryad.6cq0n	http://dx.doi.org/10.5061/dryad.6cq0n
Plant1837	Artificial selection	AS_1837						ArtificialSelectionExsertion.csv	Dryad Digital Repository	doi:10.5061/dryad.6cq0n	http://dx.doi.org/10.5061/dryad.6cq0n
Plant1838	Artificial selection	AS_1838						ArtificialSelectionExsertion.csv	Dryad Digital Repository	doi:10.5061/dryad.6cq0n	http://dx.doi.org/10.5061/dryad.6cq0n
Plant1839	Artificial selection	AS_1839						ArtificialSelectionExsertion.csv	Dryad Digital Repository	doi:10.5061/dryad.6cq0n	http://dx.doi.org/10.5061/dryad.6cq0n
Plant1840	Artificial selection	AS_1840						ArtificialSelectionExsertion.csv	Dryad Digital Repository	doi:10.5061/dryad.6cq0n	http://dx.doi.org/10.5061/dryad.6cq0n
Plant1841	Artificial selection	AS_1841						ArtificialSelectionExsertion.csv	Dryad Digital Repository	doi:10.5061/dryad.6cq0n	http://dx.doi.org/10.5061/dryad.6cq0n
Plant1842	Artificial selection	AS_1842						ArtificialSelectionExsertion.csv	Dryad Digital Repository	doi:10.5061/dryad.6cq0n	http://dx.doi.org/10.5061/dryad.6cq0n
Plant1843	Artificial selection	AS_1843						ArtificialSelectionExsertion.csv	Dryad Digital Repository	doi:10.5061/dryad.6cq0n	http://dx.doi.org/10.5061/dryad.6cq0n
Plant1844	Artificial selection	AS_1844						ArtificialSelectionExsertion.csv	Dryad Digital Repository	doi:10.5061/dryad.6cq0n	http://dx.doi.org/10.5061/dryad.6cq0n
Plant1845	Artificial selection	AS_1845						ArtificialSelectionExsertion.csv	Dryad Digital Repository	doi:10.5061/dryad.6cq0n	http://dx.doi.org/10.5061/dryad.6cq0n
Plant1846	Artificial selection	AS_1846						ArtificialSelectionExsertion.csv	Dryad Digital Repository	doi:10.5061/dryad.6cq0n	http://dx.doi.org/10.5061/dryad.6cq0n
Plant1847	Artificial selection	AS_1847						ArtificialSelectionExsertion.csv	Dryad Digital Repository	doi:10.5061/dryad.6cq0n	http://dx.doi.org/10.5061/dryad.6cq0n
Plant1848	Artificial selection	AS_1848						ArtificialSelectionExsertion.csv	Dryad Digital Repository	doi:10.5061/dryad.6cq0n	http://dx.doi.org/10.5061/dryad.6cq0n
Plant1849	Artificial selection	AS_1849						ArtificialSelectionExsertion.csv	Dryad Digital Repository	doi:10.5061/dryad.6cq0n	http://dx.doi.org/10.5061/dryad.6cq0n
Plant1850	Artificial selection	AS_1850						ArtificialSelectionExsertion.csv	Dryad Digital Repository	doi:10.5061/dryad.6cq0n	http://dx.doi.org/10.5061/dryad.6cq0n
Plant1851	Artificial selection	AS_1851						ArtificialSelectionExsertion.csv	Dryad Digital Repository	doi:10.5061/dryad.6cq0n	http://dx.doi.org/10.5061/dryad.6cq0n
Plant1852	Artificial selection	AS_1852						ArtificialSelectionExsertion.csv	Dryad Digital Repository	doi:10.5061/dryad.6cq0n	http://dx.doi.org/10.5061/dryad.6cq0n
Plant1853	Artificial selection	AS_1853						ArtificialSelectionExsertion.csv	Dryad Digital Repository	doi:10.5061/dryad.6cq0n	http://dx.doi.org/10.5061/dryad.6cq0n
Plant1854	Artificial selection	AS_1854						ArtificialSelectionExsertion.csv	Dryad Digital Repository	doi:10.5061/dryad.6cq0n	http://dx.doi.org/10.5061/dryad.6cq0n
Plant1855	Artificial selection	AS_1855						ArtificialSelectionExsertion.csv	Dryad Digital Repository	doi:10.5061/dryad.6cq0n	http://dx.doi.org/10.5061/dryad.6cq0n
Plant1856	Artificial selection	AS_1856						ArtificialSelectionExsertion.csv	Dryad Digital Repository	doi:10.5061/dryad.6cq0n	http://dx.doi.org/10.5061/dryad.6cq0n
Plant1857	Artificial selection	AS_1857						ArtificialSelectionExsertion.csv	Dryad Digital Repository	doi:10.5061/dryad.6cq0n	http://dx.doi.org/10.5061/dryad.6cq0n
Plant1858	Artificial selection	AS_1858						ArtificialSelectionExsertion.csv	Dryad Digital Repository	doi:10.5061/dryad.6cq0n	http://dx.doi.org/10.5061/dryad.6cq0n
Plant1859	Artificial selection	AS_1859						ArtificialSelectionExsertion.csv	Dryad Digital Repository	doi:10.5061/dryad.6cq0n	http://dx.doi.org/10.5061/dryad.6cq0n
Plant1860	Artificial selection	AS_1860						ArtificialSelectionExsertion.csv	Dryad Digital Repository	doi:10.5061/dryad.6cq0n	http://dx.doi.org/10.5061/dryad.6cq0n
Plant1861	Artificial selection	AS_1861						ArtificialSelectionExsertion.csv	Dryad Digital Repository	doi:10.5061/dryad.6cq0n	http://dx.doi.org/10.5061/dryad.6cq0n
Plant1862	Artificial selection	AS_1862						ArtificialSelectionExsertion.csv	Dryad Digital Repository	doi:10.5061/dryad.6cq0n	http://dx.doi.org/10.5061/dryad.6cq0n
Plant1863	Artificial selection	AS_1863						ArtificialSelectionExsertion.csv	Dryad Digital Repository	doi:10.5061/dryad.6cq0n	http://dx.doi.org/10.5061/dryad.6cq0n
Plant1864	Artificial selection	AS_1864						ArtificialSelectionExsertion.csv	Dryad Digital Repository	doi:10.5061/dryad.6cq0n	http://dx.doi.org/10.5061/dryad.6cq0n
Plant1865	Artificial selection	AS_1865						ArtificialSelectionExsertion.csv	Dryad Digital Repository	doi:10.5061/dryad.6cq0n	http://dx.doi.org/10.5061/dryad.6cq0n
Plant1866	Artificial selection	AS_1866						ArtificialSelectionExsertion.csv	Dryad Digital Repository	doi:10.5061/dryad.6cq0n	http://dx.doi.org/10.5061/dryad.6cq0n
Plant1867	Artificial selection	AS_1867						ArtificialSelectionExsertion.csv	Dryad Digital Repository	doi:10.5061/dryad.6cq0n	http://dx.doi.org/10.5061/dryad.6cq0n
Plant1868	Artificial selection	AS_1868						ArtificialSelectionExsertion.csv	Dryad Digital Repository	doi:10.5061/dryad.6cq0n	http://dx.doi.org/10.5061/dryad.6cq0n
Plant1869	Artificial selection	AS_1869						ArtificialSelectionExsertion.csv	Dryad Digital Repository	doi:10.5061/dryad.6cq0n	http://dx.doi.org/10.5061/dryad.6cq0n
Plant1870	Artificial selection	AS_1870						ArtificialSelectionExsertion.csv	Dryad Digital Repository	doi:10.5061/dryad.6cq0n	http://dx.doi.org/10.5061/dryad.6cq0n
Plant1871	Artificial selection	AS_1871						ArtificialSelectionExsertion.csv	Dryad Digital Repository	doi:10.5061/dryad.6cq0n	http://dx.doi.org/10.5061/dryad.6cq0n
Plant1872	Artificial selection	AS_1872						ArtificialSelectionExsertion.csv	Dryad Digital Repository	doi:10.5061/dryad.6cq0n	http://dx.doi.org/10.5061/dryad.6cq0n
Plant1873	Artificial selection	AS_1873						ArtificialSelectionExsertion.csv	Dryad Digital Repository	doi:10.5061/dryad.6cq0n	http://dx.doi.org/10.5061/dryad.6cq0n
Plant1874	Artificial selection	AS_1874						ArtificialSelectionExsertion.csv	Dryad Digital Repository	doi:10.5061/dryad.6cq0n	http://dx.doi.org/10.5061/dryad.6cq0n
Plant1875	Artificial selection	AS_1875						ArtificialSelectionExsertion.csv	Dryad Digital Repository	doi:10.5061/dryad.6cq0n	http://dx.doi.org/10.5061/dryad.6cq0n
Plant1876	Artificial selection	AS_1876						ArtificialSelectionExsertion.csv	Dryad Digital Repository	doi:10.5061/dryad.6cq0n	http://dx.doi.org/10.5061/dryad.6cq0n
Plant1877	Artificial selection	AS_1877						ArtificialSelectionExsertion.csv	Dryad Digital Repository	doi:10.5061/dryad.6cq0n	http://dx.doi.org/10.5061/dryad.6cq0n
Plant1878	Artificial selection	AS_1878						ArtificialSelectionExsertion.csv	Dryad Digital Repository	doi:10.5061/dryad.6cq0n	http://dx.doi.org/10.5061/dryad.6cq0n
Plant1879	Artificial selection	AS_1879						ArtificialSelectionExsertion.csv	Dryad Digital Repository	doi:10.5061/dryad.6cq0n	http://dx.doi.org/10.5061/dryad.6cq0n
Plant1880	Artificial selection	AS_1880						ArtificialSelectionExsertion.csv	Dryad Digital Repository	doi:10.5061/dryad.6cq0n	http://dx.doi.org/10.5061/dryad.6cq0n
Plant1881	Artificial selection	AS_1881						ArtificialSelectionExsertion.csv	Dryad Digital Repository	doi:10.5061/dryad.6cq0n	http://dx.doi.org/10.5061/dryad.6cq0n
Plant1882	Artificial selection	AS_1882						ArtificialSelectionExsertion.csv	Dryad Digital Repository	doi:10.5061/dryad.6cq0n	http://dx.doi.org/10.5061/dryad.6cq0n
Plant1883	Artificial selection	AS_1883						ArtificialSelectionExsertion.csv	Dryad Digital Repository	doi:10.5061/dryad.6cq0n	http://dx.doi.org/10.5061/dryad.6cq0n
Plant1884	Artificial selection	AS_1884						ArtificialSelectionExsertion.csv	Dryad Digital Repository	doi:10.5061/dryad.6cq0n	http://dx.doi.org/10.5061/dryad.6cq0n
Plant1885	Artificial selection	AS_1885						ArtificialSelectionExsertion.csv	Dryad Digital Repository	doi:10.5061/dryad.6cq0n	http://dx.doi.org/10.5061/dryad.6cq0n
Plant1886	Artificial selection	AS_1886						ArtificialSelectionExsertion.csv	Dryad Digital Repository	doi:10.5061/dryad.6cq0n	http://dx.doi.org/10.5061/dryad.6cq0n
Plant1887	Artificial selection	AS_1887						ArtificialSelectionExsertion.csv	Dryad Digital Repository	doi:10.5061/dryad.6cq0n	http://dx.doi.org/10.5061/dryad.6cq0n
Plant1888	Artificial selection	AS_1888						ArtificialSelectionExsertion.csv	Dryad Digital Repository	doi:10.5061/dryad.6cq0n	http://dx.doi.org/10.5061/dryad.6cq0n
Plant1889	Artificial selection	AS_1889						ArtificialSelectionExsertion.csv	Dryad Digital Repository	doi:10.5061/dryad.6cq0n	http://dx.doi.org/10.5061/dryad.6cq0n
Plant1890	Artificial selection	AS_1890						ArtificialSelectionExsertion.csv	Dryad Digital Repository	doi:10.5061/dryad.6cq0n	http://dx.doi.org/10.5061/dryad.6cq0n
Plant1891	Artificial selection	AS_1891						ArtificialSelectionExsertion.csv	Dryad Digital Repository	doi:10.5061/dryad.6cq0n	http://dx.doi.org/10.5061/dryad.6cq0n
Plant1892	Artificial selection	AS_1892						ArtificialSelectionExsertion.csv	Dryad Digital Repository	doi:10.5061/dryad.6cq0n	http://dx.doi.org/10.5061/dryad.6cq0n
Plant1893	Artificial selection	AS_1893						ArtificialSelectionExsertion.csv	Dryad Digital Repository	doi:10.5061/dryad.6cq0n	http://dx.doi.org/10.5061/dryad.6cq0n
Plant1894	Artificial selection	AS_1894						ArtificialSelectionExsertion.csv	Dryad Digital Repository	doi:10.5061/dryad.6cq0n	http://dx.doi.org/10.5061/dryad.6cq0n
Plant1895	Artificial selection	AS_1895						ArtificialSelectionExsertion.csv	Dryad Digital Repository	doi:10.5061/dryad.6cq0n	http://dx.doi.org/10.5061/dryad.6cq0n
Plant1896	Artificial selection	AS_1896						ArtificialSelectionExsertion.csv	Dryad Digital Repository	doi:10.5061/dryad.6cq0n	http://dx.doi.org/10.5061/dryad.6cq0n
Plant1897	Artificial selection	AS_1897						ArtificialSelectionExsertion.csv	Dryad Digital Repository	doi:10.5061/dryad.6cq0n	http://dx.doi.org/10.5061/dryad.6cq0n
Plant1898	Artificial selection	AS_1898						ArtificialSelectionExsertion.csv	Dryad Digital Repository	doi:10.5061/dryad.6cq0n	http://dx.doi.org/10.5061/dryad.6cq0n
Plant1899	Artificial selection	AS_1899						ArtificialSelectionExsertion.csv	Dryad Digital Repository	doi:10.5061/dryad.6cq0n	http://dx.doi.org/10.5061/dryad.6cq0n
Plant1900	Artificial selection	AS_1900						ArtificialSelectionExsertion.csv	Dryad Digital Repository	doi:10.5061/dryad.6cq0n	http://dx.doi.org/10.5061/dryad.6cq0n
Plant1901	Artificial selection	AS_1901						ArtificialSelectionExsertion.csv	Dryad Digital Repository	doi:10.5061/dryad.6cq0n	http://dx.doi.org/10.5061/dryad.6cq0n
Plant1902	Artificial selection	AS_1902						ArtificialSelectionExsertion.csv	Dryad Digital Repository	doi:10.5061/dryad.6cq0n	http://dx.doi.org/10.5061/dryad.6cq0n
Plant1903	Artificial selection	AS_1903						ArtificialSelectionExsertion.csv	Dryad Digital Repository	doi:10.5061/dryad.6cq0n	http://dx.doi.org/10.5061/dryad.6cq0n
Plant1904	Artificial selection	AS_1904						ArtificialSelectionExsertion.csv	Dryad Digital Repository	doi:10.5061/dryad.6cq0n	http://dx.doi.org/10.5061/dryad.6cq0n
Plant1905	Artificial selection	AS_1905						ArtificialSelectionExsertion.csv	Dryad Digital Repository	doi:10.5061/dryad.6cq0n	http://dx.doi.org/10.5061/dryad.6cq0n
Plant1906	Artificial selection	AS_1906						ArtificialSelectionExsertion.csv	Dryad Digital Repository	doi:10.5061/dryad.6cq0n	http://dx.doi.org/10.5061/dryad.6cq0n
Plant1907	Artificial selection	AS_1907						ArtificialSelectionExsertion.csv	Dryad Digital Repository	doi:10.5061/dryad.6cq0n	http://dx.doi.org/10.5061/dryad.6cq0n
Plant1908	Artificial selection	AS_1908						ArtificialSelectionExsertion.csv	Dryad Digital Repository	doi:10.5061/dryad.6cq0n	http://dx.doi.org/10.5061/dryad.6cq0n
Plant1909	Artificial selection	AS_1909						ArtificialSelectionExsertion.csv	Dryad Digital Repository	doi:10.5061/dryad.6cq0n	http://dx.doi.org/10.5061/dryad.6cq0n
Plant1910	Artificial selection	AS_1910						ArtificialSelectionExsertion.csv	Dryad Digital Repository	doi:10.5061/dryad.6cq0n	http://dx.doi.org/10.5061/dryad.6cq0n
Plant1911	Artificial selection	AS_1911						ArtificialSelectionExsertion.csv	Dryad Digital Repository	doi:10.5061/dryad.6cq0n	http://dx.doi.org/10.5061/dryad.6cq0n
Plant1912	Artificial selection	AS_1912						ArtificialSelectionExsertion.csv	Dryad Digital Repository	doi:10.5061/dryad.6cq0n	http://dx.doi.org/10.5061/dryad.6cq0n
Plant1913	Artificial selection	AS_1913						ArtificialSelectionExsertion.csv	Dryad Digital Repository	doi:10.5061/dryad.6cq0n	http://dx.doi.org/10.5061/dryad.6cq0n
Plant1914	Artificial selection	AS_1914						ArtificialSelectionExsertion.csv	Dryad Digital Repository	doi:10.5061/dryad.6cq0n	http://dx.doi.org/10.5061/dryad.6cq0n
Plant1915	Artificial selection	AS_1915						ArtificialSelectionExsertion.csv	Dryad Digital Repository	doi:10.5061/dryad.6cq0n	http://dx.doi.org/10.5061/dryad.6cq0n
Plant1916	Artificial selection	AS_1916						ArtificialSelectionExsertion.csv	Dryad Digital Repository	doi:10.5061/dryad.6cq0n	http://dx.doi.org/10.5061/dryad.6cq0n
Plant1917	Artificial selection	AS_1917						ArtificialSelectionExsertion.csv	Dryad Digital Repository	doi:10.5061/dryad.6cq0n	http://dx.doi.org/10.5061/dryad.6cq0n
Plant1918	Artificial selection	AS_1918						ArtificialSelectionExsertion.csv	Dryad Digital Repository	doi:10.5061/dryad.6cq0n	http://dx.doi.org/10.5061/dryad.6cq0n
Plant1919	Artificial selection	AS_1919						ArtificialSelectionExsertion.csv	Dryad Digital Repository	doi:10.5061/dryad.6cq0n	http://dx.doi.org/10.5061/dryad.6cq0n
Plant1920	Artificial selection	AS_1920						ArtificialSelectionExsertion.csv	Dryad Digital Repository	doi:10.5061/dryad.6cq0n	http://dx.doi.org/10.5061/dryad.6cq0n
Plant1921	Artificial selection	AS_1921						ArtificialSelectionExsertion.csv	Dryad Digital Repository	doi:10.5061/dryad.6cq0n	http://dx.doi.org/10.5061/dryad.6cq0n
Plant1922	Artificial selection	AS_1922						ArtificialSelectionExsertion.csv	Dryad Digital Repository	doi:10.5061/dryad.6cq0n	http://dx.doi.org/10.5061/dryad.6cq0n
Plant1923	Artificial selection	AS_1923						ArtificialSelectionExsertion.csv	Dryad Digital Repository	doi:10.5061/dryad.6cq0n	http://dx.doi.org/10.5061/dryad.6cq0n
Plant1924	Artificial selection	AS_1924						ArtificialSelectionExsertion.csv	Dryad Digital Repository	doi:10.5061/dryad.6cq0n	http://dx.doi.org/10.5061/dryad.6cq0n
Plant1925	Artificial selection	AS_1925						ArtificialSelectionExsertion.csv	Dryad Digital Repository	doi:10.5061/dryad.6cq0n	http://dx.doi.org/10.5061/dryad.6cq0n
Plant1926	Artificial selection	AS_1926						ArtificialSelectionExsertion.csv	Dryad Digital Repository	doi:10.5061/dryad.6cq0n	http://dx.doi.org/10.5061/dryad.6cq0n
Plant1927	Artificial selection	AS_1927						ArtificialSelectionExsertion.csv	Dryad Digital Repository	doi:10.5061/dryad.6cq0n	http://dx.doi.org/10.5061/dryad.6cq0n
Plant1928	Artificial selection	AS_1928						ArtificialSelectionExsertion.csv	Dryad Digital Repository	doi:10.5061/dryad.6cq0n	http://dx.doi.org/10.5061/dryad.6cq0n
Plant1929	Artificial selection	AS_1929						ArtificialSelectionExsertion.csv	Dryad Digital Repository	doi:10.5061/dryad.6cq0n	http://dx.doi.org/10.5061/dryad.6cq0n
Plant1930	Artificial selection	AS_1930						ArtificialSelectionExsertion.csv	Dryad Digital Repository	doi:10.5061/dryad.6cq0n	http://dx.doi.org/10.5061/dryad.6cq0n
Plant1931	Artificial selection	AS_1931						ArtificialSelectionExsertion.csv	Dryad Digital Repository	doi:10.5061/dryad.6cq0n	http://dx.doi.org/10.5061/dryad.6cq0n
Plant1932	Artificial selection	AS_1932						ArtificialSelectionExsertion.csv	Dryad Digital Repository	doi:10.5061/dryad.6cq0n	http://dx.doi.org/10.5061/dryad.6cq0n
Plant1933	Artificial selection	AS_1933						ArtificialSelectionExsertion.csv	Dryad Digital Repository	doi:10.5061/dryad.6cq0n	http://dx.doi.org/10.5061/dryad.6cq0n
Plant1934	Artificial selection	AS_1934						ArtificialSelectionExsertion.csv	Dryad Digital Repository	doi:10.5061/dryad.6cq0n	http://dx.doi.org/10.5061/dryad.6cq0n
Plant1935	Artificial selection	AS_1935						ArtificialSelectionExsertion.csv	Dryad Digital Repository	doi:10.5061/dryad.6cq0n	http://dx.doi.org/10.5061/dryad.6cq0n
Plant1936	Artificial selection	AS_1936						ArtificialSelectionExsertion.csv	Dryad Digital Repository	doi:10.5061/dryad.6cq0n	http://dx.doi.org/10.5061/dryad.6cq0n
Plant1937	Artificial selection	AS_1937						ArtificialSelectionExsertion.csv	Dryad Digital Repository	doi:10.5061/dryad.6cq0n	http://dx.doi.org/10.5061/dryad.6cq0n
Plant1938	Artificial selection	AS_1938						ArtificialSelectionExsertion.csv	Dryad Digital Repository	doi:10.5061/dryad.6cq0n	http://dx.doi.org/10.5061/dryad.6cq0n
Plant1939	Artificial selection	AS_1939						ArtificialSelectionExsertion.csv	Dryad Digital Repository	doi:10.5061/dryad.6cq0n	http://dx.doi.org/10.5061/dryad.6cq0n
Plant1940	Artificial selection	AS_1940						ArtificialSelectionExsertion.csv	Dryad Digital Repository	doi:10.5061/dryad.6cq0n	http://dx.doi.org/10.5061/dryad.6cq0n
Plant1941	Artificial selection	AS_1941						ArtificialSelectionExsertion.csv	Dryad Digital Repository	doi:10.5061/dryad.6cq0n	http://dx.doi.org/10.5061/dryad.6cq0n
Plant1942	Artificial selection	AS_1942						ArtificialSelectionExsertion.csv	Dryad Digital Repository	doi:10.5061/dryad.6cq0n	http://dx.doi.org/10.5061/dryad.6cq0n
Plant1943	Artificial selection	AS_1943						ArtificialSelectionExsertion.csv	Dryad Digital Repository	doi:10.5061/dryad.6cq0n	http://dx.doi.org/10.5061/dryad.6cq0n
Plant1944	Artificial selection	AS_1944						ArtificialSelectionExsertion.csv	Dryad Digital Repository	doi:10.5061/dryad.6cq0n	http://dx.doi.org/10.5061/dryad.6cq0n
Plant1945	Artificial selection	AS_1945						ArtificialSelectionExsertion.csv	Dryad Digital Repository	doi:10.5061/dryad.6cq0n	http://dx.doi.org/10.5061/dryad.6cq0n
Plant1946	Artificial selection	AS_1946						ArtificialSelectionExsertion.csv	Dryad Digital Repository	doi:10.5061/dryad.6cq0n	http://dx.doi.org/10.5061/dryad.6cq0n
Plant1947	Artificial selection	AS_1947						ArtificialSelectionExsertion.csv	Dryad Digital Repository	doi:10.5061/dryad.6cq0n	http://dx.doi.org/10.5061/dryad.6cq0n
Plant1948	Artificial selection	AS_1948						ArtificialSelectionExsertion.csv	Dryad Digital Repository	doi:10.5061/dryad.6cq0n	http://dx.doi.org/10.5061/dryad.6cq0n
Plant1949	Artificial selection	AS_1949						ArtificialSelectionExsertion.csv	Dryad Digital Repository	doi:10.5061/dryad.6cq0n	http://dx.doi.org/10.5061/dryad.6cq0n
Plant1950	Artificial selection	AS_1950						ArtificialSelectionExsertion.csv	Dryad Digital Repository	doi:10.5061/dryad.6cq0n	http://dx.doi.org/10.5061/dryad.6cq0n
Plant1951	Artificial selection	AS_1951						ArtificialSelectionExsertion.csv	Dryad Digital Repository	doi:10.5061/dryad.6cq0n	http://dx.doi.org/10.5061/dryad.6cq0n
Plant1952	Artificial selection	AS_1952						ArtificialSelectionExsertion.csv	Dryad Digital Repository	doi:10.5061/dryad.6cq0n	http://dx.doi.org/10.5061/dryad.6cq0n
Plant1953	Artificial selection	AS_1953						ArtificialSelectionExsertion.csv	Dryad Digital Repository	doi:10.5061/dryad.6cq0n	http://dx.doi.org/10.5061/dryad.6cq0n
Plant1954	Artificial selection	AS_1954						ArtificialSelectionExsertion.csv	Dryad Digital Repository	doi:10.5061/dryad.6cq0n	http://dx.doi.org/10.5061/dryad.6cq0n
Plant1955	Artificial selection	AS_1955						ArtificialSelectionExsertion.csv	Dryad Digital Repository	doi:10.5061/dryad.6cq0n	http://dx.doi.org/10.5061/dryad.6cq0n
Plant1956	Artificial selection	AS_1956						ArtificialSelectionExsertion.csv	Dryad Digital Repository	doi:10.5061/dryad.6cq0n	http://dx.doi.org/10.5061/dryad.6cq0n
Plant1957	Artificial selection	AS_1957						ArtificialSelectionExsertion.csv	Dryad Digital Repository	doi:10.5061/dryad.6cq0n	http://dx.doi.org/10.5061/dryad.6cq0n
Plant1958	Artificial selection	AS_1958						ArtificialSelectionExsertion.csv	Dryad Digital Repository	doi:10.5061/dryad.6cq0n	http://dx.doi.org/10.5061/dryad.6cq0n
Plant1959	Artificial selection	AS_1959						ArtificialSelectionExsertion.csv	Dryad Digital Repository	doi:10.5061/dryad.6cq0n	http://dx.doi.org/10.5061/dryad.6cq0n
Plant1960	Artificial selection	AS_1960						ArtificialSelectionExsertion.csv	Dryad Digital Repository	doi:10.5061/dryad.6cq0n	http://dx.doi.org/10.5061/dryad.6cq0n
Plant1961	Artificial selection	AS_1961						ArtificialSelectionExsertion.csv	Dryad Digital Repository	doi:10.5061/dryad.6cq0n	http://dx.doi.org/10.5061/dryad.6cq0n
Plant1962	Artificial selection	AS_1962						ArtificialSelectionExsertion.csv	Dryad Digital Repository	doi:10.5061/dryad.6cq0n	http://dx.doi.org/10.5061/dryad.6cq0n
Plant1963	Artificial selection	AS_1963						ArtificialSelectionExsertion.csv	Dryad Digital Repository	doi:10.5061/dryad.6cq0n	http://dx.doi.org/10.5061/dryad.6cq0n
Plant1964	Artificial selection	AS_1964						ArtificialSelectionExsertion.csv	Dryad Digital Repository	doi:10.5061/dryad.6cq0n	http://dx.doi.org/10.5061/dryad.6cq0n
Plant1965	Artificial selection	AS_1965						ArtificialSelectionExsertion.csv	Dryad Digital Repository	doi:10.5061/dryad.6cq0n	http://dx.doi.org/10.5061/dryad.6cq0n
Plant1966	Artificial selection	AS_1966						ArtificialSelectionExsertion.csv	Dryad Digital Repository	doi:10.5061/dryad.6cq0n	http://dx.doi.org/10.5061/dryad.6cq0n
Plant1967	Artificial selection	AS_1967						ArtificialSelectionExsertion.csv	Dryad Digital Repository	doi:10.5061/dryad.6cq0n	http://dx.doi.org/10.5061/dryad.6cq0n
Plant1968	Artificial selection	AS_1968						ArtificialSelectionExsertion.csv	Dryad Digital Repository	doi:10.5061/dryad.6cq0n	http://dx.doi.org/10.5061/dryad.6cq0n
Plant1969	Artificial selection	AS_1969						ArtificialSelectionExsertion.csv	Dryad Digital Repository	doi:10.5061/dryad.6cq0n	http://dx.doi.org/10.5061/dryad.6cq0n
Plant1970	Artificial selection	AS_1970						ArtificialSelectionExsertion.csv	Dryad Digital Repository	doi:10.5061/dryad.6cq0n	http://dx.doi.org/10.5061/dryad.6cq0n
Plant1971	Artificial selection	AS_1971						ArtificialSelectionExsertion.csv	Dryad Digital Repository	doi:10.5061/dryad.6cq0n	http://dx.doi.org/10.5061/dryad.6cq0n
Plant1972	Artificial selection	AS_1972						ArtificialSelectionExsertion.csv	Dryad Digital Repository	doi:10.5061/dryad.6cq0n	http://dx.doi.org/10.5061/dryad.6cq0n
Plant1973	Artificial selection	AS_1973						ArtificialSelectionExsertion.csv	Dryad Digital Repository	doi:10.5061/dryad.6cq0n	http://dx.doi.org/10.5061/dryad.6cq0n
Plant1974	Artificial selection	AS_1974						ArtificialSelectionExsertion.csv	Dryad Digital Repository	doi:10.5061/dryad.6cq0n	http://dx.doi.org/10.5061/dryad.6cq0n
Plant1975	Artificial selection	AS_1975						ArtificialSelectionExsertion.csv	Dryad Digital Repository	doi:10.5061/dryad.6cq0n	http://dx.doi.org/10.5061/dryad.6cq0n
Plant1976	Artificial selection	AS_1976						ArtificialSelectionExsertion.csv	Dryad Digital Repository	doi:10.5061/dryad.6cq0n	http://dx.doi.org/10.5061/dryad.6cq0n
Plant1977	Artificial selection	AS_1977						ArtificialSelectionExsertion.csv	Dryad Digital Repository	doi:10.5061/dryad.6cq0n	http://dx.doi.org/10.5061/dryad.6cq0n
Plant1978	Artificial selection	AS_1978						ArtificialSelectionExsertion.csv	Dryad Digital Repository	doi:10.5061/dryad.6cq0n	http://dx.doi.org/10.5061/dryad.6cq0n
Plant1979	Artificial selection	AS_1979						ArtificialSelectionExsertion.csv	Dryad Digital Repository	doi:10.5061/dryad.6cq0n	http://dx.doi.org/10.5061/dryad.6cq0n
Plant1980	Artificial selection	AS_1980						ArtificialSelectionExsertion.csv	Dryad Digital Repository	doi:10.5061/dryad.6cq0n	http://dx.doi.org/10.5061/dryad.6cq0n
Plant1981	Artificial selection	AS_1981						ArtificialSelectionExsertion.csv	Dryad Digital Repository	doi:10.5061/dryad.6cq0n	http://dx.doi.org/10.5061/dryad.6cq0n
Plant1982	Artificial selection	AS_1982						ArtificialSelectionExsertion.csv	Dryad Digital Repository	doi:10.5061/dryad.6cq0n	http://dx.doi.org/10.5061/dryad.6cq0n
Plant1983	Artificial selection	AS_1983						ArtificialSelectionExsertion.csv	Dryad Digital Repository	doi:10.5061/dryad.6cq0n	http://dx.doi.org/10.5061/dryad.6cq0n
Plant1984	Artificial selection	AS_1984						ArtificialSelectionExsertion.csv	Dryad Digital Repository	doi:10.5061/dryad.6cq0n	http://dx.doi.org/10.5061/dryad.6cq0n
Plant1985	Artificial selection	AS_1985						ArtificialSelectionExsertion.csv	Dryad Digital Repository	doi:10.5061/dryad.6cq0n	http://dx.doi.org/10.5061/dryad.6cq0n
Plant1986	Artificial selection	AS_1986						ArtificialSelectionExsertion.csv	Dryad Digital Repository	doi:10.5061/dryad.6cq0n	http://dx.doi.org/10.5061/dryad.6cq0n
Plant1987	Artificial selection	AS_1987						ArtificialSelectionExsertion.csv	Dryad Digital Repository	doi:10.5061/dryad.6cq0n	http://dx.doi.org/10.5061/dryad.6cq0n
Plant1988	Artificial selection	AS_1988						ArtificialSelectionExsertion.csv	Dryad Digital Repository	doi:10.5061/dryad.6cq0n	http://dx.doi.org/10.5061/dryad.6cq0n
Plant1989	Artificial selection	AS_1989						ArtificialSelectionExsertion.csv	Dryad Digital Repository	doi:10.5061/dryad.6cq0n	http://dx.doi.org/10.5061/dryad.6cq0n
Plant1990	Artificial selection	AS_1990						ArtificialSelectionExsertion.csv	Dryad Digital Repository	doi:10.5061/dryad.6cq0n	http://dx.doi.org/10.5061/dryad.6cq0n
Plant1991	Artificial selection	AS_1991						ArtificialSelectionExsertion.csv	Dryad Digital Repository	doi:10.5061/dryad.6cq0n	http://dx.doi.org/10.5061/dryad.6cq0n
Plant1992	Artificial selection	AS_1992						ArtificialSelectionExsertion.csv	Dryad Digital Repository	doi:10.5061/dryad.6cq0n	http://dx.doi.org/10.5061/dryad.6cq0n
Plant1993	Artificial selection	AS_1993						ArtificialSelectionExsertion.csv	Dryad Digital Repository	doi:10.5061/dryad.6cq0n	http://dx.doi.org/10.5061/dryad.6cq0n
Plant1994	Artificial selection	AS_1994						ArtificialSelectionExsertion.csv	Dryad Digital Repository	doi:10.5061/dryad.6cq0n	http://dx.doi.org/10.5061/dryad.6cq0n
Plant1995	Artificial selection	AS_1995						ArtificialSelectionExsertion.csv	Dryad Digital Repository	doi:10.5061/dryad.6cq0n	http://dx.doi.org/10.5061/dryad.6cq0n
Plant1996	Artificial selection	AS_1996						ArtificialSelectionExsertion.csv	Dryad Digital Repository	doi:10.5061/dryad.6cq0n	http://dx.doi.org/10.5061/dryad.6cq0n
Plant1997	Artificial selection	AS_1997						ArtificialSelectionExsertion.csv	Dryad Digital Repository	doi:10.5061/dryad.6cq0n	http://dx.doi.org/10.5061/dryad.6cq0n
Plant1998	Artificial selection	AS_1998						ArtificialSelectionExsertion.csv	Dryad Digital Repository	doi:10.5061/dryad.6cq0n	http://dx.doi.org/10.5061/dryad.6cq0n
[truncated: 7,085 more rows]
